# Supplementary material for: Human Pituitary Organoids: Transcriptional Landscape Deciphered by scRNA‐Seq and Stereo‐Seq, with Insights into SOX3's Role in Pituitary Development
Source: Adv Sci (Weinh). 2025 Feb 14;12(14):2414230. doi: 10.1002/advs.202414230 (PMC11984888; doi:10.1002/advs.202414230)
Supplement: Supplementary file 2 — Supplemental Table 1 [file ADVS-12-2414230-s005.xlsx]

## Sheet: clusters and markers
Clusters	Clusters-abbreviation	Subtypes	Gene names
Neurons	Neurons	Immature neuron markers	DCX
Neurons	Neurons	Immature neuron markers	STMN1
Neurons	Neurons	Immature neuron markers	STMN2
Neurons	Neurons	Immature neuron markers	TUBB3
Neurons	Neurons	Mature neuron markers	SYT1
Neurons	Neurons	Mature neuron markers	RBFOX3
Neurons	Neurons	Mature neuron markers	MAP2
Neurons	Neurons	Mature neuron markers	NEFM
Neurons	Neurons	Mature neuron markers	NEFH
Neurons	Neurons	Mature neuron markers	SYP
Neurons	Neurons	Mature neuron markers	DLG4
Neurons	Neurons	Glutamatergic neuron markers	GRIN1
Neurons	Neurons	Glutamatergic neuron markers	GRIN2B
Neurons	Neurons	GABAergic neuron markers	SLC32A1
Neurons	Neurons	GABAergic neuron markers	DLX6-AS1
Neurons	Neurons	GABAergic neuron markers	DLX5
Neurons	Neurons	GABAergic neuron markers	SLC6A1
Neurons	Neurons	GABAergic neuron markers	GABBR1
Neurons	Neurons	GABAergic neuron markers	GAD2
Neurons	Neurons	GABAergic neuron markers	GAD1
Neurons	Neurons	Dopaminergic neuron markers	TH
Neurons	Neurons	histaminergic neuron markers	HDC
Neurons	Neurons	Cholinergic neuron markers	ACHE
Neural Stem/Progenitor cells	NSPCs	NSPCs common markers	SOX2
Neural Stem/Progenitor cells	NSPCs	NSPCs common markers	SOX9
Neural Stem/Progenitor cells	NSPCs	Radial Glia*	NES
Neural Stem/Progenitor cells	NSPCs	NE_RG common markers	NOTCH1
Neural Stem/Progenitor cells	NSPCs	Neuroepithelial Cells*	HES1
Neural Stem/Progenitor cells	NSPCs	NE_RG common markers	VIM
Neural Stem/Progenitor cells	NSPCs	Radial Glia*	GFAP
Neural Stem/Progenitor cells	NSPCs	NE_RG common markers	SLC1A3
Neural Stem/Progenitor cells	NSPCs	Neuroepithelial Cells*	FABP7
Neural Stem/Progenitor cells	NSPCs	NE_RG common markers	TNC
Neural Stem/Progenitor cells	NSPCs	Hypothalamic progenitor cell markers	RAX
Neural Stem/Progenitor cells	NSPCs	Hypothalamic progenitor cell markers	COL25A1
Neural Stem/Progenitor cells	NSPCs	Hypothalamic progenitor cell markers	NKX2-1
Anterior Pituitary Endocrine Cells	APECs	APECs common markers	SIX1
Anterior Pituitary Endocrine Cells	APECs	APECs common markers	LHX3
Anterior Pituitary Endocrine Cells	APECs	APECs common markers	PITX1
Anterior Pituitary Endocrine Cells	APECs	APECs common markers	PITX2
Anterior Pituitary Endocrine Cells	APECs	APECs common markers	CDH1
Anterior Pituitary Endocrine Cells	APECs	APECs common markers	EPCAM
Anterior Pituitary Endocrine Cells	APECs	Pituitary Stem Cells	CDH2
Anterior Pituitary Endocrine Cells	APECs	Pituitary Stem Cells	PROP1
Anterior Pituitary Endocrine Cells	APECs	Lactotropes/Thyrotropes	POU1F1
Anterior Pituitary Endocrine Cells	APECs	Lactotropes	PRL
Anterior Pituitary Endocrine Cells	APECs	Lactotropes	DRD2
Anterior Pituitary Endocrine Cells	APECs	Thyrotropes	TSHB
Anterior Pituitary Endocrine Cells	APECs	Thyrotropes	CGA
Anterior Pituitary Endocrine Cells	APECs	Corticotropes	TBX19
Anterior Pituitary Endocrine Cells	APECs	Corticotropes	POMC
Anterior Pituitary Endocrine Cells	APECs	Corticotropes	CRHR1
Anterior Pituitary Endocrine Cells	APECs	Corticotropes	CRHR2
Anterior Pituitary Endocrine Cells	APECs	Gonadotropes	NR5A1
Anterior Pituitary Endocrine Cells	APECs	Gonadotropes	FSHB
Anterior Pituitary Endocrine Cells	APECs	Gonadotropes	CGA
Non-Neural Ectoderm	NNE	NNE	TFAP2A
Non-Neural Ectoderm	NNE	NNE	GATA3
Non-Neural Ectoderm	NNE	NNE	TFAP2C
Ependymocytes	Ependys	Ependys	CCDC74A
Ependymocytes	Ependys	Ependys	CCDC74B
Ependymocytes	Ependys	Ependys	LRTOMT
Ependymocytes	Ependys	Ependys	CCDC153
Fibroblasts	Fibroblasts	Fibroblasts	COL3A1
Fibroblasts	Fibroblasts	Fibroblasts	COL1A2
Fibroblasts	Fibroblasts	Fibroblasts	TWIST1
Fibroblasts	Fibroblasts	Fibroblasts	COL1A1
Posterior Pituicytes	PPs	PPs	OTX2
Posterior Pituicytes	PPs	PPs	SYT1
Cycling Cells	CCs	CCs	PBK
Cycling Cells	CCs	CCs	SPC25
Cycling Cells	CCs	CCs	CDCA3
Cycling Cells	CCs	CCs	BIRC5
Cycling Cells	CCs	CCs	CENPF
Cycling Cells	CCs	CCs	UBE2C
Cycling Cells	CCs	CCs	HMMR
Cycling Cells	CCs	CCs	TOP2A
Cycling Cells	CCs	CCs	CKAP2L
Cycling Cells	CCs	CCs	CCNB1
Cycling Cells	CCs	CCs	CDK1
Cycling Cells	CCs	CCs	CCNA2
Cycling Cells	CCs	CCs	CCNB2
Cycling Cells	CCs	CCs	MKI67
Others	Others	Others

## Sheet: raw data corresponding to Figur
features.plot	id	avg.exp	pct.exp	avg.exp.scaled
DCX	Neurons	3.42061	65.0555	2.5
STMN1	Neurons	8.42646	85.8263	0.339348
STMN2	Neurons	11.6728	75.6368	2.34413
TUBB3	Neurons	0.0969252	7.7727	1.37441
SYT1	Neurons	12.3679	83.2136	0.766898
RBFOX3	Neurons	0.282187	17.6355	2.16311
MAP2	Neurons	9.3155	86.5447	1.77634
NEFM	Neurons	1.38356	43.6969	2.16073
NEFH	Neurons	0.352038	16.1332	2.15757
SYP	Neurons	0.829392	37.6225	0.536658
DLG4	Neurons	0.411556	22.0771	0.768573
GRIN1	Neurons	0.0482019	4.18027	2.43633
GRIN2B	Neurons	2.01549	52.2534	1.64368
SLC32A1	Neurons	0.301096	17.3089	2.5
DLX6-AS1	Neurons	1.4432	25.9961	2.5
DLX5	Neurons	0.623018	22.7302	1.86216
SLC6A1	Neurons	0.194158	12.8021	2.5
GABBR1	Neurons	0.838594	43.9582	1.22339
GAD2	Neurons	0.657105	26.8452	0.632605
GAD1	Neurons	1.64053	45.983	2.5
TH	Neurons	0.133287	7.90333	2.35049
HDC	Neurons	0.0613395	4.89876	2.13909
ACHE	Neurons	0.293039	20.6401	2.24587
SOX2	Neurons	1.95766	59.0464	0.125763
SOX9	Neurons	0.275619	14.5003	-0.711701
NES	Neurons	0.226937	16.1986	-0.176813
GFAP	Neurons	0.0202124	1.11039	-0.772274
NOTCH1	Neurons	0.110717	8.22992	-0.699438
VIM	Neurons	4.63132	75.2449	-0.860006
SLC1A3	Neurons	0.29084	14.631	-0.618416
TNC	Neurons	0.122589	7.05421	-0.5166
HES1	Neurons	0.545885	17.8968	-1.43304
FABP7	Neurons	0.241387	13.3246	-0.599751
RAX	Neurons	0.137525	8.9484	-0.72089
COL25A1	Neurons	0.607525	24.0366	-0.26165
NKX2-1	Neurons	0.522322	24.0366	1.08043
SIX1	Neurons	0.11942	6.53168	-0.469271
LHX3	Neurons	0.0430172	3.00457	-0.44287
PITX1	Neurons	0.200747	9.60157	-0.642091
PITX2	Neurons	0.141859	6.79295	-0.442882
CDH1	Neurons	0.148808	7.64206	-0.570558
EPCAM	Neurons	0.544627	16.0679	-0.544554
CDH2	Neurons	3.11231	75.2449	-0.0269153
PROP1	Neurons	0.00539448	0.326584	-0.253826
POU1F1	Neurons	0.028547	1.04507	-0.605257
PRL	Neurons	0.00411867	0.391901	-0.721075
DRD2	Neurons	0.0216245	1.5676	-0.055749
TSHB	Neurons	0.000332926	0.0653168	-0.000658057
CGA	Neurons	0.511286	4.83344	0.0227224
TBX19	Neurons	0.067311	5.02939	0.0960798
POMC	Neurons	1.80507	17.4396	-0.310836
CRHR1	Neurons	0.00389889	0.391901	2.23529
CRHR2	Neurons	0.0159969	1.30634	0.826417
NR5A1	Neurons	0.0288638	2.48204	0.677815
FSHB	Neurons	0	0	-0.341983
TFAP2A	Neurons	0.0413809	2.87394	-0.542438
GATA3	Neurons	0.0529709	2.41672	-0.384697
TFAP2C	Neurons	0.0135709	0.914435	-0.703084
CCDC74A	Neurons	0.079653	6.85826	-0.513448
CCDC74B	Neurons	0.0539072	4.31091	-0.556607
LRTOMT	Neurons	0.0288133	2.48204	-0.393739
CCDC153	Neurons	0.0119966	1.24102	-0.42523
COL3A1	Neurons	0.048859	2.15545	-0.410031
COL1A2	Neurons	0.264649	11.5611	-0.440375
TWIST1	Neurons	0.0219943	1.43697	-0.341871
COL1A1	Neurons	0.115196	6.07446	-0.378888
OTX2	Neurons	0.143032	8.03396	-0.285656
PBK	Neurons	0.0131569	0.653168	-0.390174
SPC25	Neurons	0.0350966	2.54735	-0.43328
CDCA3	Neurons	0.032506	2.67799	-0.345652
BIRC5	Neurons	0.0244249	1.63292	-0.391842
CENPF	Neurons	0.122565	6.33573	-0.365144
UBE2C	Neurons	0.0616711	2.22077	-0.376397
HMMR	Neurons	0.116737	4.83344	-0.289184
TOP2A	Neurons	0.284002	3.85369	-0.327539
CKAP2L	Neurons	0.015164	1.11039	-0.350813
CCNB1	Neurons	0.143841	9.40562	-0.36111
CDK1	Neurons	0.0527127	2.61267	-0.382681
CCNA2	Neurons	0.0434901	3.20052	-0.345826
CCNB2	Neurons	0.0452039	3.65774	-0.405982
MKI67	Neurons	0.031744	1.24102	-0.366804
DCX	NSPCs	0.183642	14.538	-0.414222
STMN1	NSPCs	3.63359	88.1114	-0.726418
STMN2	NSPCs	0.6279	27.038	-0.562778
TUBB3	NSPCs	0.0447308	4.8913	-0.0125854
SYT1	NSPCs	4.24986	77.5136	-0.247882
RBFOX3	NSPCs	0.0505032	5.50272	-0.476061
MAP2	NSPCs	5.9758	92.8668	0.613797
NEFM	NSPCs	0.27701	18.5462	-0.333217
NEFH	NSPCs	0.0440152	3.39674	-0.651217
SYP	NSPCs	0.0895853	9.375	-0.839693
DLG4	NSPCs	0.204522	20.4484	-0.186156
GRIN1	NSPCs	0.00535902	0.679348	-0.259334
GRIN2B	NSPCs	1.44362	51.6984	0.930768
SLC32A1	NSPCs	0.014032	1.49457	-0.380306
DLX6-AS1	NSPCs	0.150009	5.23098	-0.198839
DLX5	NSPCs	0.0995483	6.18207	-0.434102
SLC6A1	NSPCs	0.0383111	3.3288	0.0162193
GABBR1	NSPCs	0.820004	54.2799	1.14482
GAD2	NSPCs	0.874453	34.7147	1.3532
GAD1	NSPCs	0.215747	16.9837	-0.244208
TH	NSPCs	0.00455178	0.271739	-0.437172
HDC	NSPCs	0.00360903	0.543478	-0.493981
ACHE	NSPCs	0.183636	16.712	0.794799
SOX2	NSPCs	4.05499	88.6549	1.67895
SOX9	NSPCs	2.30884	75.2717	2.20968
NES	NSPCs	0.396244	30.6386	0.429818
GFAP	NSPCs	0.215593	8.28804	0.851319
NOTCH1	NSPCs	0.393899	33.4239	0.681966
VIM	NSPCs	43.1248	99.0489	1.49595
SLC1A3	NSPCs	5.73813	69.4973	1.68512
TNC	NSPCs	0.717203	28.7364	-0.27721
HES1	NSPCs	2.59469	76.6304	1.32963
FABP7	NSPCs	1.25485	44.4973	0.115471
RAX	NSPCs	0.846337	49.4565	1.34883
COL25A1	NSPCs	2.93932	56.9293	2.5
NKX2-1	NSPCs	0.759945	31.3179	2.03754
SIX1	NSPCs	0.0783694	5.70652	-0.567705
LHX3	NSPCs	0.0082809	0.747283	-0.533173
PITX1	NSPCs	0.0548728	4.75543	-0.712763
PITX2	NSPCs	0.015392	1.69837	-0.818019
CDH1	NSPCs	0.0362051	3.19293	-0.69067
EPCAM	NSPCs	0.079574	6.79348	-0.873121
CDH2	NSPCs	4.93611	93.4783	0.772187
PROP1	NSPCs	0	0	-0.573457
POU1F1	NSPCs	0.00515351	0.339674	-0.724778
PRL	NSPCs	0.0051502	0.339674	-0.708707
DRD2	NSPCs	0.0148273	1.3587	-0.246203
TSHB	NSPCs	0.00105308	0.13587	1.21134
CGA	NSPCs	0.0497962	2.30978	-0.702891
TBX19	NSPCs	0.0793856	7.94837	0.31927
POMC	NSPCs	0.192119	14.6739	-0.546573
CRHR1	NSPCs	0.000362106	0.0679348	-0.329669
CRHR2	NSPCs	0.00705696	0.543478	-0.0925789
NR5A1	NSPCs	0.0127176	1.5625	-0.321686
FSHB	NSPCs	0.000509906	0.0679348	-0.272076
TFAP2A	NSPCs	0.0112601	1.15489	-0.738404
GATA3	NSPCs	0.045959	2.03804	-0.414013
TFAP2C	NSPCs	0.0368673	4.00815	-0.567786
CCDC74A	NSPCs	0.181019	18.4783	-0.175496
CCDC74B	NSPCs	0.0973651	11.0054	-0.249498
LRTOMT	NSPCs	0.0773126	9.10326	-0.22872
CCDC153	NSPCs	0.0303481	3.53261	-0.385094
COL3A1	NSPCs	0.341963	4.75543	-0.344846
COL1A2	NSPCs	1.24495	37.2283	-0.235093
TWIST1	NSPCs	0.0115481	1.22283	-0.355647
COL1A1	NSPCs	0.49999	18.0027	-0.293502
OTX2	NSPCs	0.0956247	7.54076	-0.316624
PBK	NSPCs	0.0164768	1.08696	-0.384548
SPC25	NSPCs	0.0494595	4.07609	-0.412056
CDCA3	NSPCs	0.0205188	2.44565	-0.381379
BIRC5	NSPCs	0.0255443	1.7663	-0.390547
CENPF	NSPCs	0.0872456	6.38587	-0.373747
UBE2C	NSPCs	0.0277927	2.51359	-0.394953
HMMR	NSPCs	0.118172	9.23913	-0.2861
TOP2A	NSPCs	0.0829277	4.55163	-0.375758
CKAP2L	NSPCs	0.00646618	0.475543	-0.376891
CCNB1	NSPCs	0.110294	11.2772	-0.392251
CDK1	NSPCs	0.0557971	5.02717	-0.38028
CCNA2	NSPCs	0.0258312	2.58152	-0.374601
CCNB2	NSPCs	0.0856218	8.42391	-0.344054
MKI67	NSPCs	0.0239008	1.69837	-0.370471
DCX	APECs	0.334763	24.75	-0.27258
STMN1	APECs	5.34249	92	-0.346419
STMN2	APECs	0.854186	33	-0.503223
TUBB3	APECs	0.0297821	4.75	-0.409828
SYT1	APECs	3.97014	74.5	-0.282849
RBFOX3	APECs	0.0426288	4.5	-0.565761
MAP2	APECs	3.51364	92.625	-0.243278
NEFM	APECs	0.269914	18.625	-0.349209
NEFH	APECs	0.123477	16.375	0.0733751
SYP	APECs	0.485278	24.125	-0.103538
DLG4	APECs	0.150359	21	-0.435925
GRIN1	APECs	0.00667803	1	-0.176343
GRIN2B	APECs	0.120233	9.875	-0.719007
SLC32A1	APECs	0.00789596	1.25	-0.442279
DLX6-AS1	APECs	0.0697745	7.375	-0.373818
DLX5	APECs	0.12613	11.5	-0.317497
SLC6A1	APECs	0.0126569	1.375	-0.406498
GABBR1	APECs	0.480569	45.375	-0.28968
GAD2	APECs	0.646114	29.875	0.596165
GAD1	APECs	0.322948	26.875	-0.0308202
TH	APECs	0.00587809	0.625	-0.408452
HDC	APECs	0.0130401	2.25	-0.0638326
ACHE	APECs	0.0758181	8.625	-0.635261
SOX2	APECs	0.85973	51.625	-0.687309
SOX9	APECs	0.418818	35.625	-0.50595
NES	APECs	0.0923521	7.25	-0.659037
GFAP	APECs	0.0156138	1.25	-0.810487
NOTCH1	APECs	0.170539	19.875	-0.407617
VIM	APECs	3.45686	81.5	-0.931888
SLC1A3	APECs	0.248695	19.25	-0.636239
TNC	APECs	1.12509	45.375	-0.112997
HES1	APECs	1.30554	53	-0.408695
FABP7	APECs	0.090804	7.375	-0.706021
RAX	APECs	0.0621151	7.125	-0.941087
COL25A1	APECs	0.220295	15	-0.722882
NKX2-1	APECs	0.0314931	2.625	-0.896567
SIX1	APECs	1.36516	73.75	2.5
LHX3	APECs	1.22141	61.875	2.5
PITX1	APECs	6.38613	95.25	2.35454
PITX2	APECs	1.08258	66.75	2.34755
CDH1	APECs	1.63111	75.875	1.01059
EPCAM	APECs	4.47541	95.5	2.23261
CDH2	APECs	4.18584	91.375	0.443454
PROP1	APECs	0.0361585	4	1.56899
POU1F1	APECs	0.535262	10.875	1.98362
PRL	APECs	0.226069	1.625	1.94007
DRD2	APECs	0.113492	13	2.5
TSHB	APECs	0.00161385	0.25	2.15512
CGA	APECs	2.02264	31	2.39907
TBX19	APECs	0.176317	14.75	2.11097
POMC	APECs	20.9886	32.875	2.49289
CRHR1	APECs	0.00228939	0.5	1.06804
CRHR2	APECs	0.00318693	0.5	-0.490405
NR5A1	APECs	0.034025	5.875	0.997312
FSHB	APECs	0.0219403	1.25	2.5
TFAP2A	APECs	0.110936	14	-0.0899121
GATA3	APECs	0.116927	12.125	-0.117306
TFAP2C	APECs	0.041871	5.625	-0.538725
CCDC74A	APECs	0.139895	17.25	-0.312602
CCDC74B	APECs	0.103697	14.125	-0.204754
LRTOMT	APECs	0.0611273	8.625	-0.283791
CCDC153	APECs	0.103375	13.625	-0.225381
COL3A1	APECs	0.0668306	3.75	-0.406034
COL1A2	APECs	1.70284	66.5	-0.139207
TWIST1	APECs	0.0106546	1.75	-0.356825
COL1A1	APECs	0.183322	19.25	-0.363771
OTX2	APECs	0.0474027	5.375	-0.348125
PBK	APECs	0.0448227	3.875	-0.336514
SPC25	APECs	0.0546382	5.25	-0.404404
CDCA3	APECs	0.0300029	4.25	-0.353112
BIRC5	APECs	0.0843882	6.875	-0.322447
CENPF	APECs	0.413731	19.625	-0.294221
UBE2C	APECs	0.223843	10.375	-0.287575
HMMR	APECs	0.0867215	9.625	-0.353716
TOP2A	APECs	0.316554	14	-0.319733
CKAP2L	APECs	0.0148061	1.625	-0.351886
CCNB1	APECs	0.215313	19.75	-0.294762
CDK1	APECs	0.141653	9.625	-0.313443
CCNA2	APECs	0.0399432	4.125	-0.351606
CCNB2	APECs	0.0987351	10.25	-0.323962
MKI67	APECs	0.190306	8.875	-0.292674
DCX	NNE	0.0639929	7.83939	-0.526366
STMN1	NNE	2.42188	81.4532	-0.995858
STMN2	NNE	0.19423	15.87	-0.676916
TUBB3	NNE	0.0138946	1.91205	-0.832015
SYT1	NNE	0.497591	31.5488	-0.716931
RBFOX3	NNE	0.0250622	3.44168	-0.765867
MAP2	NNE	0.895675	56.7878	-1.15459
NEFM	NNE	0.04921	5.35373	-0.846632
NEFH	NNE	0.0548465	8.79541	-0.552449
SYP	NNE	0.190379	6.50096	-0.652175
DLG4	NNE	0.175648	22.3709	-0.319305
GRIN1	NNE	0.00485289	0.764818	-0.29118
GRIN2B	NNE	0.0637344	6.11855	-0.78944
SLC32A1	NNE	0.00973691	1.14723	-0.423686
DLX6-AS1	NNE	0.031502	3.44168	-0.457284
DLX5	NNE	0.140059	14.1491	-0.256395
SLC6A1	NNE	0.00420841	0.956023	-0.545707
GABBR1	NNE	0.216048	25.8126	-1.40758
GAD2	NNE	0.046142	6.11855	-1.39298
GAD1	NNE	0.0236397	3.82409	-0.626605
TH	NNE	0	0	-0.535737
HDC	NNE	0.000504724	0.191205	-0.635567
ACHE	NNE	0.0564296	8.60421	-0.892423
SOX2	NNE	0.941976	61.3767	-0.626402
SOX9	NNE	0.212947	16.826	-0.80175
NES	NNE	0.031097	3.63289	-0.878516
GFAP	NNE	0.00328983	0.573614	-0.912898
NOTCH1	NNE	0.336425	38.0497	0.401599
VIM	NNE	1.08246	52.1989	-1.07721
SLC1A3	NNE	0.60953	35.7553	-0.48365
TNC	NNE	0.475738	20.4589	-0.374423
HES1	NNE	1.82358	75.717	0.289842
FABP7	NNE	0.051544	6.11855	-0.733728
RAX	NNE	0.0247875	2.67686	-1.05008
COL25A1	NNE	0.187434	17.0172	-0.762023
NKX2-1	NNE	0.0251125	2.67686	-0.922268
SIX1	NNE	0.173143	21.6061	-0.340449
LHX3	NNE	0.0194411	1.91205	-0.50416
PITX1	NNE	1.77707	52.0076	0.121589
PITX2	NNE	0.515442	44.7419	0.665267
CDH1	NNE	2.74927	90.631	2.20331
EPCAM	NNE	1.35387	75.3346	0.0271891
CDH2	NNE	0.425197	25.0478	-1.20428
PROP1	NNE	0.00344071	0.764818	-0.36959
POU1F1	NNE	0.00998797	0.956023	-0.700078
PRL	NNE	0.0875026	1.14723	0.278681
DRD2	NNE	0.0107215	1.72084	-0.361245
TSHB	NNE	0	0	-0.560967
CGA	NNE	0.0274496	3.44168	-0.738027
TBX19	NNE	0.0953185	14.3403	0.613778
POMC	NNE	0.354726	17.782	-0.522808
CRHR1	NNE	0.000799752	0.191205	-0.0122789
CRHR2	NNE	0.00254373	0.764818	-0.556524
NR5A1	NNE	0.017117	2.86807	-0.0493446
FSHB	NNE	0	0	-0.341983
TFAP2A	NNE	0.508732	49.1396	2.49814
GATA3	NNE	0.774624	45.3155	2.5
TFAP2C	NNE	0.515148	45.5067	2.20993
CCDC74A	NNE	0.065716	6.50096	-0.559914
CCDC74B	NNE	0.0253546	2.86807	-0.758383
LRTOMT	NNE	0.0150196	3.44168	-0.440673
CCDC153	NNE	0.0278685	4.2065	-0.390517
COL3A1	NNE	1.71586	46.8451	-0.0392965
COL1A2	NNE	0.223765	17.9732	-0.448937
TWIST1	NNE	0.0129296	1.52964	-0.353825
COL1A1	NNE	0.223528	26.9598	-0.354849
OTX2	NNE	0.0043073	0.764818	-0.376277
PBK	NNE	0.089334	7.26577	-0.261086
SPC25	NNE	0.159474	19.8853	-0.249493
CDCA3	NNE	0.0483232	6.11855	-0.298509
BIRC5	NNE	0.144219	11.8547	-0.253204
CENPF	NNE	0.479667	13.9579	-0.278161
UBE2C	NNE	0.224309	8.98662	-0.28732
HMMR	NNE	0.137366	12.2371	-0.244832
TOP2A	NNE	0.557312	15.1052	-0.261998
CKAP2L	NNE	0.0568976	7.07457	-0.225687
CCNB1	NNE	0.216406	19.5029	-0.293747
CDK1	NNE	0.185299	9.75143	-0.279465
CCNA2	NNE	0.0920254	8.03059	-0.266739
CCNB2	NNE	0.119711	13.0019	-0.291822
MKI67	NNE	0.394799	9.94264	-0.197071
DCX	Ependys	0.431639	18.7879	-0.181781
STMN1	Ependys	4.64972	80.6061	-0.500465
STMN2	Ependys	1.91243	47.2727	-0.224704
TUBB3	Ependys	0	0	-1.20125
SYT1	Ependys	2.11273	64.8485	-0.515032
RBFOX3	Ependys	0.0475568	2.42424	-0.509625
MAP2	Ependys	2.5942	69.697	-0.563332
NEFM	Ependys	0.39989	13.9394	-0.0562693
NEFH	Ependys	0.137422	4.84848	0.200536
SYP	Ependys	0.23941	10.303	-0.560957
DLG4	Ependys	0.18484	10.9091	-0.276918
GRIN1	Ependys	0	0	-0.596523
GRIN2B	Ependys	0.406931	16.9697	-0.3616
SLC32A1	Ependys	0.017834	1.21212	-0.341908
DLX6-AS1	Ependys	0.0954263	5.45455	-0.317875
DLX5	Ependys	0.189358	9.09091	-0.0401405
SLC6A1	Ependys	0	0	-0.615051
GABBR1	Ependys	0.292657	13.3333	-1.08382
GAD2	Ependys	0.365913	16.3636	-0.332815
GAD1	Ependys	0.187575	12.1212	-0.300286
TH	Ependys	0	0	-0.535737
HDC	Ependys	0.0106962	2.42424	-0.170737
ACHE	Ependys	0.123276	6.06061	-0.00579794
SOX2	Ependys	1.73545	61.8182	-0.0387911
SOX9	Ependys	0.941116	36.9697	0.244499
NES	Ependys	0.125438	6.66667	-0.54049
GFAP	Ependys	0.165615	7.27273	0.436011
NOTCH1	Ependys	0.0942078	6.66667	-0.779974
VIM	Ependys	15.3152	91.5152	-0.206107
SLC1A3	Ependys	0.669806	26.6667	-0.45816
TNC	Ependys	0.0865388	5.45455	-0.531114
HES1	Ependys	1.5952	56.3636	-0.0181132
FABP7	Ependys	0.541596	21.2121	-0.387887
RAX	Ependys	0.25264	12.7273	-0.384757
COL25A1	Ependys	0.485107	23.0303	-0.407463
NKX2-1	Ependys	0.221871	12.1212	-0.129749
SIX1	Ependys	0.437565	28.4848	0.293602
LHX3	Ependys	0.20542	10.303	-0.0206718
PITX1	Ependys	1.33795	48.4848	-0.0911491
PITX2	Ependys	0.262691	14.5455	-0.0844629
CDH1	Ependys	0.899846	39.3939	0.23056
EPCAM	Ependys	2.11517	63.6364	0.56506
CDH2	Ependys	1.85922	59.3939	-0.575958
PROP1	Ependys	0	0	-0.573457
POU1F1	Ependys	0.0730403	3.63636	-0.377935
PRL	Ependys	0	0	-0.770457
DRD2	Ependys	0.01642	0.606061	-0.201577
TSHB	Ependys	0	0	-0.560967
CGA	Ependys	0.21847	9.69697	-0.437681
TBX19	Ependys	0.0656088	4.24242	0.0646155
POMC	Ependys	1.52058	29.0909	-0.352415
CRHR1	Ependys	0	0	-0.592276
CRHR2	Ependys	0.0148106	1.81818	0.704465
NR5A1	Ependys	0.0246608	1.81818	0.417639
FSHB	Ependys	0	0	-0.341983
TFAP2A	Ependys	0.0996445	9.69697	-0.163377
GATA3	Ependys	0.125552	6.06061	-0.0812436
TFAP2C	Ependys	0.16536	9.69697	0.178464
CCDC74A	Ependys	0.979112	41.2121	2.48533
CCDC74B	Ependys	0.481699	29.0909	2.46653
LRTOMT	Ependys	0.922894	38.1818	2.5
CCDC153	Ependys	1.41739	53.3333	2.5
COL3A1	Ependys	0.177084	7.87879	-0.381514
COL1A2	Ependys	0.518962	21.2121	-0.38712
TWIST1	Ependys	0.0221461	1.21212	-0.341671
COL1A1	Ependys	0.25752	15.1515	-0.347306
OTX2	Ependys	0.0438282	1.81818	-0.35046
PBK	Ependys	0.0924486	5.45455	-0.255808
SPC25	Ependys	0.298559	7.87879	-0.0439766
CDCA3	Ependys	0.0316482	1.21212	-0.348208
BIRC5	Ependys	0.131716	6.66667	-0.267674
CENPF	Ependys	0.48453	23.6364	-0.276976
UBE2C	Ependys	0.330213	14.5455	-0.229316
HMMR	Ependys	0.134062	9.09091	-0.251936
TOP2A	Ependys	0.454737	20	-0.286596
CKAP2L	Ependys	0.0402206	4.84848	-0.275688
CCNB1	Ependys	0.219325	15.1515	-0.291038
CDK1	Ependys	0.206772	13.9394	-0.262748
CCNA2	Ependys	0.0134207	1.81818	-0.394824
CCNB2	Ependys	0.171246	12.7273	-0.21286
MKI67	Ependys	0.0906821	4.84848	-0.33925
DCX	Fibroblasts	0.0751487	6.45161	-0.51591
STMN1	Fibroblasts	1.98105	69.3548	-1.09388
STMN2	Fibroblasts	0.143332	11.2903	-0.690311
TUBB3	Fibroblasts	0.0080436	1.6129	-0.987498
SYT1	Fibroblasts	0.772654	27.4194	-0.682547
RBFOX3	Fibroblasts	0.0743782	3.22581	-0.204094
MAP2	Fibroblasts	1.20345	46.7742	-1.04745
NEFM	Fibroblasts	0.909607	24.1935	1.09253
NEFH	Fibroblasts	0.213449	9.67742	0.893807
SYP	Fibroblasts	0.366222	8.06452	-0.325033
DLG4	Fibroblasts	0.0893834	4.83871	-0.717112
GRIN1	Fibroblasts	0	0	-0.596523
GRIN2B	Fibroblasts	0.170574	11.2903	-0.65625
SLC32A1	Fibroblasts	0.00946428	1.6129	-0.42644
DLX6-AS1	Fibroblasts	0.0417288	3.22581	-0.434981
DLX5	Fibroblasts	0.0283929	1.6129	-0.746234
SLC6A1	Fibroblasts	0.032705	1.6129	-0.0761543
GABBR1	Fibroblasts	0.45903	24.1935	-0.380708
GAD2	Fibroblasts	0.074119	8.06452	-1.30023
GAD1	Fibroblasts	0.101818	6.45161	-0.470989
TH	Fibroblasts	0.0109017	1.6129	-0.29967
HDC	Fibroblasts	0	0	-0.658588
ACHE	Fibroblasts	0.118521	9.67742	-0.0688618
SOX2	Fibroblasts	0.319826	19.3548	-1.08714
SOX9	Fibroblasts	0.357068	20.9677	-0.594673
NES	Fibroblasts	0.266207	22.5806	-0.0361085
GFAP	Fibroblasts	0	0	-0.940236
NOTCH1	Fibroblasts	0.178487	14.5161	-0.368845
VIM	Fibroblasts	26.0743	96.7742	0.452393
SLC1A3	Fibroblasts	0.50255	24.1935	-0.528889
TNC	Fibroblasts	7.87336	75.8065	2.5
HES1	Fibroblasts	1.43182	51.6129	-0.238413
FABP7	Fibroblasts	0.0535626	3.22581	-0.732303
RAX	Fibroblasts	0.0646267	3.22581	-0.933753
COL25A1	Fibroblasts	0.442629	16.129	-0.458058
NKX2-1	Fibroblasts	0.0396033	3.22581	-0.8639
SIX1	Fibroblasts	0.103293	6.45161	-0.507941
LHX3	Fibroblasts	0.0289179	3.22581	-0.479524
PITX1	Fibroblasts	0.104574	6.45161	-0.688684
PITX2	Fibroblasts	0.258393	17.7419	-0.097211
CDH1	Fibroblasts	0.0359701	3.22581	-0.690921
EPCAM	Fibroblasts	0.080712	4.83871	-0.872317
CDH2	Fibroblasts	0.516084	20.9677	-1.16446
PROP1	Fibroblasts	0	0	-0.573457
POU1F1	Fibroblasts	0.0411665	1.6129	-0.540783
PRL	Fibroblasts	0	0	-0.770457
DRD2	Fibroblasts	0	0	-0.661654
TSHB	Fibroblasts	0	0	-0.560967
CGA	Fibroblasts	0.337719	8.06452	-0.250181
TBX19	Fibroblasts	0	0	-1.14811
POMC	Fibroblasts	2.14968	14.5161	-0.26047
CRHR1	Fibroblasts	0	0	-0.592276
CRHR2	Fibroblasts	0	0	-0.818011
NR5A1	Fibroblasts	0	0	-1.10894
FSHB	Fibroblasts	0	0	-0.341983
TFAP2A	Fibroblasts	0.175293	17.7419	0.328794
GATA3	Fibroblasts	0.0970149	6.45161	-0.200555
TFAP2C	Fibroblasts	0.287942	22.5806	0.890385
CCDC74A	Fibroblasts	0.0356777	3.22581	-0.660061
CCDC74B	Fibroblasts	0.0419837	3.22581	-0.640869
LRTOMT	Fibroblasts	0.00760911	1.6129	-0.465887
CCDC153	Fibroblasts	0	0	-0.451467
COL3A1	Fibroblasts	13.7985	66.129	2.5
COL1A2	Fibroblasts	15.027	74.1935	2.5
TWIST1	Fibroblasts	2.30119	66.129	2.5
COL1A1	Fibroblasts	13.8251	64.5161	2.5
OTX2	Fibroblasts	0	0	-0.37909
PBK	Fibroblasts	0.0285066	1.6129	-0.364163
SPC25	Fibroblasts	0.043257	3.22581	-0.421222
CDCA3	Fibroblasts	0.0338845	1.6129	-0.341543
BIRC5	Fibroblasts	0.0549398	3.22581	-0.356527
CENPF	Fibroblasts	0.112925	6.45161	-0.367492
UBE2C	Fibroblasts	0	0	-0.410175
HMMR	Fibroblasts	0.032927	4.83871	-0.469372
TOP2A	Fibroblasts	0.0576263	6.45161	-0.381826
CKAP2L	Fibroblasts	0	0	-0.396278
CCNB1	Fibroblasts	0.0919933	9.67742	-0.40924
CDK1	Fibroblasts	0.0660737	3.22581	-0.37228
CCNA2	Fibroblasts	0	0	-0.416693
CCNB2	Fibroblasts	0.0992021	6.45161	-0.323246
MKI67	Fibroblasts	0.0202321	1.6129	-0.372186
DCX	PPs	0.671281	32.7273	0.0428293
STMN1	PPs	9.82674	96.3636	0.65072
STMN2	PPs	4.93929	89.0909	0.571932
TUBB3	PPs	0.106875	7.27273	1.63882
SYT1	PPs	25.4326	100	2.40004
RBFOX3	PPs	0.188275	12.7273	1.09334
MAP2	PPs	7.48618	98.1818	1.13956
NEFM	PPs	0.0768809	5.45455	-0.784267
NEFH	PPs	0.0333191	3.63636	-0.748752
SYP	PPs	1.76641	65.4545	2.27991
DLG4	PPs	0.761977	40	2.38452
GRIN1	PPs	0	0	-0.596523
GRIN2B	PPs	0.0624874	3.63636	-0.790994
SLC32A1	PPs	0	0	-0.522026
DLX6-AS1	PPs	0.0340992	3.63636	-0.45162
DLX5	PPs	0.0332209	1.81818	-0.725055
SLC6A1	PPs	0	0	-0.615051
GABBR1	PPs	0.648355	36.3636	0.419406
GAD2	PPs	0.213583	9.09091	-0.837851
GAD1	PPs	0.0826663	7.27273	-0.509111
TH	PPs	0	0	-0.535737
HDC	PPs	0	0	-0.658588
ACHE	PPs	0.083461	7.27273	-0.533888
SOX2	PPs	0.595106	21.8182	-0.883277
SOX9	PPs	0.255011	16.3636	-0.741311
NES	PPs	0.00477138	1.81818	-0.972841
GFAP	PPs	0.0488343	3.63636	-0.534428
NOTCH1	PPs	0.162292	12.7273	-0.447847
VIM	PPs	5.31458	67.2727	-0.818188
SLC1A3	PPs	0.428323	21.8182	-0.560278
TNC	PPs	0.149999	12.7273	-0.505565
HES1	PPs	0.550798	29.0909	-1.42641
FABP7	PPs	4.28323	50.9091	2.25267
RAX	PPs	0.710058	30.9091	0.950896
COL25A1	PPs	0.986744	20	0.19004
NKX2-1	PPs	0.252955	10.9091	-0.00454506
SIX1	PPs	0.0675888	5.45455	-0.593556
LHX3	PPs	0.0761342	7.27273	-0.356775
PITX1	PPs	0.398766	10.9091	-0.546157
PITX2	PPs	0.028793	5.45455	-0.778268
CDH1	PPs	0.221762	10.9091	-0.49274
EPCAM	PPs	0.490786	27.2727	-0.582594
CDH2	PPs	6.97687	90.9091	1.66635
PROP1	PPs	0	0	-0.573457
POU1F1	PPs	0.123016	1.81818	-0.122601
PRL	PPs	0.153895	9.09091	1.07472
DRD2	PPs	0	0	-0.661654
TSHB	PPs	0	0	-0.560967
CGA	PPs	0.400844	5.45455	-0.150929
TBX19	PPs	0	0	-1.14811
POMC	PPs	0.405115	9.09091	-0.515443
CRHR1	PPs	0	0	-0.592276
CRHR2	PPs	0	0	-0.818011
NR5A1	PPs	0.0438433	1.81818	1.6051
FSHB	PPs	0	0	-0.341983
TFAP2A	PPs	0.0930958	5.45455	-0.205982
GATA3	PPs	0.019237	1.81818	-0.525735
TFAP2C	PPs	0.00477138	1.81818	-0.754189
CCDC74A	PPs	0.0134725	3.63636	-0.734093
CCDC74B	PPs	0.0487139	3.63636	-0.593307
LRTOMT	PPs	0.0112567	1.81818	-0.453476
CCDC153	PPs	0.0142342	3.63636	-0.420336
COL3A1	PPs	0.019237	1.81818	-0.416619
COL1A2	PPs	0.24155	10.9091	-0.445212
TWIST1	PPs	0.0308323	1.81818	-0.330217
COL1A1	PPs	0.0444776	3.63636	-0.39458
OTX2	PPs	4.65992	92.7273	2.5
PBK	PPs	0.0238569	1.81818	-0.372042
SPC25	PPs	0.122647	7.27273	-0.303912
CDCA3	PPs	0.0592586	5.45455	-0.265916
BIRC5	PPs	0.0277866	3.63636	-0.387952
CENPF	PPs	0.115039	7.27273	-0.366977
UBE2C	PPs	0.0286283	1.81818	-0.394495
HMMR	PPs	0.0378257	5.45455	-0.45884
TOP2A	PPs	0.120061	5.45455	-0.366853
CKAP2L	PPs	0.0359206	3.63636	-0.28858
CCNB1	PPs	0.127957	7.27273	-0.375855
CDK1	PPs	0.0833231	5.45455	-0.358851
CCNA2	PPs	0.0809522	5.45455	-0.284782
CCNB2	PPs	0.0299833	3.63636	-0.429303
MKI67	PPs	0.0440949	3.63636	-0.36103
DCX	Others	0.356613	17.7778	-0.252101
STMN1	Others	10.062	100	0.70303
STMN2	Others	4.33857	88.8889	0.413829
TUBB3	Others	0.047091	2.22222	0.0501316
SYT1	Others	2.95816	75.5556	-0.40935
RBFOX3	Others	0.100297	6.66667	0.0911521
MAP2	Others	2.49675	77.7778	-0.597255
NEFM	Others	0.361614	15.5556	-0.142536
NEFH	Others	0	0	-1.05258
SYP	Others	0.810697	31.1111	0.501878
DLG4	Others	0.0739489	4.44444	-0.788288
GRIN1	Others	0	0	-0.596523
GRIN2B	Others	0.227871	15.5556	-0.584822
SLC32A1	Others	0.105125	6.66667	0.539706
DLX6-AS1	Others	0.286454	15.5556	0.0987253
DLX5	Others	0.546852	28.8889	1.52805
SLC6A1	Others	0.0352958	2.22222	-0.0334653
GABBR1	Others	0.384269	22.2222	-0.696657
GAD2	Others	0.577619	28.8889	0.369077
GAD1	Others	0.383568	17.7778	0.0898468
TH	Others	0.0680465	4.44444	0.937753
HDC	Others	0.0407672	2.22222	1.20079
ACHE	Others	0.124397	8.88889	0.00907009
SOX2	Others	1.77368	64.4444	-0.0104827
SOX9	Others	0.79635	44.4444	0.0364963
NES	Others	0.444826	20	0.603888
GFAP	Others	0.315352	20	1.68031
NOTCH1	Others	0.114009	6.66667	-0.683382
VIM	Others	29.5965	97.7778	0.667963
SLC1A3	Others	1.24869	44.4444	-0.213363
TNC	Others	0.382363	22.2222	-0.412016
HES1	Others	2.2396	75.5556	0.85081
FABP7	Others	0.932562	42.2222	-0.111973
RAX	Others	0.559559	31.1111	0.511441
COL25A1	Others	0.616971	33.3333	-0.250398
NKX2-1	Others	0.298732	17.7778	0.179836
SIX1	Others	0.393292	22.2222	0.18744
LHX3	Others	0.160916	8.88889	-0.136369
PITX1	Others	2.97516	80	0.702027
PITX2	Others	0.275713	17.7778	-0.0458362
CDH1	Others	0.36143	22.2222	-0.343758
EPCAM	Others	2.08126	68.8889	0.541101
CDH2	Others	1.44473	57.7778	-0.757572
PROP1	Others	0.0421115	2.22222	1.92171
POU1F1	Others	0.0761488	4.44444	-0.362053
PRL	Others	0.101598	6.66667	0.447683
DRD2	Others	0.0354421	2.22222	0.331414
TSHB	Others	0	0	-0.560967
CGA	Others	0.882589	37.7778	0.606531
TBX19	Others	0.0355442	2.22222	-0.491106
POMC	Others	7.91281	100	0.581826
CRHR1	Others	0	0	-0.592276
CRHR2	Others	0.028023	2.22222	2.06266
NR5A1	Others	0	0	-1.10894
FSHB	Others	0	0	-0.341983
TFAP2A	Others	0.0824632	4.44444	-0.275158
GATA3	Others	0.0410064	4.44444	-0.43472
TFAP2C	Others	0.146152	8.88889	0.0669069
CCDC74A	Others	0.266061	15.5556	0.108033
CCDC74B	Others	0.156412	8.88889	0.167779
LRTOMT	Others	0.10738	6.66667	-0.126414
CCDC153	Others	0.161079	6.66667	-0.0991798
COL3A1	Others	0.669382	24.4444	-0.272029
COL1A2	Others	1.07964	44.4444	-0.269711
TWIST1	Others	0.119866	6.66667	-0.212807
COL1A1	Others	0.756138	31.1111	-0.236663
OTX2	Others	0.0711885	4.44444	-0.332587
PBK	Others	0.0670347	4.44444	-0.298874
SPC25	Others	0.0726252	4.44444	-0.377826
CDCA3	Others	0.0374679	2.22222	-0.330863
BIRC5	Others	0.110104	6.66667	-0.292685
CENPF	Others	0.218316	11.1111	-0.341821
UBE2C	Others	0.235996	11.1111	-0.280919
HMMR	Others	0.110013	4.44444	-0.30364
TOP2A	Others	0.214467	11.1111	-0.344214
CKAP2L	Others	0	0	-0.396278
CCNB1	Others	0.269379	15.5556	-0.244573
CDK1	Others	0.140496	8.88889	-0.314344
CCNA2	Others	0.116781	6.66667	-0.2264
CCNB2	Others	0.0946251	6.66667	-0.330259
MKI67	Others	0.0401776	2.22222	-0.362861
DCX	CCs	0.0925732	18.1818	-0.499579
STMN1	CCs	15.7595	100	1.96995
STMN2	CCs	0.213077	18.1818	-0.671955
TUBB3	CCs	0.0594974	9.09091	0.379815
SYT1	CCs	3.73419	86.3636	-0.312344
RBFOX3	CCs	0.0197663	4.54545	-0.826195
MAP2	CCs	4.43142	95.4545	0.0762021
NEFM	CCs	0.0960186	13.6364	-0.741135
NEFH	CCs	0.0803066	13.6364	-0.320284
SYP	CCs	0.0910038	18.1818	-0.837054
DLG4	CCs	0.151776	36.3636	-0.429391
GRIN1	CCs	0.0202344	4.54545	0.67662
GRIN2B	CCs	1.762	59.0909	1.32767
SLC32A1	CCs	0	0	-0.522026
DLX6-AS1	CCs	0.0184677	4.54545	-0.48571
DLX5	CCs	0	0	-0.870783
SLC6A1	CCs	0.0186053	4.54545	-0.308483
GABBR1	CCs	0.802496	68.1818	1.07083
GAD2	CCs	0.741627	45.4545	0.91283
GAD1	CCs	0.0873937	9.09091	-0.499701
TH	CCs	0	0	-0.535737
HDC	CCs	0	0	-0.658588
ACHE	CCs	0.05484	9.09091	-0.913507
SOX2	CCs	3.85209	95.4545	1.52869
SOX9	CCs	1.37277	81.8182	0.864714
NES	CCs	0.89869	63.6364	2.2301
GFAP	CCs	0.233808	18.1818	1.00268
NOTCH1	CCs	0.726315	81.8182	2.30354
VIM	CCs	39.5489	100	1.27709
SLC1A3	CCs	6.04262	77.2727	1.81388
TNC	CCs	1.71893	59.0909	0.126083
HES1	CCs	2.39057	77.2727	1.05439
FABP7	CCs	2.3715	81.8182	0.90352
RAX	CCs	0.802014	54.5455	1.21941
COL25A1	CCs	0.958723	40.9091	0.156665
NKX2-1	CCs	0.13472	13.6364	-0.480782
SIX1	CCs	0.0982762	9.09091	-0.519971
LHX3	CCs	0.156805	9.09091	-0.147056
PITX1	CCs	0.499584	13.6364	-0.497313
PITX2	CCs	0.0396238	9.09091	-0.746141
CDH1	CCs	0.0688869	13.6364	-0.655809
EPCAM	CCs	0.617073	13.6364	-0.49337
CDH2	CCs	5.1073	100	0.847193
PROP1	CCs	0	0	-0.573457
POU1F1	CCs	0.430792	9.09091	1.44986
PRL	CCs	0	0	-0.770457
DRD2	CCs	0	0	-0.661654
TSHB	CCs	0	0	-0.560967
CGA	CCs	0.0207186	4.54545	-0.74861
TBX19	CCs	0.0395326	4.54545	-0.417384
POMC	CCs	0.0580111	9.09091	-0.566173
CRHR1	CCs	0	0	-0.592276
CRHR2	CCs	0	0	-0.818011
NR5A1	CCs	0	0	-1.10894
FSHB	CCs	0	0	-0.341983
TFAP2A	CCs	0	0	-0.811662
GATA3	CCs	0.0315678	4.54545	-0.474181
TFAP2C	CCs	0	0	-0.7819
CCDC74A	CCs	0.342312	45.4545	0.362251
CCDC74B	CCs	0.184902	40.9091	0.369113
LRTOMT	CCs	0.0693906	22.7273	-0.255675
CCDC153	CCs	0.091562	22.7273	-0.251217
COL3A1	CCs	0.195349	9.09091	-0.377452
COL1A2	CCs	1.00511	63.6364	-0.285318
TWIST1	CCs	0	0	-0.370876
COL1A1	CCs	0.498702	22.7273	-0.293788
OTX2	CCs	0.157608	9.09091	-0.276134
PBK	CCs	1.81502	95.4545	2.5
SPC25	CCs	2.11912	100	2.5
CDCA3	CCs	1.04269	77.2727	2.5
BIRC5	CCs	2.66395	95.4545	2.5
CENPF	CCs	12.5607	100	2.5
UBE2C	CCs	5.60762	100	2.5
HMMR	CCs	1.48737	81.8182	2.5
TOP2A	CCs	12.761	100	2.5
CKAP2L	CCs	1.02007	81.8182	2.5
CCNB1	CCs	3.40108	77.2727	2.5
CDK1	CCs	3.96645	95.4545	2.5
CCNA2	CCs	1.88904	90.9091	2.5
CCNB2	CCs	2.04721	86.3636	2.5
MKI67	CCs	6.51103	100	2.5
