# Supplementary material for: Human Pituitary Organoids: Transcriptional Landscape Deciphered by scRNA‐Seq and Stereo‐Seq, with Insights into SOX3's Role in Pituitary Development
Source: Adv Sci (Weinh). 2025 Feb 14;12(14):2414230. doi: 10.1002/advs.202414230 (PMC11984888; doi:10.1002/advs.202414230)
Supplement: Supplementary file 3 — Supplemental Table 2 [file ADVS-12-2414230-s002.xlsx]

## Sheet: Sheet1
source	target	ligand	receptor	prob	pval	interaction_name	interaction_name_2	pathway_name	annotation	evidence
APECs	APECs	TGFB1	TGFbR1_R2	0.000279282	0	TGFB1_TGFBR1_TGFBR2	TGFB1 - (TGFBR1+TGFBR2)	TGFb	Secreted Signaling	KEGG: hsa04350
NSPCs	APECs	TGFB1	TGFbR1_R2	0.000527814	0	TGFB1_TGFBR1_TGFBR2	TGFB1 - (TGFBR1+TGFBR2)	TGFb	Secreted Signaling	KEGG: hsa04350
NNE	APECs	TGFB1	TGFbR1_R2	0.00138495	0	TGFB1_TGFBR1_TGFBR2	TGFB1 - (TGFBR1+TGFBR2)	TGFb	Secreted Signaling	KEGG: hsa04350
PPs	APECs	TGFB1	TGFbR1_R2	0.000365307	0	TGFB1_TGFBR1_TGFBR2	TGFB1 - (TGFBR1+TGFBR2)	TGFb	Secreted Signaling	KEGG: hsa04350
CCs	APECs	TGFB1	TGFbR1_R2	0.0010191	0	TGFB1_TGFBR1_TGFBR2	TGFB1 - (TGFBR1+TGFBR2)	TGFb	Secreted Signaling	KEGG: hsa04350
Fibroblasts	APECs	TGFB1	TGFbR1_R2	0.00188763	0	TGFB1_TGFBR1_TGFBR2	TGFB1 - (TGFBR1+TGFBR2)	TGFb	Secreted Signaling	KEGG: hsa04350
APECs	NNE	TGFB1	TGFbR1_R2	0.000451504	0	TGFB1_TGFBR1_TGFBR2	TGFB1 - (TGFBR1+TGFBR2)	TGFb	Secreted Signaling	KEGG: hsa04350
NSPCs	NNE	TGFB1	TGFbR1_R2	0.000853137	0	TGFB1_TGFBR1_TGFBR2	TGFB1 - (TGFBR1+TGFBR2)	TGFb	Secreted Signaling	KEGG: hsa04350
NNE	NNE	TGFB1	TGFbR1_R2	0.00223728	0	TGFB1_TGFBR1_TGFBR2	TGFB1 - (TGFBR1+TGFBR2)	TGFb	Secreted Signaling	KEGG: hsa04350
PPs	NNE	TGFB1	TGFbR1_R2	0.000590568	0	TGFB1_TGFBR1_TGFBR2	TGFB1 - (TGFBR1+TGFBR2)	TGFb	Secreted Signaling	KEGG: hsa04350
CCs	NNE	TGFB1	TGFbR1_R2	0.00164661	0	TGFB1_TGFBR1_TGFBR2	TGFB1 - (TGFBR1+TGFBR2)	TGFb	Secreted Signaling	KEGG: hsa04350
Fibroblasts	NNE	TGFB1	TGFbR1_R2	0.00304821	0	TGFB1_TGFBR1_TGFBR2	TGFB1 - (TGFBR1+TGFBR2)	TGFb	Secreted Signaling	KEGG: hsa04350
NSPCs	CCs	TGFB1	TGFbR1_R2	0.000617692	0.02	TGFB1_TGFBR1_TGFBR2	TGFB1 - (TGFBR1+TGFBR2)	TGFb	Secreted Signaling	KEGG: hsa04350
NNE	CCs	TGFB1	TGFbR1_R2	0.00162048	0	TGFB1_TGFBR1_TGFBR2	TGFB1 - (TGFBR1+TGFBR2)	TGFb	Secreted Signaling	KEGG: hsa04350
CCs	CCs	TGFB1	TGFbR1_R2	0.00119249	0	TGFB1_TGFBR1_TGFBR2	TGFB1 - (TGFBR1+TGFBR2)	TGFb	Secreted Signaling	KEGG: hsa04350
Fibroblasts	CCs	TGFB1	TGFbR1_R2	0.00220837	0	TGFB1_TGFBR1_TGFBR2	TGFB1 - (TGFBR1+TGFBR2)	TGFb	Secreted Signaling	KEGG: hsa04350
NSPCs	Fibroblasts	TGFB1	TGFbR1_R2	0.000736976	0	TGFB1_TGFBR1_TGFBR2	TGFB1 - (TGFBR1+TGFBR2)	TGFb	Secreted Signaling	KEGG: hsa04350
NNE	Fibroblasts	TGFB1	TGFbR1_R2	0.00193311	0	TGFB1_TGFBR1_TGFBR2	TGFB1 - (TGFBR1+TGFBR2)	TGFb	Secreted Signaling	KEGG: hsa04350
PPs	Fibroblasts	TGFB1	TGFbR1_R2	0.000510124	0.04	TGFB1_TGFBR1_TGFBR2	TGFB1 - (TGFBR1+TGFBR2)	TGFb	Secreted Signaling	KEGG: hsa04350
CCs	Fibroblasts	TGFB1	TGFbR1_R2	0.00142263	0	TGFB1_TGFBR1_TGFBR2	TGFB1 - (TGFBR1+TGFBR2)	TGFb	Secreted Signaling	KEGG: hsa04350
Fibroblasts	Fibroblasts	TGFB1	TGFbR1_R2	0.00263417	0	TGFB1_TGFBR1_TGFBR2	TGFB1 - (TGFBR1+TGFBR2)	TGFb	Secreted Signaling	KEGG: hsa04350
APECs	APECs	TGFB2	TGFbR1_R2	0.000458831	0	TGFB2_TGFBR1_TGFBR2	TGFB2 - (TGFBR1+TGFBR2)	TGFb	Secreted Signaling	KEGG: hsa04350
NSPCs	APECs	TGFB2	TGFbR1_R2	0.00355963	0	TGFB2_TGFBR1_TGFBR2	TGFB2 - (TGFBR1+TGFBR2)	TGFb	Secreted Signaling	KEGG: hsa04350
NNE	APECs	TGFB2	TGFbR1_R2	0.000213886	0	TGFB2_TGFBR1_TGFBR2	TGFB2 - (TGFBR1+TGFBR2)	TGFb	Secreted Signaling	KEGG: hsa04350
PPs	APECs	TGFB2	TGFbR1_R2	0.000789389	0	TGFB2_TGFBR1_TGFBR2	TGFB2 - (TGFBR1+TGFBR2)	TGFb	Secreted Signaling	KEGG: hsa04350
CCs	APECs	TGFB2	TGFbR1_R2	0.00384305	0	TGFB2_TGFBR1_TGFBR2	TGFB2 - (TGFBR1+TGFBR2)	TGFb	Secreted Signaling	KEGG: hsa04350
Fibroblasts	APECs	TGFB2	TGFbR1_R2	0.000784396	0	TGFB2_TGFBR1_TGFBR2	TGFB2 - (TGFBR1+TGFBR2)	TGFb	Secreted Signaling	KEGG: hsa04350
Ependys	APECs	TGFB2	TGFbR1_R2	0.000895476	0	TGFB2_TGFBR1_TGFBR2	TGFB2 - (TGFBR1+TGFBR2)	TGFb	Secreted Signaling	KEGG: hsa04350
APECs	NNE	TGFB2	TGFbR1_R2	0.000741669	0	TGFB2_TGFBR1_TGFBR2	TGFB2 - (TGFBR1+TGFBR2)	TGFb	Secreted Signaling	KEGG: hsa04350
NSPCs	NNE	TGFB2	TGFbR1_R2	0.00574053	0	TGFB2_TGFBR1_TGFBR2	TGFB2 - (TGFBR1+TGFBR2)	TGFb	Secreted Signaling	KEGG: hsa04350
NNE	NNE	TGFB2	TGFbR1_R2	0.000345802	0	TGFB2_TGFBR1_TGFBR2	TGFB2 - (TGFBR1+TGFBR2)	TGFb	Secreted Signaling	KEGG: hsa04350
PPs	NNE	TGFB2	TGFbR1_R2	0.00127582	0	TGFB2_TGFBR1_TGFBR2	TGFB2 - (TGFBR1+TGFBR2)	TGFb	Secreted Signaling	KEGG: hsa04350
CCs	NNE	TGFB2	TGFbR1_R2	0.00619608	0	TGFB2_TGFBR1_TGFBR2	TGFB2 - (TGFBR1+TGFBR2)	TGFb	Secreted Signaling	KEGG: hsa04350
Fibroblasts	NNE	TGFB2	TGFbR1_R2	0.00126766	0	TGFB2_TGFBR1_TGFBR2	TGFB2 - (TGFBR1+TGFBR2)	TGFb	Secreted Signaling	KEGG: hsa04350
Ependys	NNE	TGFB2	TGFbR1_R2	0.00144713	0	TGFB2_TGFBR1_TGFBR2	TGFB2 - (TGFBR1+TGFBR2)	TGFb	Secreted Signaling	KEGG: hsa04350
NSPCs	CCs	TGFB2	TGFbR1_R2	0.00416263	0	TGFB2_TGFBR1_TGFBR2	TGFB2 - (TGFBR1+TGFBR2)	TGFb	Secreted Signaling	KEGG: hsa04350
CCs	CCs	TGFB2	TGFbR1_R2	0.00449369	0	TGFB2_TGFBR1_TGFBR2	TGFB2 - (TGFBR1+TGFBR2)	TGFb	Secreted Signaling	KEGG: hsa04350
Fibroblasts	CCs	TGFB2	TGFbR1_R2	0.000917917	0.04	TGFB2_TGFBR1_TGFBR2	TGFB2 - (TGFBR1+TGFBR2)	TGFb	Secreted Signaling	KEGG: hsa04350
Ependys	CCs	TGFB2	TGFbR1_R2	0.00104789	0.04	TGFB2_TGFBR1_TGFBR2	TGFB2 - (TGFBR1+TGFBR2)	TGFb	Secreted Signaling	KEGG: hsa04350
NSPCs	Fibroblasts	TGFB2	TGFbR1_R2	0.00496344	0	TGFB2_TGFBR1_TGFBR2	TGFB2 - (TGFBR1+TGFBR2)	TGFb	Secreted Signaling	KEGG: hsa04350
PPs	Fibroblasts	TGFB2	TGFbR1_R2	0.00110215	0.02	TGFB2_TGFBR1_TGFBR2	TGFB2 - (TGFBR1+TGFBR2)	TGFb	Secreted Signaling	KEGG: hsa04350
CCs	Fibroblasts	TGFB2	TGFbR1_R2	0.00535784	0	TGFB2_TGFBR1_TGFBR2	TGFB2 - (TGFBR1+TGFBR2)	TGFb	Secreted Signaling	KEGG: hsa04350
Fibroblasts	Fibroblasts	TGFB2	TGFbR1_R2	0.00109513	0.01	TGFB2_TGFBR1_TGFBR2	TGFB2 - (TGFBR1+TGFBR2)	TGFb	Secreted Signaling	KEGG: hsa04350
Ependys	Fibroblasts	TGFB2	TGFbR1_R2	0.00125019	0	TGFB2_TGFBR1_TGFBR2	TGFB2 - (TGFBR1+TGFBR2)	TGFb	Secreted Signaling	KEGG: hsa04350
APECs	APECs	TGFB3	TGFbR1_R2	0.000407595	0	TGFB3_TGFBR1_TGFBR2	TGFB3 - (TGFBR1+TGFBR2)	TGFb	Secreted Signaling	KEGG: hsa04350
APECs	NNE	TGFB3	TGFbR1_R2	0.000658876	0	TGFB3_TGFBR1_TGFBR2	TGFB3 - (TGFBR1+TGFBR2)	TGFb	Secreted Signaling	KEGG: hsa04350
APECs	CCs	TGFB3	TGFbR1_R2	0.000477016	0	TGFB3_TGFBR1_TGFBR2	TGFB3 - (TGFBR1+TGFBR2)	TGFb	Secreted Signaling	KEGG: hsa04350
APECs	Fibroblasts	TGFB3	TGFbR1_R2	0.000569146	0	TGFB3_TGFBR1_TGFBR2	TGFB3 - (TGFBR1+TGFBR2)	TGFb	Secreted Signaling	KEGG: hsa04350
APECs	NNE	TGFB1	ACVR1B_TGFbR2	0.000301354	0	TGFB1_ACVR1B_TGFBR2	TGFB1 - (ACVR1B+TGFBR2)	TGFb	Secreted Signaling	PMID: 27449815
NSPCs	NNE	TGFB1	ACVR1B_TGFbR2	0.000569528	0	TGFB1_ACVR1B_TGFBR2	TGFB1 - (ACVR1B+TGFBR2)	TGFb	Secreted Signaling	PMID: 27449815
NNE	NNE	TGFB1	ACVR1B_TGFbR2	0.00149442	0	TGFB1_ACVR1B_TGFBR2	TGFB1 - (ACVR1B+TGFBR2)	TGFb	Secreted Signaling	PMID: 27449815
PPs	NNE	TGFB1	ACVR1B_TGFbR2	0.000394178	0	TGFB1_ACVR1B_TGFBR2	TGFB1 - (ACVR1B+TGFBR2)	TGFb	Secreted Signaling	PMID: 27449815
CCs	NNE	TGFB1	ACVR1B_TGFbR2	0.00109965	0	TGFB1_ACVR1B_TGFBR2	TGFB1 - (ACVR1B+TGFBR2)	TGFb	Secreted Signaling	PMID: 27449815
Fibroblasts	NNE	TGFB1	ACVR1B_TGFbR2	0.00203683	0	TGFB1_ACVR1B_TGFBR2	TGFB1 - (ACVR1B+TGFBR2)	TGFb	Secreted Signaling	PMID: 27449815
APECs	NNE	TGFB2	ACVR1B_TGFbR2	0.000495092	0	TGFB2_ACVR1B_TGFBR2	TGFB2 - (ACVR1B+TGFBR2)	TGFb	Secreted Signaling	PMID: 27449815
NSPCs	NNE	TGFB2	ACVR1B_TGFbR2	0.00384103	0	TGFB2_ACVR1B_TGFBR2	TGFB2 - (ACVR1B+TGFBR2)	TGFb	Secreted Signaling	PMID: 27449815
NNE	NNE	TGFB2	ACVR1B_TGFbR2	0.000230789	0	TGFB2_ACVR1B_TGFBR2	TGFB2 - (ACVR1B+TGFBR2)	TGFb	Secreted Signaling	PMID: 27449815
PPs	NNE	TGFB2	ACVR1B_TGFbR2	0.000851776	0	TGFB2_ACVR1B_TGFBR2	TGFB2 - (ACVR1B+TGFBR2)	TGFb	Secreted Signaling	PMID: 27449815
CCs	NNE	TGFB2	ACVR1B_TGFbR2	0.00414686	0	TGFB2_ACVR1B_TGFBR2	TGFB2 - (ACVR1B+TGFBR2)	TGFb	Secreted Signaling	PMID: 27449815
Fibroblasts	NNE	TGFB2	ACVR1B_TGFbR2	0.000846388	0	TGFB2_ACVR1B_TGFBR2	TGFB2 - (ACVR1B+TGFBR2)	TGFb	Secreted Signaling	PMID: 27449815
Ependys	NNE	TGFB2	ACVR1B_TGFbR2	0.000966248	0	TGFB2_ACVR1B_TGFBR2	TGFB2 - (ACVR1B+TGFBR2)	TGFb	Secreted Signaling	PMID: 27449815
APECs	NNE	TGFB3	ACVR1B_TGFbR2	0.000439808	0	TGFB3_ACVR1B_TGFBR2	TGFB3 - (ACVR1B+TGFBR2)	TGFb	Secreted Signaling	PMID: 27449815
APECs	APECs	TGFB1	ACVR1_TGFbR	0.000433177	0	TGFB1_ACVR1_TGFBR1	TGFB1 - (ACVR1+TGFBR1)	TGFb	Secreted Signaling	PMID: 29376829
NSPCs	APECs	TGFB1	ACVR1_TGFbR	0.000804902	0	TGFB1_ACVR1_TGFBR1	TGFB1 - (ACVR1+TGFBR1)	TGFb	Secreted Signaling	PMID: 29376829
NNE	APECs	TGFB1	ACVR1_TGFbR	0.00198256	0	TGFB1_ACVR1_TGFBR1	TGFB1 - (ACVR1+TGFBR1)	TGFb	Secreted Signaling	PMID: 29376829
PPs	APECs	TGFB1	ACVR1_TGFbR	0.000461437	0	TGFB1_ACVR1_TGFBR1	TGFB1 - (ACVR1+TGFBR1)	TGFb	Secreted Signaling	PMID: 29376829
CCs	APECs	TGFB1	ACVR1_TGFbR	0.00157109	0	TGFB1_ACVR1_TGFBR1	TGFB1 - (ACVR1+TGFBR1)	TGFb	Secreted Signaling	PMID: 29376829
Fibroblasts	APECs	TGFB1	ACVR1_TGFbR	0.00271554	0	TGFB1_ACVR1_TGFBR1	TGFB1 - (ACVR1+TGFBR1)	TGFb	Secreted Signaling	PMID: 29376829
APECs	NNE	TGFB1	ACVR1_TGFbR	0.000464447	0	TGFB1_ACVR1_TGFBR1	TGFB1 - (ACVR1+TGFBR1)	TGFb	Secreted Signaling	PMID: 29376829
NSPCs	NNE	TGFB1	ACVR1_TGFbR	0.000862983	0	TGFB1_ACVR1_TGFBR1	TGFB1 - (ACVR1+TGFBR1)	TGFb	Secreted Signaling	PMID: 29376829
NNE	NNE	TGFB1	ACVR1_TGFbR	0.00212543	0	TGFB1_ACVR1_TGFBR1	TGFB1 - (ACVR1+TGFBR1)	TGFb	Secreted Signaling	PMID: 29376829
PPs	NNE	TGFB1	ACVR1_TGFbR	0.000494746	0	TGFB1_ACVR1_TGFBR1	TGFB1 - (ACVR1+TGFBR1)	TGFb	Secreted Signaling	PMID: 29376829
CCs	NNE	TGFB1	ACVR1_TGFbR	0.00168436	0	TGFB1_ACVR1_TGFBR1	TGFB1 - (ACVR1+TGFBR1)	TGFb	Secreted Signaling	PMID: 29376829
Fibroblasts	NNE	TGFB1	ACVR1_TGFbR	0.00291109	0	TGFB1_ACVR1_TGFBR1	TGFB1 - (ACVR1+TGFBR1)	TGFb	Secreted Signaling	PMID: 29376829
NSPCs	CCs	TGFB1	ACVR1_TGFbR	0.000797286	0.01	TGFB1_ACVR1_TGFBR1	TGFB1 - (ACVR1+TGFBR1)	TGFb	Secreted Signaling	PMID: 29376829
NNE	CCs	TGFB1	ACVR1_TGFbR	0.00196382	0	TGFB1_ACVR1_TGFBR1	TGFB1 - (ACVR1+TGFBR1)	TGFb	Secreted Signaling	PMID: 29376829
CCs	CCs	TGFB1	ACVR1_TGFbR	0.00155623	0	TGFB1_ACVR1_TGFBR1	TGFB1 - (ACVR1+TGFBR1)	TGFb	Secreted Signaling	PMID: 29376829
Fibroblasts	CCs	TGFB1	ACVR1_TGFbR	0.00268989	0	TGFB1_ACVR1_TGFBR1	TGFB1 - (ACVR1+TGFBR1)	TGFb	Secreted Signaling	PMID: 29376829
APECs	Fibroblasts	TGFB1	ACVR1_TGFbR	0.000549112	0	TGFB1_ACVR1_TGFBR1	TGFB1 - (ACVR1+TGFBR1)	TGFb	Secreted Signaling	PMID: 29376829
NSPCs	Fibroblasts	TGFB1	ACVR1_TGFbR	0.00102023	0	TGFB1_ACVR1_TGFBR1	TGFB1 - (ACVR1+TGFBR1)	TGFb	Secreted Signaling	PMID: 29376829
NNE	Fibroblasts	TGFB1	ACVR1_TGFbR	0.00251212	0	TGFB1_ACVR1_TGFBR1	TGFB1 - (ACVR1+TGFBR1)	TGFb	Secreted Signaling	PMID: 29376829
PPs	Fibroblasts	TGFB1	ACVR1_TGFbR	0.000584932	0	TGFB1_ACVR1_TGFBR1	TGFB1 - (ACVR1+TGFBR1)	TGFb	Secreted Signaling	PMID: 29376829
CCs	Fibroblasts	TGFB1	ACVR1_TGFbR	0.00199096	0	TGFB1_ACVR1_TGFBR1	TGFB1 - (ACVR1+TGFBR1)	TGFb	Secreted Signaling	PMID: 29376829
Fibroblasts	Fibroblasts	TGFB1	ACVR1_TGFbR	0.00344023	0	TGFB1_ACVR1_TGFBR1	TGFB1 - (ACVR1+TGFBR1)	TGFb	Secreted Signaling	PMID: 29376829
APECs	APECs	TGFB2	ACVR1_TGFbR	0.000711663	0	TGFB2_ACVR1_TGFBR1	TGFB2 - (ACVR1+TGFBR1)	TGFb	Secreted Signaling	PMID: 29376829
NSPCs	APECs	TGFB2	ACVR1_TGFbR	0.00542844	0	TGFB2_ACVR1_TGFBR1	TGFB2 - (ACVR1+TGFBR1)	TGFb	Secreted Signaling	PMID: 29376829
NNE	APECs	TGFB2	ACVR1_TGFbR	0.000306175	0	TGFB2_ACVR1_TGFBR1	TGFB2 - (ACVR1+TGFBR1)	TGFb	Secreted Signaling	PMID: 29376829
PPs	APECs	TGFB2	ACVR1_TGFbR	0.000997117	0	TGFB2_ACVR1_TGFBR1	TGFB2 - (ACVR1+TGFBR1)	TGFb	Secreted Signaling	PMID: 29376829
CCs	APECs	TGFB2	ACVR1_TGFbR	0.00592469	0	TGFB2_ACVR1_TGFBR1	TGFB2 - (ACVR1+TGFBR1)	TGFb	Secreted Signaling	PMID: 29376829
Fibroblasts	APECs	TGFB2	ACVR1_TGFbR	0.00112842	0	TGFB2_ACVR1_TGFBR1	TGFB2 - (ACVR1+TGFBR1)	TGFb	Secreted Signaling	PMID: 29376829
Ependys	APECs	TGFB2	ACVR1_TGFbR	0.00120346	0	TGFB2_ACVR1_TGFBR1	TGFB2 - (ACVR1+TGFBR1)	TGFb	Secreted Signaling	PMID: 29376829
APECs	NNE	TGFB2	ACVR1_TGFbR	0.000763021	0	TGFB2_ACVR1_TGFBR1	TGFB2 - (ACVR1+TGFBR1)	TGFb	Secreted Signaling	PMID: 29376829
NSPCs	NNE	TGFB2	ACVR1_TGFbR	0.00581821	0	TGFB2_ACVR1_TGFBR1	TGFB2 - (ACVR1+TGFBR1)	TGFb	Secreted Signaling	PMID: 29376829
NNE	NNE	TGFB2	ACVR1_TGFbR	0.00032828	0	TGFB2_ACVR1_TGFBR1	TGFB2 - (ACVR1+TGFBR1)	TGFb	Secreted Signaling	PMID: 29376829
PPs	NNE	TGFB2	ACVR1_TGFbR	0.00106905	0	TGFB2_ACVR1_TGFBR1	TGFB2 - (ACVR1+TGFBR1)	TGFb	Secreted Signaling	PMID: 29376829
CCs	NNE	TGFB2	ACVR1_TGFbR	0.00634987	0	TGFB2_ACVR1_TGFBR1	TGFB2 - (ACVR1+TGFBR1)	TGFb	Secreted Signaling	PMID: 29376829
Fibroblasts	NNE	TGFB2	ACVR1_TGFbR	0.00120982	0	TGFB2_ACVR1_TGFBR1	TGFB2 - (ACVR1+TGFBR1)	TGFb	Secreted Signaling	PMID: 29376829
Ependys	NNE	TGFB2	ACVR1_TGFbR	0.00129026	0	TGFB2_ACVR1_TGFBR1	TGFB2 - (ACVR1+TGFBR1)	TGFb	Secreted Signaling	PMID: 29376829
NSPCs	CCs	TGFB2	ACVR1_TGFbR	0.00537731	0	TGFB2_ACVR1_TGFBR1	TGFB2 - (ACVR1+TGFBR1)	TGFb	Secreted Signaling	PMID: 29376829
CCs	CCs	TGFB2	ACVR1_TGFbR	0.00586891	0	TGFB2_ACVR1_TGFBR1	TGFB2 - (ACVR1+TGFBR1)	TGFb	Secreted Signaling	PMID: 29376829
Fibroblasts	CCs	TGFB2	ACVR1_TGFbR	0.00111775	0.03	TGFB2_ACVR1_TGFBR1	TGFB2 - (ACVR1+TGFBR1)	TGFb	Secreted Signaling	PMID: 29376829
Ependys	CCs	TGFB2	ACVR1_TGFbR	0.00119207	0.02	TGFB2_ACVR1_TGFBR1	TGFB2 - (ACVR1+TGFBR1)	TGFb	Secreted Signaling	PMID: 29376829
APECs	Fibroblasts	TGFB2	ACVR1_TGFbR	0.000902065	0	TGFB2_ACVR1_TGFBR1	TGFB2 - (ACVR1+TGFBR1)	TGFb	Secreted Signaling	PMID: 29376829
NSPCs	Fibroblasts	TGFB2	ACVR1_TGFbR	0.00687212	0	TGFB2_ACVR1_TGFBR1	TGFB2 - (ACVR1+TGFBR1)	TGFb	Secreted Signaling	PMID: 29376829
NNE	Fibroblasts	TGFB2	ACVR1_TGFbR	0.000388133	0.04	TGFB2_ACVR1_TGFBR1	TGFB2 - (ACVR1+TGFBR1)	TGFb	Secreted Signaling	PMID: 29376829
PPs	Fibroblasts	TGFB2	ACVR1_TGFbR	0.00126379	0	TGFB2_ACVR1_TGFBR1	TGFB2 - (ACVR1+TGFBR1)	TGFb	Secreted Signaling	PMID: 29376829
CCs	Fibroblasts	TGFB2	ACVR1_TGFbR	0.00749935	0	TGFB2_ACVR1_TGFBR1	TGFB2 - (ACVR1+TGFBR1)	TGFb	Secreted Signaling	PMID: 29376829
Fibroblasts	Fibroblasts	TGFB2	ACVR1_TGFbR	0.00143017	0	TGFB2_ACVR1_TGFBR1	TGFB2 - (ACVR1+TGFBR1)	TGFb	Secreted Signaling	PMID: 29376829
Ependys	Fibroblasts	TGFB2	ACVR1_TGFbR	0.00152524	0	TGFB2_ACVR1_TGFBR1	TGFB2 - (ACVR1+TGFBR1)	TGFb	Secreted Signaling	PMID: 29376829
APECs	APECs	TGFB3	ACVR1_TGFbR	0.000632195	0	TGFB3_ACVR1_TGFBR1	TGFB3 - (ACVR1+TGFBR1)	TGFb	Secreted Signaling	PMID: 29376829
APECs	NNE	TGFB3	ACVR1_TGFbR	0.000677822	0	TGFB3_ACVR1_TGFBR1	TGFB3 - (ACVR1+TGFBR1)	TGFb	Secreted Signaling	PMID: 29376829
APECs	CCs	TGFB3	ACVR1_TGFbR	0.000626211	0	TGFB3_ACVR1_TGFBR1	TGFB3 - (ACVR1+TGFBR1)	TGFb	Secreted Signaling	PMID: 29376829
APECs	Fibroblasts	TGFB3	ACVR1_TGFbR	0.000801352	0	TGFB3_ACVR1_TGFBR1	TGFB3 - (ACVR1+TGFBR1)	TGFb	Secreted Signaling	PMID: 29376829
Fibroblasts	APECs	BMP2	BMPR1A_ACVR2A	0.00466211	0	BMP2_BMPR1A_ACVR2A	BMP2 - (BMPR1A+ACVR2A)	BMP	Secreted Signaling	KEGG: hsa04350; PMID:26893264
Fibroblasts	NSPCs	BMP2	BMPR1A_ACVR2A	0.00263553	0	BMP2_BMPR1A_ACVR2A	BMP2 - (BMPR1A+ACVR2A)	BMP	Secreted Signaling	KEGG: hsa04350; PMID:26893264
Fibroblasts	Neurons	BMP2	BMPR1A_ACVR2A	0.00466696	0	BMP2_BMPR1A_ACVR2A	BMP2 - (BMPR1A+ACVR2A)	BMP	Secreted Signaling	KEGG: hsa04350; PMID:26893264
Fibroblasts	NNE	BMP2	BMPR1A_ACVR2A	0.00419875	0	BMP2_BMPR1A_ACVR2A	BMP2 - (BMPR1A+ACVR2A)	BMP	Secreted Signaling	KEGG: hsa04350; PMID:26893264
Fibroblasts	PPs	BMP2	BMPR1A_ACVR2A	0.00395893	0	BMP2_BMPR1A_ACVR2A	BMP2 - (BMPR1A+ACVR2A)	BMP	Secreted Signaling	KEGG: hsa04350; PMID:26893264
Fibroblasts	CCs	BMP2	BMPR1A_ACVR2A	0.0024639	0	BMP2_BMPR1A_ACVR2A	BMP2 - (BMPR1A+ACVR2A)	BMP	Secreted Signaling	KEGG: hsa04350; PMID:26893264
Fibroblasts	Fibroblasts	BMP2	BMPR1A_ACVR2A	0.00183357	0	BMP2_BMPR1A_ACVR2A	BMP2 - (BMPR1A+ACVR2A)	BMP	Secreted Signaling	KEGG: hsa04350; PMID:26893264
Fibroblasts	Ependys	BMP2	BMPR1A_ACVR2A	0.00112699	0	BMP2_BMPR1A_ACVR2A	BMP2 - (BMPR1A+ACVR2A)	BMP	Secreted Signaling	KEGG: hsa04350; PMID:26893264
Fibroblasts	APECs	BMP2	BMPR1A_ACVR2B	0.00202276	0	BMP2_BMPR1A_ACVR2B	BMP2 - (BMPR1A+ACVR2B)	BMP	Secreted Signaling	KEGG: hsa04350; PMID:26893264
Fibroblasts	NSPCs	BMP2	BMPR1A_ACVR2B	0.00238522	0	BMP2_BMPR1A_ACVR2B	BMP2 - (BMPR1A+ACVR2B)	BMP	Secreted Signaling	KEGG: hsa04350; PMID:26893264
Fibroblasts	Neurons	BMP2	BMPR1A_ACVR2B	0.00280072	0	BMP2_BMPR1A_ACVR2B	BMP2 - (BMPR1A+ACVR2B)	BMP	Secreted Signaling	KEGG: hsa04350; PMID:26893264
Fibroblasts	NNE	BMP2	BMPR1A_ACVR2B	0.0020075	0	BMP2_BMPR1A_ACVR2B	BMP2 - (BMPR1A+ACVR2B)	BMP	Secreted Signaling	KEGG: hsa04350; PMID:26893264
Fibroblasts	PPs	BMP2	BMPR1A_ACVR2B	0.00251384	0	BMP2_BMPR1A_ACVR2B	BMP2 - (BMPR1A+ACVR2B)	BMP	Secreted Signaling	KEGG: hsa04350; PMID:26893264
Fibroblasts	CCs	BMP2	BMPR1A_ACVR2B	0.00208191	0	BMP2_BMPR1A_ACVR2B	BMP2 - (BMPR1A+ACVR2B)	BMP	Secreted Signaling	KEGG: hsa04350; PMID:26893264
Fibroblasts	APECs	BMP2	BMPR1A_BMPR2	0.00662018	0	BMP2_BMPR1A_BMPR2	BMP2 - (BMPR1A+BMPR2)	BMP	Secreted Signaling	KEGG: hsa04350; PMID:26893264
Fibroblasts	NSPCs	BMP2	BMPR1A_BMPR2	0.00594892	0	BMP2_BMPR1A_BMPR2	BMP2 - (BMPR1A+BMPR2)	BMP	Secreted Signaling	KEGG: hsa04350; PMID:26893264
Fibroblasts	Neurons	BMP2	BMPR1A_BMPR2	0.00588558	0	BMP2_BMPR1A_BMPR2	BMP2 - (BMPR1A+BMPR2)	BMP	Secreted Signaling	KEGG: hsa04350; PMID:26893264
Fibroblasts	NNE	BMP2	BMPR1A_BMPR2	0.00530573	0	BMP2_BMPR1A_BMPR2	BMP2 - (BMPR1A+BMPR2)	BMP	Secreted Signaling	KEGG: hsa04350; PMID:26893264
Fibroblasts	PPs	BMP2	BMPR1A_BMPR2	0.00560947	0	BMP2_BMPR1A_BMPR2	BMP2 - (BMPR1A+BMPR2)	BMP	Secreted Signaling	KEGG: hsa04350; PMID:26893264
Fibroblasts	CCs	BMP2	BMPR1A_BMPR2	0.00580644	0	BMP2_BMPR1A_BMPR2	BMP2 - (BMPR1A+BMPR2)	BMP	Secreted Signaling	KEGG: hsa04350; PMID:26893264
Fibroblasts	Fibroblasts	BMP2	BMPR1A_BMPR2	0.00476121	0	BMP2_BMPR1A_BMPR2	BMP2 - (BMPR1A+BMPR2)	BMP	Secreted Signaling	KEGG: hsa04350; PMID:26893264
Fibroblasts	Ependys	BMP2	BMPR1A_BMPR2	0.00194017	0	BMP2_BMPR1A_BMPR2	BMP2 - (BMPR1A+BMPR2)	BMP	Secreted Signaling	KEGG: hsa04350; PMID:26893264
Fibroblasts	NSPCs	BMP2	BMPR1B_ACVR2A	0.0028228	0	BMP2_BMPR1B_ACVR2A	BMP2 - (BMPR1B+ACVR2A)	BMP	Secreted Signaling	KEGG: hsa04350; PMID:26893264
Fibroblasts	Neurons	BMP2	BMPR1B_ACVR2A	0.00227915	0	BMP2_BMPR1B_ACVR2A	BMP2 - (BMPR1B+ACVR2A)	BMP	Secreted Signaling	KEGG: hsa04350; PMID:26893264
Fibroblasts	NNE	BMP2	BMPR1B_ACVR2A	0.00152684	0	BMP2_BMPR1B_ACVR2A	BMP2 - (BMPR1B+ACVR2A)	BMP	Secreted Signaling	KEGG: hsa04350; PMID:26893264
Fibroblasts	CCs	BMP2	BMPR1B_ACVR2A	0.0029637	0	BMP2_BMPR1B_ACVR2A	BMP2 - (BMPR1B+ACVR2A)	BMP	Secreted Signaling	KEGG: hsa04350; PMID:26893264
Fibroblasts	Ependys	BMP2	BMPR1B_ACVR2A	0.00111889	0	BMP2_BMPR1B_ACVR2A	BMP2 - (BMPR1B+ACVR2A)	BMP	Secreted Signaling	KEGG: hsa04350; PMID:26893264
Fibroblasts	NSPCs	BMP2	BMPR1B_ACVR2B	0.00255476	0	BMP2_BMPR1B_ACVR2B	BMP2 - (BMPR1B+ACVR2B)	BMP	Secreted Signaling	KEGG: hsa04350; PMID:26893264
Fibroblasts	Neurons	BMP2	BMPR1B_ACVR2B	0.0013664	0	BMP2_BMPR1B_ACVR2B	BMP2 - (BMPR1B+ACVR2B)	BMP	Secreted Signaling	KEGG: hsa04350; PMID:26893264
Fibroblasts	NNE	BMP2	BMPR1B_ACVR2B	0.000728959	0	BMP2_BMPR1B_ACVR2B	BMP2 - (BMPR1B+ACVR2B)	BMP	Secreted Signaling	KEGG: hsa04350; PMID:26893264
Fibroblasts	CCs	BMP2	BMPR1B_ACVR2B	0.00250442	0	BMP2_BMPR1B_ACVR2B	BMP2 - (BMPR1B+ACVR2B)	BMP	Secreted Signaling	KEGG: hsa04350; PMID:26893264
Fibroblasts	NSPCs	BMP2	BMPR1B_BMPR2	0.00637004	0	BMP2_BMPR1B_BMPR2	BMP2 - (BMPR1B+BMPR2)	BMP	Secreted Signaling	KEGG: hsa04350; PMID:26893264
Fibroblasts	Neurons	BMP2	BMPR1B_BMPR2	0.00287612	0	BMP2_BMPR1B_BMPR2	BMP2 - (BMPR1B+BMPR2)	BMP	Secreted Signaling	KEGG: hsa04350; PMID:26893264
Fibroblasts	NNE	BMP2	BMPR1B_BMPR2	0.00193079	0	BMP2_BMPR1B_BMPR2	BMP2 - (BMPR1B+BMPR2)	BMP	Secreted Signaling	KEGG: hsa04350; PMID:26893264
Fibroblasts	CCs	BMP2	BMPR1B_BMPR2	0.00697938	0	BMP2_BMPR1B_BMPR2	BMP2 - (BMPR1B+BMPR2)	BMP	Secreted Signaling	KEGG: hsa04350; PMID:26893264
Fibroblasts	Ependys	BMP2	BMPR1B_BMPR2	0.00192624	0	BMP2_BMPR1B_BMPR2	BMP2 - (BMPR1B+BMPR2)	BMP	Secreted Signaling	KEGG: hsa04350; PMID:26893264
NSPCs	APECs	BMP7	ACVR1_ACVR2A	0.00141792	0	BMP7_ACVR1_ACVR2A	BMP7 - (ACVR1+ACVR2A)	BMP	Secreted Signaling	KEGG: hsa04350; PMID:26893264
CCs	APECs	BMP7	ACVR1_ACVR2A	0.00262519	0	BMP7_ACVR1_ACVR2A	BMP7 - (ACVR1+ACVR2A)	BMP	Secreted Signaling	KEGG: hsa04350; PMID:26893264
Fibroblasts	APECs	BMP7	ACVR1_ACVR2A	0.0015173	0	BMP7_ACVR1_ACVR2A	BMP7 - (ACVR1+ACVR2A)	BMP	Secreted Signaling	KEGG: hsa04350; PMID:26893264
NSPCs	NNE	BMP7	ACVR1_ACVR2A	0.0012155	0	BMP7_ACVR1_ACVR2A	BMP7 - (ACVR1+ACVR2A)	BMP	Secreted Signaling	KEGG: hsa04350; PMID:26893264
CCs	NNE	BMP7	ACVR1_ACVR2A	0.00225079	0	BMP7_ACVR1_ACVR2A	BMP7 - (ACVR1+ACVR2A)	BMP	Secreted Signaling	KEGG: hsa04350; PMID:26893264
Fibroblasts	NNE	BMP7	ACVR1_ACVR2A	0.00130071	0	BMP7_ACVR1_ACVR2A	BMP7 - (ACVR1+ACVR2A)	BMP	Secreted Signaling	KEGG: hsa04350; PMID:26893264
NSPCs	CCs	BMP7	ACVR1_ACVR2A	0.000712322	0	BMP7_ACVR1_ACVR2A	BMP7 - (ACVR1+ACVR2A)	BMP	Secreted Signaling	KEGG: hsa04350; PMID:26893264
CCs	CCs	BMP7	ACVR1_ACVR2A	0.00131958	0.01	BMP7_ACVR1_ACVR2A	BMP7 - (ACVR1+ACVR2A)	BMP	Secreted Signaling	KEGG: hsa04350; PMID:26893264
NSPCs	Fibroblasts	BMP7	ACVR1_ACVR2A	0.000810286	0	BMP7_ACVR1_ACVR2A	BMP7 - (ACVR1+ACVR2A)	BMP	Secreted Signaling	KEGG: hsa04350; PMID:26893264
CCs	Fibroblasts	BMP7	ACVR1_ACVR2A	0.00150091	0	BMP7_ACVR1_ACVR2A	BMP7 - (ACVR1+ACVR2A)	BMP	Secreted Signaling	KEGG: hsa04350; PMID:26893264
Fibroblasts	Fibroblasts	BMP7	ACVR1_ACVR2A	0.000867114	0.02	BMP7_ACVR1_ACVR2A	BMP7 - (ACVR1+ACVR2A)	BMP	Secreted Signaling	KEGG: hsa04350; PMID:26893264
NSPCs	APECs	BMP7	ACVR1_ACVR2B	0.000614032	0	BMP7_ACVR1_ACVR2B	BMP7 - (ACVR1+ACVR2B)	BMP	Secreted Signaling	KEGG: hsa04350; PMID:26893264
CCs	APECs	BMP7	ACVR1_ACVR2B	0.00113759	0	BMP7_ACVR1_ACVR2B	BMP7 - (ACVR1+ACVR2B)	BMP	Secreted Signaling	KEGG: hsa04350; PMID:26893264
Fibroblasts	APECs	BMP7	ACVR1_ACVR2B	0.000657105	0	BMP7_ACVR1_ACVR2B	BMP7 - (ACVR1+ACVR2B)	BMP	Secreted Signaling	KEGG: hsa04350; PMID:26893264
NSPCs	NNE	BMP7	ACVR1_ACVR2B	0.00058022	0	BMP7_ACVR1_ACVR2B	BMP7 - (ACVR1+ACVR2B)	BMP	Secreted Signaling	KEGG: hsa04350; PMID:26893264
CCs	NNE	BMP7	ACVR1_ACVR2B	0.00107498	0	BMP7_ACVR1_ACVR2B	BMP7 - (ACVR1+ACVR2B)	BMP	Secreted Signaling	KEGG: hsa04350; PMID:26893264
Fibroblasts	NNE	BMP7	ACVR1_ACVR2B	0.000620923	0	BMP7_ACVR1_ACVR2B	BMP7 - (ACVR1+ACVR2B)	BMP	Secreted Signaling	KEGG: hsa04350; PMID:26893264
NSPCs	CCs	BMP7	ACVR1_ACVR2B	0.00060172	0	BMP7_ACVR1_ACVR2B	BMP7 - (ACVR1+ACVR2B)	BMP	Secreted Signaling	KEGG: hsa04350; PMID:26893264
CCs	CCs	BMP7	ACVR1_ACVR2B	0.00111479	0.01	BMP7_ACVR1_ACVR2B	BMP7 - (ACVR1+ACVR2B)	BMP	Secreted Signaling	KEGG: hsa04350; PMID:26893264
Fibroblasts	CCs	BMP7	ACVR1_ACVR2B	0.000643931	0.02	BMP7_ACVR1_ACVR2B	BMP7 - (ACVR1+ACVR2B)	BMP	Secreted Signaling	KEGG: hsa04350; PMID:26893264
NSPCs	APECs	BMP7	ACVR1_BMPR2	0.00201628	0	BMP7_ACVR1_BMPR2	BMP7 - (ACVR1+BMPR2)	BMP	Secreted Signaling	KEGG: hsa04350; PMID:26893264
CCs	APECs	BMP7	ACVR1_BMPR2	0.00373118	0	BMP7_ACVR1_BMPR2	BMP7 - (ACVR1+BMPR2)	BMP	Secreted Signaling	KEGG: hsa04350; PMID:26893264
Fibroblasts	APECs	BMP7	ACVR1_BMPR2	0.00215751	0	BMP7_ACVR1_BMPR2	BMP7 - (ACVR1+BMPR2)	BMP	Secreted Signaling	KEGG: hsa04350; PMID:26893264
NSPCs	NNE	BMP7	ACVR1_BMPR2	0.00153721	0	BMP7_ACVR1_BMPR2	BMP7 - (ACVR1+BMPR2)	BMP	Secreted Signaling	KEGG: hsa04350; PMID:26893264
CCs	NNE	BMP7	ACVR1_BMPR2	0.00284577	0	BMP7_ACVR1_BMPR2	BMP7 - (ACVR1+BMPR2)	BMP	Secreted Signaling	KEGG: hsa04350; PMID:26893264
Fibroblasts	NNE	BMP7	ACVR1_BMPR2	0.00164494	0	BMP7_ACVR1_BMPR2	BMP7 - (ACVR1+BMPR2)	BMP	Secreted Signaling	KEGG: hsa04350; PMID:26893264
NSPCs	CCs	BMP7	ACVR1_BMPR2	0.00168278	0	BMP7_ACVR1_BMPR2	BMP7 - (ACVR1+BMPR2)	BMP	Secreted Signaling	KEGG: hsa04350; PMID:26893264
CCs	CCs	BMP7	ACVR1_BMPR2	0.00311488	0	BMP7_ACVR1_BMPR2	BMP7 - (ACVR1+BMPR2)	BMP	Secreted Signaling	KEGG: hsa04350; PMID:26893264
Fibroblasts	CCs	BMP7	ACVR1_BMPR2	0.0018007	0.01	BMP7_ACVR1_BMPR2	BMP7 - (ACVR1+BMPR2)	BMP	Secreted Signaling	KEGG: hsa04350; PMID:26893264
NSPCs	Fibroblasts	BMP7	ACVR1_BMPR2	0.00210771	0	BMP7_ACVR1_BMPR2	BMP7 - (ACVR1+BMPR2)	BMP	Secreted Signaling	KEGG: hsa04350; PMID:26893264
CCs	Fibroblasts	BMP7	ACVR1_BMPR2	0.00389989	0	BMP7_ACVR1_BMPR2	BMP7 - (ACVR1+BMPR2)	BMP	Secreted Signaling	KEGG: hsa04350; PMID:26893264
Fibroblasts	Fibroblasts	BMP7	ACVR1_BMPR2	0.00225532	0	BMP7_ACVR1_BMPR2	BMP7 - (ACVR1+BMPR2)	BMP	Secreted Signaling	KEGG: hsa04350; PMID:26893264
NSPCs	APECs	BMP7	BMPR1A_ACVR2A	0.0036945	0	BMP7_BMPR1A_ACVR2A	BMP7 - (BMPR1A+ACVR2A)	BMP	Secreted Signaling	KEGG: hsa04350; PMID:26893264
CCs	APECs	BMP7	BMPR1A_ACVR2A	0.0068274	0	BMP7_BMPR1A_ACVR2A	BMP7 - (BMPR1A+ACVR2A)	BMP	Secreted Signaling	KEGG: hsa04350; PMID:26893264
Fibroblasts	APECs	BMP7	BMPR1A_ACVR2A	0.00395284	0	BMP7_BMPR1A_ACVR2A	BMP7 - (BMPR1A+ACVR2A)	BMP	Secreted Signaling	KEGG: hsa04350; PMID:26893264
NSPCs	NSPCs	BMP7	BMPR1A_ACVR2A	0.00208768	0	BMP7_BMPR1A_ACVR2A	BMP7 - (BMPR1A+ACVR2A)	BMP	Secreted Signaling	KEGG: hsa04350; PMID:26893264
CCs	NSPCs	BMP7	BMPR1A_ACVR2A	0.00386285	0.01	BMP7_BMPR1A_ACVR2A	BMP7 - (BMPR1A+ACVR2A)	BMP	Secreted Signaling	KEGG: hsa04350; PMID:26893264
NSPCs	Neurons	BMP7	BMPR1A_ACVR2A	0.00369835	0	BMP7_BMPR1A_ACVR2A	BMP7 - (BMPR1A+ACVR2A)	BMP	Secreted Signaling	KEGG: hsa04350; PMID:26893264
CCs	Neurons	BMP7	BMPR1A_ACVR2A	0.00683449	0	BMP7_BMPR1A_ACVR2A	BMP7 - (BMPR1A+ACVR2A)	BMP	Secreted Signaling	KEGG: hsa04350; PMID:26893264
Fibroblasts	Neurons	BMP7	BMPR1A_ACVR2A	0.00395696	0	BMP7_BMPR1A_ACVR2A	BMP7 - (BMPR1A+ACVR2A)	BMP	Secreted Signaling	KEGG: hsa04350; PMID:26893264
NSPCs	NNE	BMP7	BMPR1A_ACVR2A	0.00332699	0	BMP7_BMPR1A_ACVR2A	BMP7 - (BMPR1A+ACVR2A)	BMP	Secreted Signaling	KEGG: hsa04350; PMID:26893264
CCs	NNE	BMP7	BMPR1A_ACVR2A	0.00615008	0	BMP7_BMPR1A_ACVR2A	BMP7 - (BMPR1A+ACVR2A)	BMP	Secreted Signaling	KEGG: hsa04350; PMID:26893264
Fibroblasts	NNE	BMP7	BMPR1A_ACVR2A	0.00355972	0	BMP7_BMPR1A_ACVR2A	BMP7 - (BMPR1A+ACVR2A)	BMP	Secreted Signaling	KEGG: hsa04350; PMID:26893264
NSPCs	PPs	BMP7	BMPR1A_ACVR2A	0.0031368	0	BMP7_BMPR1A_ACVR2A	BMP7 - (BMPR1A+ACVR2A)	BMP	Secreted Signaling	KEGG: hsa04350; PMID:26893264
CCs	PPs	BMP7	BMPR1A_ACVR2A	0.00579941	0	BMP7_BMPR1A_ACVR2A	BMP7 - (BMPR1A+ACVR2A)	BMP	Secreted Signaling	KEGG: hsa04350; PMID:26893264
Fibroblasts	PPs	BMP7	BMPR1A_ACVR2A	0.00335627	0.01	BMP7_BMPR1A_ACVR2A	BMP7 - (BMPR1A+ACVR2A)	BMP	Secreted Signaling	KEGG: hsa04350; PMID:26893264
NSPCs	CCs	BMP7	BMPR1A_ACVR2A	0.00195162	0.01	BMP7_BMPR1A_ACVR2A	BMP7 - (BMPR1A+ACVR2A)	BMP	Secreted Signaling	KEGG: hsa04350; PMID:26893264
CCs	CCs	BMP7	BMPR1A_ACVR2A	0.00361171	0.03	BMP7_BMPR1A_ACVR2A	BMP7 - (BMPR1A+ACVR2A)	BMP	Secreted Signaling	KEGG: hsa04350; PMID:26893264
NSPCs	Fibroblasts	BMP7	BMPR1A_ACVR2A	0.00145216	0.01	BMP7_BMPR1A_ACVR2A	BMP7 - (BMPR1A+ACVR2A)	BMP	Secreted Signaling	KEGG: hsa04350; PMID:26893264
NSPCs	Ependys	BMP7	BMPR1A_ACVR2A	0.000892435	0.04	BMP7_BMPR1A_ACVR2A	BMP7 - (BMPR1A+ACVR2A)	BMP	Secreted Signaling	KEGG: hsa04350; PMID:26893264
NSPCs	APECs	BMP7	BMPR1A_ACVR2B	0.00160205	0	BMP7_BMPR1A_ACVR2B	BMP7 - (BMPR1A+ACVR2B)	BMP	Secreted Signaling	KEGG: hsa04350; PMID:26893264
CCs	APECs	BMP7	BMPR1A_ACVR2B	0.00296564	0	BMP7_BMPR1A_ACVR2B	BMP7 - (BMPR1A+ACVR2B)	BMP	Secreted Signaling	KEGG: hsa04350; PMID:26893264
Fibroblasts	APECs	BMP7	BMPR1A_ACVR2B	0.00171431	0.03	BMP7_BMPR1A_ACVR2B	BMP7 - (BMPR1A+ACVR2B)	BMP	Secreted Signaling	KEGG: hsa04350; PMID:26893264
NSPCs	NSPCs	BMP7	BMPR1A_ACVR2B	0.0018893	0	BMP7_BMPR1A_ACVR2B	BMP7 - (BMPR1A+ACVR2B)	BMP	Secreted Signaling	KEGG: hsa04350; PMID:26893264
CCs	NSPCs	BMP7	BMPR1A_ACVR2B	0.00349638	0	BMP7_BMPR1A_ACVR2B	BMP7 - (BMPR1A+ACVR2B)	BMP	Secreted Signaling	KEGG: hsa04350; PMID:26893264
Fibroblasts	NSPCs	BMP7	BMPR1A_ACVR2B	0.00202165	0	BMP7_BMPR1A_ACVR2B	BMP7 - (BMPR1A+ACVR2B)	BMP	Secreted Signaling	KEGG: hsa04350; PMID:26893264
NSPCs	Neurons	BMP7	BMPR1A_ACVR2B	0.00221857	0	BMP7_BMPR1A_ACVR2B	BMP7 - (BMPR1A+ACVR2B)	BMP	Secreted Signaling	KEGG: hsa04350; PMID:26893264
CCs	Neurons	BMP7	BMPR1A_ACVR2B	0.00410484	0	BMP7_BMPR1A_ACVR2B	BMP7 - (BMPR1A+ACVR2B)	BMP	Secreted Signaling	KEGG: hsa04350; PMID:26893264
Fibroblasts	Neurons	BMP7	BMPR1A_ACVR2B	0.00237394	0	BMP7_BMPR1A_ACVR2B	BMP7 - (BMPR1A+ACVR2B)	BMP	Secreted Signaling	KEGG: hsa04350; PMID:26893264
NSPCs	NNE	BMP7	BMPR1A_ACVR2B	0.00158996	0	BMP7_BMPR1A_ACVR2B	BMP7 - (BMPR1A+ACVR2B)	BMP	Secreted Signaling	KEGG: hsa04350; PMID:26893264
CCs	NNE	BMP7	BMPR1A_ACVR2B	0.00294328	0	BMP7_BMPR1A_ACVR2B	BMP7 - (BMPR1A+ACVR2B)	BMP	Secreted Signaling	KEGG: hsa04350; PMID:26893264
Fibroblasts	NNE	BMP7	BMPR1A_ACVR2B	0.00170138	0.03	BMP7_BMPR1A_ACVR2B	BMP7 - (BMPR1A+ACVR2B)	BMP	Secreted Signaling	KEGG: hsa04350; PMID:26893264
NSPCs	PPs	BMP7	BMPR1A_ACVR2B	0.0019912	0	BMP7_BMPR1A_ACVR2B	BMP7 - (BMPR1A+ACVR2B)	BMP	Secreted Signaling	KEGG: hsa04350; PMID:26893264
CCs	PPs	BMP7	BMPR1A_ACVR2B	0.00368484	0	BMP7_BMPR1A_ACVR2B	BMP7 - (BMPR1A+ACVR2B)	BMP	Secreted Signaling	KEGG: hsa04350; PMID:26893264
Fibroblasts	PPs	BMP7	BMPR1A_ACVR2B	0.00213068	0	BMP7_BMPR1A_ACVR2B	BMP7 - (BMPR1A+ACVR2B)	BMP	Secreted Signaling	KEGG: hsa04350; PMID:26893264
NSPCs	CCs	BMP7	BMPR1A_ACVR2B	0.00164892	0	BMP7_BMPR1A_ACVR2B	BMP7 - (BMPR1A+ACVR2B)	BMP	Secreted Signaling	KEGG: hsa04350; PMID:26893264
CCs	CCs	BMP7	BMPR1A_ACVR2B	0.00305229	0.01	BMP7_BMPR1A_ACVR2B	BMP7 - (BMPR1A+ACVR2B)	BMP	Secreted Signaling	KEGG: hsa04350; PMID:26893264
Fibroblasts	CCs	BMP7	BMPR1A_ACVR2B	0.00176446	0.04	BMP7_BMPR1A_ACVR2B	BMP7 - (BMPR1A+ACVR2B)	BMP	Secreted Signaling	KEGG: hsa04350; PMID:26893264
NSPCs	APECs	BMP7	BMPR1A_BMPR2	0.00524836	0	BMP7_BMPR1A_BMPR2	BMP7 - (BMPR1A+BMPR2)	BMP	Secreted Signaling	KEGG: hsa04350; PMID:26893264
CCs	APECs	BMP7	BMPR1A_BMPR2	0.00968659	0	BMP7_BMPR1A_BMPR2	BMP7 - (BMPR1A+BMPR2)	BMP	Secreted Signaling	KEGG: hsa04350; PMID:26893264
Fibroblasts	APECs	BMP7	BMPR1A_BMPR2	0.00561475	0	BMP7_BMPR1A_BMPR2	BMP7 - (BMPR1A+BMPR2)	BMP	Secreted Signaling	KEGG: hsa04350; PMID:26893264
NSPCs	NSPCs	BMP7	BMPR1A_BMPR2	0.00471572	0	BMP7_BMPR1A_BMPR2	BMP7 - (BMPR1A+BMPR2)	BMP	Secreted Signaling	KEGG: hsa04350; PMID:26893264
CCs	NSPCs	BMP7	BMPR1A_BMPR2	0.0087062	0	BMP7_BMPR1A_BMPR2	BMP7 - (BMPR1A+BMPR2)	BMP	Secreted Signaling	KEGG: hsa04350; PMID:26893264
Fibroblasts	NSPCs	BMP7	BMPR1A_BMPR2	0.00504506	0	BMP7_BMPR1A_BMPR2	BMP7 - (BMPR1A+BMPR2)	BMP	Secreted Signaling	KEGG: hsa04350; PMID:26893264
NSPCs	Neurons	BMP7	BMPR1A_BMPR2	0.00466526	0	BMP7_BMPR1A_BMPR2	BMP7 - (BMPR1A+BMPR2)	BMP	Secreted Signaling	KEGG: hsa04350; PMID:26893264
CCs	Neurons	BMP7	BMPR1A_BMPR2	0.0086145	0	BMP7_BMPR1A_BMPR2	BMP7 - (BMPR1A+BMPR2)	BMP	Secreted Signaling	KEGG: hsa04350; PMID:26893264
Fibroblasts	Neurons	BMP7	BMPR1A_BMPR2	0.00499114	0	BMP7_BMPR1A_BMPR2	BMP7 - (BMPR1A+BMPR2)	BMP	Secreted Signaling	KEGG: hsa04350; PMID:26893264
NSPCs	NNE	BMP7	BMPR1A_BMPR2	0.00420512	0	BMP7_BMPR1A_BMPR2	BMP7 - (BMPR1A+BMPR2)	BMP	Secreted Signaling	KEGG: hsa04350; PMID:26893264
CCs	NNE	BMP7	BMPR1A_BMPR2	0.00776776	0	BMP7_BMPR1A_BMPR2	BMP7 - (BMPR1A+BMPR2)	BMP	Secreted Signaling	KEGG: hsa04350; PMID:26893264
Fibroblasts	NNE	BMP7	BMPR1A_BMPR2	0.004499	0.01	BMP7_BMPR1A_BMPR2	BMP7 - (BMPR1A+BMPR2)	BMP	Secreted Signaling	KEGG: hsa04350; PMID:26893264
NSPCs	PPs	BMP7	BMPR1A_BMPR2	0.00444614	0	BMP7_BMPR1A_BMPR2	BMP7 - (BMPR1A+BMPR2)	BMP	Secreted Signaling	KEGG: hsa04350; PMID:26893264
CCs	PPs	BMP7	BMPR1A_BMPR2	0.00821136	0	BMP7_BMPR1A_BMPR2	BMP7 - (BMPR1A+BMPR2)	BMP	Secreted Signaling	KEGG: hsa04350; PMID:26893264
Fibroblasts	PPs	BMP7	BMPR1A_BMPR2	0.00475679	0	BMP7_BMPR1A_BMPR2	BMP7 - (BMPR1A+BMPR2)	BMP	Secreted Signaling	KEGG: hsa04350; PMID:26893264
NSPCs	CCs	BMP7	BMPR1A_BMPR2	0.00460244	0	BMP7_BMPR1A_BMPR2	BMP7 - (BMPR1A+BMPR2)	BMP	Secreted Signaling	KEGG: hsa04350; PMID:26893264
CCs	CCs	BMP7	BMPR1A_BMPR2	0.00849895	0	BMP7_BMPR1A_BMPR2	BMP7 - (BMPR1A+BMPR2)	BMP	Secreted Signaling	KEGG: hsa04350; PMID:26893264
Fibroblasts	CCs	BMP7	BMPR1A_BMPR2	0.00492396	0	BMP7_BMPR1A_BMPR2	BMP7 - (BMPR1A+BMPR2)	BMP	Secreted Signaling	KEGG: hsa04350; PMID:26893264
NSPCs	Fibroblasts	BMP7	BMPR1A_BMPR2	0.00377322	0	BMP7_BMPR1A_BMPR2	BMP7 - (BMPR1A+BMPR2)	BMP	Secreted Signaling	KEGG: hsa04350; PMID:26893264
CCs	Fibroblasts	BMP7	BMPR1A_BMPR2	0.00697179	0	BMP7_BMPR1A_BMPR2	BMP7 - (BMPR1A+BMPR2)	BMP	Secreted Signaling	KEGG: hsa04350; PMID:26893264
Fibroblasts	Fibroblasts	BMP7	BMPR1A_BMPR2	0.00403701	0.04	BMP7_BMPR1A_BMPR2	BMP7 - (BMPR1A+BMPR2)	BMP	Secreted Signaling	KEGG: hsa04350; PMID:26893264
NSPCs	Ependys	BMP7	BMPR1A_BMPR2	0.00153665	0.03	BMP7_BMPR1A_BMPR2	BMP7 - (BMPR1A+BMPR2)	BMP	Secreted Signaling	KEGG: hsa04350; PMID:26893264
NSPCs	NSPCs	BMP7	BMPR1B_ACVR2A	0.00223611	0	BMP7_BMPR1B_ACVR2A	BMP7 - (BMPR1B+ACVR2A)	BMP	Secreted Signaling	KEGG: hsa04350; PMID:26893264
CCs	NSPCs	BMP7	BMPR1B_ACVR2A	0.00413699	0	BMP7_BMPR1B_ACVR2A	BMP7 - (BMPR1B+ACVR2A)	BMP	Secreted Signaling	KEGG: hsa04350; PMID:26893264
Fibroblasts	NSPCs	BMP7	BMPR1B_ACVR2A	0.0023927	0	BMP7_BMPR1B_ACVR2A	BMP7 - (BMPR1B+ACVR2A)	BMP	Secreted Signaling	KEGG: hsa04350; PMID:26893264
NSPCs	Neurons	BMP7	BMPR1B_ACVR2A	0.00180521	0	BMP7_BMPR1B_ACVR2A	BMP7 - (BMPR1B+ACVR2A)	BMP	Secreted Signaling	KEGG: hsa04350; PMID:26893264
CCs	Neurons	BMP7	BMPR1B_ACVR2A	0.00334116	0	BMP7_BMPR1B_ACVR2A	BMP7 - (BMPR1B+ACVR2A)	BMP	Secreted Signaling	KEGG: hsa04350; PMID:26893264
Fibroblasts	Neurons	BMP7	BMPR1B_ACVR2A	0.00193168	0	BMP7_BMPR1B_ACVR2A	BMP7 - (BMPR1B+ACVR2A)	BMP	Secreted Signaling	KEGG: hsa04350; PMID:26893264
NSPCs	NNE	BMP7	BMPR1B_ACVR2A	0.00120915	0	BMP7_BMPR1B_ACVR2A	BMP7 - (BMPR1B+ACVR2A)	BMP	Secreted Signaling	KEGG: hsa04350; PMID:26893264
CCs	NNE	BMP7	BMPR1B_ACVR2A	0.00223904	0.02	BMP7_BMPR1B_ACVR2A	BMP7 - (BMPR1B+ACVR2A)	BMP	Secreted Signaling	KEGG: hsa04350; PMID:26893264
NSPCs	CCs	BMP7	BMPR1B_ACVR2A	0.00234775	0	BMP7_BMPR1B_ACVR2A	BMP7 - (BMPR1B+ACVR2A)	BMP	Secreted Signaling	KEGG: hsa04350; PMID:26893264
CCs	CCs	BMP7	BMPR1B_ACVR2A	0.00434339	0	BMP7_BMPR1B_ACVR2A	BMP7 - (BMPR1B+ACVR2A)	BMP	Secreted Signaling	KEGG: hsa04350; PMID:26893264
Fibroblasts	CCs	BMP7	BMPR1B_ACVR2A	0.00251214	0.01	BMP7_BMPR1B_ACVR2A	BMP7 - (BMPR1B+ACVR2A)	BMP	Secreted Signaling	KEGG: hsa04350; PMID:26893264
NSPCs	Ependys	BMP7	BMPR1B_ACVR2A	0.000886022	0.02	BMP7_BMPR1B_ACVR2A	BMP7 - (BMPR1B+ACVR2A)	BMP	Secreted Signaling	KEGG: hsa04350; PMID:26893264
NSPCs	NSPCs	BMP7	BMPR1B_ACVR2B	0.00202367	0	BMP7_BMPR1B_ACVR2B	BMP7 - (BMPR1B+ACVR2B)	BMP	Secreted Signaling	KEGG: hsa04350; PMID:26893264
CCs	NSPCs	BMP7	BMPR1B_ACVR2B	0.00374462	0	BMP7_BMPR1B_ACVR2B	BMP7 - (BMPR1B+ACVR2B)	BMP	Secreted Signaling	KEGG: hsa04350; PMID:26893264
Fibroblasts	NSPCs	BMP7	BMPR1B_ACVR2B	0.00216541	0	BMP7_BMPR1B_ACVR2B	BMP7 - (BMPR1B+ACVR2B)	BMP	Secreted Signaling	KEGG: hsa04350; PMID:26893264
NSPCs	Neurons	BMP7	BMPR1B_ACVR2B	0.00108206	0	BMP7_BMPR1B_ACVR2B	BMP7 - (BMPR1B+ACVR2B)	BMP	Secreted Signaling	KEGG: hsa04350; PMID:26893264
CCs	Neurons	BMP7	BMPR1B_ACVR2B	0.00200391	0	BMP7_BMPR1B_ACVR2B	BMP7 - (BMPR1B+ACVR2B)	BMP	Secreted Signaling	KEGG: hsa04350; PMID:26893264
Fibroblasts	Neurons	BMP7	BMPR1B_ACVR2B	0.00115792	0	BMP7_BMPR1B_ACVR2B	BMP7 - (BMPR1B+ACVR2B)	BMP	Secreted Signaling	KEGG: hsa04350; PMID:26893264
NSPCs	NNE	BMP7	BMPR1B_ACVR2B	0.000577186	0	BMP7_BMPR1B_ACVR2B	BMP7 - (BMPR1B+ACVR2B)	BMP	Secreted Signaling	KEGG: hsa04350; PMID:26893264
CCs	NNE	BMP7	BMPR1B_ACVR2B	0.00106936	0.03	BMP7_BMPR1B_ACVR2B	BMP7 - (BMPR1B+ACVR2B)	BMP	Secreted Signaling	KEGG: hsa04350; PMID:26893264
NSPCs	CCs	BMP7	BMPR1B_ACVR2B	0.00198373	0	BMP7_BMPR1B_ACVR2B	BMP7 - (BMPR1B+ACVR2B)	BMP	Secreted Signaling	KEGG: hsa04350; PMID:26893264
CCs	CCs	BMP7	BMPR1B_ACVR2B	0.00367105	0	BMP7_BMPR1B_ACVR2B	BMP7 - (BMPR1B+ACVR2B)	BMP	Secreted Signaling	KEGG: hsa04350; PMID:26893264
Fibroblasts	CCs	BMP7	BMPR1B_ACVR2B	0.00212269	0	BMP7_BMPR1B_ACVR2B	BMP7 - (BMPR1B+ACVR2B)	BMP	Secreted Signaling	KEGG: hsa04350; PMID:26893264
NSPCs	NSPCs	BMP7	BMPR1B_BMPR2	0.00505001	0	BMP7_BMPR1B_BMPR2	BMP7 - (BMPR1B+BMPR2)	BMP	Secreted Signaling	KEGG: hsa04350; PMID:26893264
CCs	NSPCs	BMP7	BMPR1B_BMPR2	0.00932074	0	BMP7_BMPR1B_BMPR2	BMP7 - (BMPR1B+BMPR2)	BMP	Secreted Signaling	KEGG: hsa04350; PMID:26893264
Fibroblasts	NSPCs	BMP7	BMPR1B_BMPR2	0.00540257	0	BMP7_BMPR1B_BMPR2	BMP7 - (BMPR1B+BMPR2)	BMP	Secreted Signaling	KEGG: hsa04350; PMID:26893264
NSPCs	Neurons	BMP7	BMPR1B_BMPR2	0.00227833	0	BMP7_BMPR1B_BMPR2	BMP7 - (BMPR1B+BMPR2)	BMP	Secreted Signaling	KEGG: hsa04350; PMID:26893264
CCs	Neurons	BMP7	BMPR1B_BMPR2	0.00421521	0	BMP7_BMPR1B_BMPR2	BMP7 - (BMPR1B+BMPR2)	BMP	Secreted Signaling	KEGG: hsa04350; PMID:26893264
Fibroblasts	Neurons	BMP7	BMPR1B_BMPR2	0.00243788	0.03	BMP7_BMPR1B_BMPR2	BMP7 - (BMPR1B+BMPR2)	BMP	Secreted Signaling	KEGG: hsa04350; PMID:26893264
NSPCs	NNE	BMP7	BMPR1B_BMPR2	0.00152918	0	BMP7_BMPR1B_BMPR2	BMP7 - (BMPR1B+BMPR2)	BMP	Secreted Signaling	KEGG: hsa04350; PMID:26893264
CCs	NNE	BMP7	BMPR1B_BMPR2	0.00283092	0.02	BMP7_BMPR1B_BMPR2	BMP7 - (BMPR1B+BMPR2)	BMP	Secreted Signaling	KEGG: hsa04350; PMID:26893264
NSPCs	CCs	BMP7	BMPR1B_BMPR2	0.00553354	0	BMP7_BMPR1B_BMPR2	BMP7 - (BMPR1B+BMPR2)	BMP	Secreted Signaling	KEGG: hsa04350; PMID:26893264
CCs	CCs	BMP7	BMPR1B_BMPR2	0.0102106	0	BMP7_BMPR1B_BMPR2	BMP7 - (BMPR1B+BMPR2)	BMP	Secreted Signaling	KEGG: hsa04350; PMID:26893264
Fibroblasts	CCs	BMP7	BMPR1B_BMPR2	0.00591973	0	BMP7_BMPR1B_BMPR2	BMP7 - (BMPR1B+BMPR2)	BMP	Secreted Signaling	KEGG: hsa04350; PMID:26893264
NSPCs	Ependys	BMP7	BMPR1B_BMPR2	0.00152561	0	BMP7_BMPR1B_BMPR2	BMP7 - (BMPR1B+BMPR2)	BMP	Secreted Signaling	KEGG: hsa04350; PMID:26893264
CCs	Ependys	BMP7	BMPR1B_BMPR2	0.0028241	0.04	BMP7_BMPR1B_BMPR2	BMP7 - (BMPR1B+BMPR2)	BMP	Secreted Signaling	KEGG: hsa04350; PMID:26893264
PPs	APECs	GDF11	TGFBR1_ACVR2A	0.0040343	0	GDF11_TGFBR1_ACVR2A	GDF11 - (TGFBR1+ACVR2A)	GDF	Secreted Signaling	KEGG: hsa04350
PPs	NSPCs	GDF11	TGFBR1_ACVR2A	0.00273027	0	GDF11_TGFBR1_ACVR2A	GDF11 - (TGFBR1+ACVR2A)	GDF	Secreted Signaling	KEGG: hsa04350
APECs	Neurons	GDF11	TGFBR1_ACVR2A	0.00176438	0	GDF11_TGFBR1_ACVR2A	GDF11 - (TGFBR1+ACVR2A)	GDF	Secreted Signaling	KEGG: hsa04350
NSPCs	Neurons	GDF11	TGFBR1_ACVR2A	0.00175584	0	GDF11_TGFBR1_ACVR2A	GDF11 - (TGFBR1+ACVR2A)	GDF	Secreted Signaling	KEGG: hsa04350
Neurons	Neurons	GDF11	TGFBR1_ACVR2A	0.0016435	0	GDF11_TGFBR1_ACVR2A	GDF11 - (TGFBR1+ACVR2A)	GDF	Secreted Signaling	KEGG: hsa04350
PPs	Neurons	GDF11	TGFBR1_ACVR2A	0.00591708	0	GDF11_TGFBR1_ACVR2A	GDF11 - (TGFBR1+ACVR2A)	GDF	Secreted Signaling	KEGG: hsa04350
APECs	NNE	GDF11	TGFBR1_ACVR2A	0.00132687	0.02	GDF11_TGFBR1_ACVR2A	GDF11 - (TGFBR1+ACVR2A)	GDF	Secreted Signaling	KEGG: hsa04350
NSPCs	NNE	GDF11	TGFBR1_ACVR2A	0.00132044	0.02	GDF11_TGFBR1_ACVR2A	GDF11 - (TGFBR1+ACVR2A)	GDF	Secreted Signaling	KEGG: hsa04350
PPs	NNE	GDF11	TGFBR1_ACVR2A	0.00445441	0	GDF11_TGFBR1_ACVR2A	GDF11 - (TGFBR1+ACVR2A)	GDF	Secreted Signaling	KEGG: hsa04350
APECs	PPs	GDF11	TGFBR1_ACVR2A	0.00165239	0	GDF11_TGFBR1_ACVR2A	GDF11 - (TGFBR1+ACVR2A)	GDF	Secreted Signaling	KEGG: hsa04350
NSPCs	PPs	GDF11	TGFBR1_ACVR2A	0.00164439	0.01	GDF11_TGFBR1_ACVR2A	GDF11 - (TGFBR1+ACVR2A)	GDF	Secreted Signaling	KEGG: hsa04350
Neurons	PPs	GDF11	TGFBR1_ACVR2A	0.00153916	0.02	GDF11_TGFBR1_ACVR2A	GDF11 - (TGFBR1+ACVR2A)	GDF	Secreted Signaling	KEGG: hsa04350
PPs	PPs	GDF11	TGFBR1_ACVR2A	0.00554296	0	GDF11_TGFBR1_ACVR2A	GDF11 - (TGFBR1+ACVR2A)	GDF	Secreted Signaling	KEGG: hsa04350
PPs	CCs	GDF11	TGFBR1_ACVR2A	0.00364567	0	GDF11_TGFBR1_ACVR2A	GDF11 - (TGFBR1+ACVR2A)	GDF	Secreted Signaling	KEGG: hsa04350
PPs	Fibroblasts	GDF11	TGFBR1_ACVR2A	0.00229072	0	GDF11_TGFBR1_ACVR2A	GDF11 - (TGFBR1+ACVR2A)	GDF	Secreted Signaling	KEGG: hsa04350
PPs	APECs	GDF11	TGFBR1_ACVR2B	0.00174961	0	GDF11_TGFBR1_ACVR2B	GDF11 - (TGFBR1+ACVR2B)	GDF	Secreted Signaling	KEGG: hsa04350
PPs	NSPCs	GDF11	TGFBR1_ACVR2B	0.00247095	0	GDF11_TGFBR1_ACVR2B	GDF11 - (TGFBR1+ACVR2B)	GDF	Secreted Signaling	KEGG: hsa04350
APECs	Neurons	GDF11	TGFBR1_ACVR2B	0.00105754	0	GDF11_TGFBR1_ACVR2B	GDF11 - (TGFBR1+ACVR2B)	GDF	Secreted Signaling	KEGG: hsa04350
NSPCs	Neurons	GDF11	TGFBR1_ACVR2B	0.00105242	0	GDF11_TGFBR1_ACVR2B	GDF11 - (TGFBR1+ACVR2B)	GDF	Secreted Signaling	KEGG: hsa04350
Neurons	Neurons	GDF11	TGFBR1_ACVR2B	0.000985037	0	GDF11_TGFBR1_ACVR2B	GDF11 - (TGFBR1+ACVR2B)	GDF	Secreted Signaling	KEGG: hsa04350
PPs	Neurons	GDF11	TGFBR1_ACVR2B	0.00355253	0	GDF11_TGFBR1_ACVR2B	GDF11 - (TGFBR1+ACVR2B)	GDF	Secreted Signaling	KEGG: hsa04350
PPs	NNE	GDF11	TGFBR1_ACVR2B	0.00212988	0	GDF11_TGFBR1_ACVR2B	GDF11 - (TGFBR1+ACVR2B)	GDF	Secreted Signaling	KEGG: hsa04350
APECs	PPs	GDF11	TGFBR1_ACVR2B	0.0010483	0	GDF11_TGFBR1_ACVR2B	GDF11 - (TGFBR1+ACVR2B)	GDF	Secreted Signaling	KEGG: hsa04350
NSPCs	PPs	GDF11	TGFBR1_ACVR2B	0.00104322	0	GDF11_TGFBR1_ACVR2B	GDF11 - (TGFBR1+ACVR2B)	GDF	Secreted Signaling	KEGG: hsa04350
Neurons	PPs	GDF11	TGFBR1_ACVR2B	0.000976431	0.01	GDF11_TGFBR1_ACVR2B	GDF11 - (TGFBR1+ACVR2B)	GDF	Secreted Signaling	KEGG: hsa04350
PPs	PPs	GDF11	TGFBR1_ACVR2B	0.00352156	0	GDF11_TGFBR1_ACVR2B	GDF11 - (TGFBR1+ACVR2B)	GDF	Secreted Signaling	KEGG: hsa04350
PPs	CCs	GDF11	TGFBR1_ACVR2B	0.003081	0	GDF11_TGFBR1_ACVR2B	GDF11 - (TGFBR1+ACVR2B)	GDF	Secreted Signaling	KEGG: hsa04350
APECs	NNE	GDF11	ACVR1B_ACVR2B	0.00042276	0	GDF11_ACVR1B_ACVR2B	GDF11 - (ACVR1B+ACVR2B)	GDF	Secreted Signaling	KEGG: hsa04350
NSPCs	NNE	GDF11	ACVR1B_ACVR2B	0.00042071	0	GDF11_ACVR1B_ACVR2B	GDF11 - (ACVR1B+ACVR2B)	GDF	Secreted Signaling	KEGG: hsa04350
Neurons	NNE	GDF11	ACVR1B_ACVR2B	0.000393758	0	GDF11_ACVR1B_ACVR2B	GDF11 - (ACVR1B+ACVR2B)	GDF	Secreted Signaling	KEGG: hsa04350
NNE	NNE	GDF11	ACVR1B_ACVR2B	0.000178298	0	GDF11_ACVR1B_ACVR2B	GDF11 - (ACVR1B+ACVR2B)	GDF	Secreted Signaling	KEGG: hsa04350
PPs	NNE	GDF11	ACVR1B_ACVR2B	0.00142228	0	GDF11_ACVR1B_ACVR2B	GDF11 - (ACVR1B+ACVR2B)	GDF	Secreted Signaling	KEGG: hsa04350
CCs	NNE	GDF11	ACVR1B_ACVR2B	0.000449927	0	GDF11_ACVR1B_ACVR2B	GDF11 - (ACVR1B+ACVR2B)	GDF	Secreted Signaling	KEGG: hsa04350
APECs	PPs	GDF11	ACVR1B_ACVR2B	0.000704365	0	GDF11_ACVR1B_ACVR2B	GDF11 - (ACVR1B+ACVR2B)	GDF	Secreted Signaling	KEGG: hsa04350
NSPCs	PPs	GDF11	ACVR1B_ACVR2B	0.000700951	0	GDF11_ACVR1B_ACVR2B	GDF11 - (ACVR1B+ACVR2B)	GDF	Secreted Signaling	KEGG: hsa04350
Neurons	PPs	GDF11	ACVR1B_ACVR2B	0.000656057	0.01	GDF11_ACVR1B_ACVR2B	GDF11 - (ACVR1B+ACVR2B)	GDF	Secreted Signaling	KEGG: hsa04350
PPs	PPs	GDF11	ACVR1B_ACVR2B	0.0023681	0	GDF11_ACVR1B_ACVR2B	GDF11 - (ACVR1B+ACVR2B)	GDF	Secreted Signaling	KEGG: hsa04350
CCs	PPs	GDF11	ACVR1B_ACVR2B	0.000749614	0.01	GDF11_ACVR1B_ACVR2B	GDF11 - (ACVR1B+ACVR2B)	GDF	Secreted Signaling	KEGG: hsa04350
NSPCs	APECs	GDF15	TGFBR2	0.000490584	0	GDF15_TGFBR2	GDF15 - TGFBR2	GDF	Secreted Signaling	KEGG: hsa04350
NNE	APECs	GDF15	TGFBR2	0.000492133	0	GDF15_TGFBR2	GDF15 - TGFBR2	GDF	Secreted Signaling	KEGG: hsa04350
Fibroblasts	APECs	GDF15	TGFBR2	0.00159985	0	GDF15_TGFBR2	GDF15 - TGFBR2	GDF	Secreted Signaling	KEGG: hsa04350
Ependys	APECs	GDF15	TGFBR2	0.00151213	0	GDF15_TGFBR2	GDF15 - TGFBR2	GDF	Secreted Signaling	KEGG: hsa04350
NSPCs	NNE	GDF15	TGFBR2	0.00109868	0	GDF15_TGFBR2	GDF15 - TGFBR2	GDF	Secreted Signaling	KEGG: hsa04350
NNE	NNE	GDF15	TGFBR2	0.00110215	0	GDF15_TGFBR2	GDF15 - TGFBR2	GDF	Secreted Signaling	KEGG: hsa04350
Fibroblasts	NNE	GDF15	TGFBR2	0.00357802	0	GDF15_TGFBR2	GDF15 - TGFBR2	GDF	Secreted Signaling	KEGG: hsa04350
Ependys	NNE	GDF15	TGFBR2	0.00338219	0	GDF15_TGFBR2	GDF15 - TGFBR2	GDF	Secreted Signaling	KEGG: hsa04350
NSPCs	CCs	GDF15	TGFBR2	0.000284387	0	GDF15_TGFBR2	GDF15 - TGFBR2	GDF	Secreted Signaling	KEGG: hsa04350
NNE	CCs	GDF15	TGFBR2	0.000285285	0	GDF15_TGFBR2	GDF15 - TGFBR2	GDF	Secreted Signaling	KEGG: hsa04350
Fibroblasts	CCs	GDF15	TGFBR2	0.000927853	0	GDF15_TGFBR2	GDF15 - TGFBR2	GDF	Secreted Signaling	KEGG: hsa04350
Ependys	CCs	GDF15	TGFBR2	0.000876944	0	GDF15_TGFBR2	GDF15 - TGFBR2	GDF	Secreted Signaling	KEGG: hsa04350
NSPCs	Fibroblasts	GDF15	TGFBR2	0.000674443	0	GDF15_TGFBR2	GDF15 - TGFBR2	GDF	Secreted Signaling	KEGG: hsa04350
NNE	Fibroblasts	GDF15	TGFBR2	0.000676574	0	GDF15_TGFBR2	GDF15 - TGFBR2	GDF	Secreted Signaling	KEGG: hsa04350
Fibroblasts	Fibroblasts	GDF15	TGFBR2	0.00219853	0	GDF15_TGFBR2	GDF15 - TGFBR2	GDF	Secreted Signaling	KEGG: hsa04350
Ependys	Fibroblasts	GDF15	TGFBR2	0.00207805	0	GDF15_TGFBR2	GDF15 - TGFBR2	GDF	Secreted Signaling	KEGG: hsa04350
NNE	NNE	INHBA	ACVR1B_ACVR2A	0.000607566	0	INHBA_ACVR1B_ACVR2A	INHBA - (ACVR1B+ACVR2A)	ACTIVIN	Secreted Signaling	KEGG: hsa04350
Fibroblasts	NNE	INHBA	ACVR1B_ACVR2A	0.000828882	0	INHBA_ACVR1B_ACVR2A	INHBA - (ACVR1B+ACVR2A)	ACTIVIN	Secreted Signaling	KEGG: hsa04350
NNE	PPs	INHBA	ACVR1B_ACVR2A	0.000761715	0	INHBA_ACVR1B_ACVR2A	INHBA - (ACVR1B+ACVR2A)	ACTIVIN	Secreted Signaling	KEGG: hsa04350
Fibroblasts	PPs	INHBA	ACVR1B_ACVR2A	0.00103912	0	INHBA_ACVR1B_ACVR2A	INHBA - (ACVR1B+ACVR2A)	ACTIVIN	Secreted Signaling	KEGG: hsa04350
NNE	NNE	INHBA	ACVR1B_ACVR2B	0.000289923	0	INHBA_ACVR1B_ACVR2B	INHBA - (ACVR1B+ACVR2B)	ACTIVIN	Secreted Signaling	KEGG: hsa04351
Fibroblasts	NNE	INHBA	ACVR1B_ACVR2B	0.000395579	0	INHBA_ACVR1B_ACVR2B	INHBA - (ACVR1B+ACVR2B)	ACTIVIN	Secreted Signaling	KEGG: hsa04351
NNE	PPs	INHBA	ACVR1B_ACVR2B	0.000483087	0	INHBA_ACVR1B_ACVR2B	INHBA - (ACVR1B+ACVR2B)	ACTIVIN	Secreted Signaling	KEGG: hsa04351
Fibroblasts	PPs	INHBA	ACVR1B_ACVR2B	0.00065909	0	INHBA_ACVR1B_ACVR2B	INHBA - (ACVR1B+ACVR2B)	ACTIVIN	Secreted Signaling	KEGG: hsa04351
NNE	NNE	WNT10A	FZD1_LRP5	0.000189537	0	WNT10A_FZD1_LRP5	WNT10A - (FZD1+LRP5)	WNT	Secreted Signaling	KEGG: hsa04310; PMID: 23209147
NNE	CCs	WNT10A	FZD1_LRP5	0.00037151	0	WNT10A_FZD1_LRP5	WNT10A - (FZD1+LRP5)	WNT	Secreted Signaling	KEGG: hsa04310; PMID: 23209147
NNE	NSPCs	WNT10A	FZD2_LRP5	0.000243471	0	WNT10A_FZD2_LRP5	WNT10A - (FZD2+LRP5)	WNT	Secreted Signaling	KEGG: hsa04310; PMID: 23209147
NNE	CCs	WNT10A	FZD2_LRP5	0.00051527	0	WNT10A_FZD2_LRP5	WNT10A - (FZD2+LRP5)	WNT	Secreted Signaling	KEGG: hsa04310; PMID: 23209147
NNE	APECs	WNT10A	FZD3_LRP5	0.000618171	0	WNT10A_FZD3_LRP5	WNT10A - (FZD3+LRP5)	WNT	Secreted Signaling	KEGG: hsa04310; PMID: 23209147
NNE	NSPCs	WNT10A	FZD3_LRP5	0.000828387	0	WNT10A_FZD3_LRP5	WNT10A - (FZD3+LRP5)	WNT	Secreted Signaling	KEGG: hsa04310; PMID: 23209147
NNE	NNE	WNT10A	FZD3_LRP5	0.000336237	0	WNT10A_FZD3_LRP5	WNT10A - (FZD3+LRP5)	WNT	Secreted Signaling	KEGG: hsa04310; PMID: 23209147
NNE	CCs	WNT10A	FZD3_LRP5	0.00143409	0	WNT10A_FZD3_LRP5	WNT10A - (FZD3+LRP5)	WNT	Secreted Signaling	KEGG: hsa04310; PMID: 23209147
NNE	NSPCs	WNT10A	FZD5_LRP5	0.000692173	0	WNT10A_FZD5_LRP5	WNT10A - (FZD5+LRP5)	WNT	Secreted Signaling	KEGG: hsa04310; PMID: 23209147
NNE	CCs	WNT10A	FZD5_LRP5	0.00106028	0	WNT10A_FZD5_LRP5	WNT10A - (FZD5+LRP5)	WNT	Secreted Signaling	KEGG: hsa04310; PMID: 23209147
NNE	APECs	WNT10A	FZD6_LRP5	0.000355404	0	WNT10A_FZD6_LRP5	WNT10A - (FZD6+LRP5)	WNT	Secreted Signaling	KEGG: hsa04310; PMID: 23209147
NNE	NSPCs	WNT10A	FZD6_LRP5	0.000315779	0	WNT10A_FZD6_LRP5	WNT10A - (FZD6+LRP5)	WNT	Secreted Signaling	KEGG: hsa04310; PMID: 23209147
NNE	NNE	WNT10A	FZD6_LRP5	0.000669943	0	WNT10A_FZD6_LRP5	WNT10A - (FZD6+LRP5)	WNT	Secreted Signaling	KEGG: hsa04310; PMID: 23209147
NNE	CCs	WNT10A	FZD6_LRP5	0.000647769	0	WNT10A_FZD6_LRP5	WNT10A - (FZD6+LRP5)	WNT	Secreted Signaling	KEGG: hsa04310; PMID: 23209147
NNE	APECs	WNT10A	FZD7_LRP5	0.000189268	0	WNT10A_FZD7_LRP5	WNT10A - (FZD7+LRP5)	WNT	Secreted Signaling	KEGG: hsa04310; PMID: 23209147
NNE	NSPCs	WNT10A	FZD7_LRP5	0.000277371	0	WNT10A_FZD7_LRP5	WNT10A - (FZD7+LRP5)	WNT	Secreted Signaling	KEGG: hsa04310; PMID: 23209147
NNE	NNE	WNT10A	FZD7_LRP5	0.000238765	0	WNT10A_FZD7_LRP5	WNT10A - (FZD7+LRP5)	WNT	Secreted Signaling	KEGG: hsa04310; PMID: 23209147
NNE	CCs	WNT10A	FZD7_LRP5	0.000492119	0	WNT10A_FZD7_LRP5	WNT10A - (FZD7+LRP5)	WNT	Secreted Signaling	KEGG: hsa04310; PMID: 23209147
NNE	NSPCs	WNT10A	FZD8_LRP5	0.000334718	0	WNT10A_FZD8_LRP5	WNT10A - (FZD8+LRP5)	WNT	Secreted Signaling	KEGG: hsa04310; PMID: 23209147
NNE	CCs	WNT10A	FZD8_LRP5	0.000734867	0	WNT10A_FZD8_LRP5	WNT10A - (FZD8+LRP5)	WNT	Secreted Signaling	KEGG: hsa04310; PMID: 23209147
APECs	NNE	WNT2B	FZD1_LRP5	0.000260923	0	WNT2B_FZD1_LRP5	WNT2B - (FZD1+LRP5)	WNT	Secreted Signaling	KEGG: hsa04310; PMID: 23209147
NSPCs	NNE	WNT2B	FZD1_LRP5	0.000177348	0	WNT2B_FZD1_LRP5	WNT2B - (FZD1+LRP5)	WNT	Secreted Signaling	KEGG: hsa04310; PMID: 23209147
Neurons	NNE	WNT2B	FZD1_LRP5	0.000240899	0	WNT2B_FZD1_LRP5	WNT2B - (FZD1+LRP5)	WNT	Secreted Signaling	KEGG: hsa04310; PMID: 23209147
NNE	NNE	WNT2B	FZD1_LRP5	0.000441941	0	WNT2B_FZD1_LRP5	WNT2B - (FZD1+LRP5)	WNT	Secreted Signaling	KEGG: hsa04310; PMID: 23209147
PPs	NNE	WNT2B	FZD1_LRP5	0.000375921	0	WNT2B_FZD1_LRP5	WNT2B - (FZD1+LRP5)	WNT	Secreted Signaling	KEGG: hsa04310; PMID: 23209147
CCs	NNE	WNT2B	FZD1_LRP5	0.000259501	0	WNT2B_FZD1_LRP5	WNT2B - (FZD1+LRP5)	WNT	Secreted Signaling	KEGG: hsa04310; PMID: 23209147
APECs	CCs	WNT2B	FZD1_LRP5	0.000511363	0	WNT2B_FZD1_LRP5	WNT2B - (FZD1+LRP5)	WNT	Secreted Signaling	KEGG: hsa04310; PMID: 23209147
NSPCs	CCs	WNT2B	FZD1_LRP5	0.000347574	0.02	WNT2B_FZD1_LRP5	WNT2B - (FZD1+LRP5)	WNT	Secreted Signaling	KEGG: hsa04310; PMID: 23209147
Neurons	CCs	WNT2B	FZD1_LRP5	0.000472166	0.01	WNT2B_FZD1_LRP5	WNT2B - (FZD1+LRP5)	WNT	Secreted Signaling	KEGG: hsa04310; PMID: 23209147
NNE	CCs	WNT2B	FZD1_LRP5	0.00086574	0	WNT2B_FZD1_LRP5	WNT2B - (FZD1+LRP5)	WNT	Secreted Signaling	KEGG: hsa04310; PMID: 23209147
PPs	CCs	WNT2B	FZD1_LRP5	0.000736594	0	WNT2B_FZD1_LRP5	WNT2B - (FZD1+LRP5)	WNT	Secreted Signaling	KEGG: hsa04310; PMID: 23209147
CCs	CCs	WNT2B	FZD1_LRP5	0.000508455	0.01	WNT2B_FZD1_LRP5	WNT2B - (FZD1+LRP5)	WNT	Secreted Signaling	KEGG: hsa04310; PMID: 23209147
APECs	NSPCs	WNT2B	FZD2_LRP5	0.000335149	0	WNT2B_FZD2_LRP5	WNT2B - (FZD2+LRP5)	WNT	Secreted Signaling	KEGG: hsa04310; PMID: 23209147
NSPCs	NSPCs	WNT2B	FZD2_LRP5	0.0002278	0	WNT2B_FZD2_LRP5	WNT2B - (FZD2+LRP5)	WNT	Secreted Signaling	KEGG: hsa04310; PMID: 23209147
Neurons	NSPCs	WNT2B	FZD2_LRP5	0.000309443	0	WNT2B_FZD2_LRP5	WNT2B - (FZD2+LRP5)	WNT	Secreted Signaling	KEGG: hsa04310; PMID: 23209147
NNE	NSPCs	WNT2B	FZD2_LRP5	0.000567545	0	WNT2B_FZD2_LRP5	WNT2B - (FZD2+LRP5)	WNT	Secreted Signaling	KEGG: hsa04310; PMID: 23209147
PPs	NSPCs	WNT2B	FZD2_LRP5	0.000482816	0	WNT2B_FZD2_LRP5	WNT2B - (FZD2+LRP5)	WNT	Secreted Signaling	KEGG: hsa04310; PMID: 23209147
CCs	NSPCs	WNT2B	FZD2_LRP5	0.000333286	0	WNT2B_FZD2_LRP5	WNT2B - (FZD2+LRP5)	WNT	Secreted Signaling	KEGG: hsa04310; PMID: 23209147
APECs	CCs	WNT2B	FZD2_LRP5	0.00070918	0	WNT2B_FZD2_LRP5	WNT2B - (FZD2+LRP5)	WNT	Secreted Signaling	KEGG: hsa04310; PMID: 23209147
NSPCs	CCs	WNT2B	FZD2_LRP5	0.000482035	0.02	WNT2B_FZD2_LRP5	WNT2B - (FZD2+LRP5)	WNT	Secreted Signaling	KEGG: hsa04310; PMID: 23209147
Neurons	CCs	WNT2B	FZD2_LRP5	0.000654861	0	WNT2B_FZD2_LRP5	WNT2B - (FZD2+LRP5)	WNT	Secreted Signaling	KEGG: hsa04310; PMID: 23209147
NNE	CCs	WNT2B	FZD2_LRP5	0.00120031	0	WNT2B_FZD2_LRP5	WNT2B - (FZD2+LRP5)	WNT	Secreted Signaling	KEGG: hsa04310; PMID: 23209147
PPs	CCs	WNT2B	FZD2_LRP5	0.00102142	0	WNT2B_FZD2_LRP5	WNT2B - (FZD2+LRP5)	WNT	Secreted Signaling	KEGG: hsa04310; PMID: 23209147
CCs	CCs	WNT2B	FZD2_LRP5	0.000705043	0.02	WNT2B_FZD2_LRP5	WNT2B - (FZD2+LRP5)	WNT	Secreted Signaling	KEGG: hsa04310; PMID: 23209147
NNE	APECs	WNT2B	FZD3_LRP5	0.00144031	0	WNT2B_FZD3_LRP5	WNT2B - (FZD3+LRP5)	WNT	Secreted Signaling	KEGG: hsa04310; PMID: 23209147
NNE	NSPCs	WNT2B	FZD3_LRP5	0.00192815	0	WNT2B_FZD3_LRP5	WNT2B - (FZD3+LRP5)	WNT	Secreted Signaling	KEGG: hsa04310; PMID: 23209147
PPs	NSPCs	WNT2B	FZD3_LRP5	0.00164135	0.03	WNT2B_FZD3_LRP5	WNT2B - (FZD3+LRP5)	WNT	Secreted Signaling	KEGG: hsa04310; PMID: 23209147
APECs	CCs	WNT2B	FZD3_LRP5	0.0019727	0.02	WNT2B_FZD3_LRP5	WNT2B - (FZD3+LRP5)	WNT	Secreted Signaling	KEGG: hsa04310; PMID: 23209147
Neurons	CCs	WNT2B	FZD3_LRP5	0.00182232	0.02	WNT2B_FZD3_LRP5	WNT2B - (FZD3+LRP5)	WNT	Secreted Signaling	KEGG: hsa04310; PMID: 23209147
NNE	CCs	WNT2B	FZD3_LRP5	0.00333301	0	WNT2B_FZD3_LRP5	WNT2B - (FZD3+LRP5)	WNT	Secreted Signaling	KEGG: hsa04310; PMID: 23209147
PPs	CCs	WNT2B	FZD3_LRP5	0.00283905	0.01	WNT2B_FZD3_LRP5	WNT2B - (FZD3+LRP5)	WNT	Secreted Signaling	KEGG: hsa04310; PMID: 23209147
APECs	NSPCs	WNT2B	FZD5_LRP5	0.000952551	0	WNT2B_FZD5_LRP5	WNT2B - (FZD5+LRP5)	WNT	Secreted Signaling	KEGG: hsa04310; PMID: 23209147
NSPCs	NSPCs	WNT2B	FZD5_LRP5	0.000647461	0.01	WNT2B_FZD5_LRP5	WNT2B - (FZD5+LRP5)	WNT	Secreted Signaling	KEGG: hsa04310; PMID: 23209147
Neurons	NSPCs	WNT2B	FZD5_LRP5	0.000879661	0	WNT2B_FZD5_LRP5	WNT2B - (FZD5+LRP5)	WNT	Secreted Signaling	KEGG: hsa04310; PMID: 23209147
NNE	NSPCs	WNT2B	FZD5_LRP5	0.00161166	0	WNT2B_FZD5_LRP5	WNT2B - (FZD5+LRP5)	WNT	Secreted Signaling	KEGG: hsa04310; PMID: 23209147
PPs	NSPCs	WNT2B	FZD5_LRP5	0.00137173	0	WNT2B_FZD5_LRP5	WNT2B - (FZD5+LRP5)	WNT	Secreted Signaling	KEGG: hsa04310; PMID: 23209147
APECs	CCs	WNT2B	FZD5_LRP5	0.00145882	0	WNT2B_FZD5_LRP5	WNT2B - (FZD5+LRP5)	WNT	Secreted Signaling	KEGG: hsa04310; PMID: 23209147
NSPCs	CCs	WNT2B	FZD5_LRP5	0.0009916	0.01	WNT2B_FZD5_LRP5	WNT2B - (FZD5+LRP5)	WNT	Secreted Signaling	KEGG: hsa04310; PMID: 23209147
Neurons	CCs	WNT2B	FZD5_LRP5	0.0013474	0	WNT2B_FZD5_LRP5	WNT2B - (FZD5+LRP5)	WNT	Secreted Signaling	KEGG: hsa04310; PMID: 23209147
NNE	CCs	WNT2B	FZD5_LRP5	0.00246654	0	WNT2B_FZD5_LRP5	WNT2B - (FZD5+LRP5)	WNT	Secreted Signaling	KEGG: hsa04310; PMID: 23209147
PPs	CCs	WNT2B	FZD5_LRP5	0.00210015	0	WNT2B_FZD5_LRP5	WNT2B - (FZD5+LRP5)	WNT	Secreted Signaling	KEGG: hsa04310; PMID: 23209147
CCs	CCs	WNT2B	FZD5_LRP5	0.0014495	0.02	WNT2B_FZD5_LRP5	WNT2B - (FZD5+LRP5)	WNT	Secreted Signaling	KEGG: hsa04310; PMID: 23209147
NNE	APECs	WNT2B	FZD6_LRP5	0.000828461	0	WNT2B_FZD6_LRP5	WNT2B - (FZD6+LRP5)	WNT	Secreted Signaling	KEGG: hsa04310; PMID: 23209147
PPs	APECs	WNT2B	FZD6_LRP5	0.000704783	0.04	WNT2B_FZD6_LRP5	WNT2B - (FZD6+LRP5)	WNT	Secreted Signaling	KEGG: hsa04310; PMID: 23209147
NNE	NSPCs	WNT2B	FZD6_LRP5	0.000735964	0	WNT2B_FZD6_LRP5	WNT2B - (FZD6+LRP5)	WNT	Secreted Signaling	KEGG: hsa04310; PMID: 23209147
APECs	NNE	WNT2B	FZD6_LRP5	0.000922072	0	WNT2B_FZD6_LRP5	WNT2B - (FZD6+LRP5)	WNT	Secreted Signaling	KEGG: hsa04310; PMID: 23209147
NSPCs	NNE	WNT2B	FZD6_LRP5	0.000626738	0	WNT2B_FZD6_LRP5	WNT2B - (FZD6+LRP5)	WNT	Secreted Signaling	KEGG: hsa04310; PMID: 23209147
Neurons	NNE	WNT2B	FZD6_LRP5	0.000851439	0	WNT2B_FZD6_LRP5	WNT2B - (FZD6+LRP5)	WNT	Secreted Signaling	KEGG: hsa04310; PMID: 23209147
NNE	NNE	WNT2B	FZD6_LRP5	0.00156071	0	WNT2B_FZD6_LRP5	WNT2B - (FZD6+LRP5)	WNT	Secreted Signaling	KEGG: hsa04310; PMID: 23209147
PPs	NNE	WNT2B	FZD6_LRP5	0.00132807	0	WNT2B_FZD6_LRP5	WNT2B - (FZD6+LRP5)	WNT	Secreted Signaling	KEGG: hsa04310; PMID: 23209147
APECs	CCs	WNT2B	FZD6_LRP5	0.000891472	0.04	WNT2B_FZD6_LRP5	WNT2B - (FZD6+LRP5)	WNT	Secreted Signaling	KEGG: hsa04310; PMID: 23209147
NNE	CCs	WNT2B	FZD6_LRP5	0.00150847	0	WNT2B_FZD6_LRP5	WNT2B - (FZD6+LRP5)	WNT	Secreted Signaling	KEGG: hsa04310; PMID: 23209147
PPs	CCs	WNT2B	FZD6_LRP5	0.00128382	0	WNT2B_FZD6_LRP5	WNT2B - (FZD6+LRP5)	WNT	Secreted Signaling	KEGG: hsa04310; PMID: 23209147
APECs	APECs	WNT2B	FZD7_LRP5	0.000260553	0	WNT2B_FZD7_LRP5	WNT2B - (FZD7+LRP5)	WNT	Secreted Signaling	KEGG: hsa04310; PMID: 23209147
NSPCs	APECs	WNT2B	FZD7_LRP5	0.000177097	0	WNT2B_FZD7_LRP5	WNT2B - (FZD7+LRP5)	WNT	Secreted Signaling	KEGG: hsa04310; PMID: 23209147
Neurons	APECs	WNT2B	FZD7_LRP5	0.000240557	0	WNT2B_FZD7_LRP5	WNT2B - (FZD7+LRP5)	WNT	Secreted Signaling	KEGG: hsa04310; PMID: 23209147
NNE	APECs	WNT2B	FZD7_LRP5	0.000441321	0	WNT2B_FZD7_LRP5	WNT2B - (FZD7+LRP5)	WNT	Secreted Signaling	KEGG: hsa04310; PMID: 23209147
PPs	APECs	WNT2B	FZD7_LRP5	0.00037539	0	WNT2B_FZD7_LRP5	WNT2B - (FZD7+LRP5)	WNT	Secreted Signaling	KEGG: hsa04310; PMID: 23209147
CCs	APECs	WNT2B	FZD7_LRP5	0.000259135	0	WNT2B_FZD7_LRP5	WNT2B - (FZD7+LRP5)	WNT	Secreted Signaling	KEGG: hsa04310; PMID: 23209147
APECs	NSPCs	WNT2B	FZD7_LRP5	0.000381806	0	WNT2B_FZD7_LRP5	WNT2B - (FZD7+LRP5)	WNT	Secreted Signaling	KEGG: hsa04310; PMID: 23209147
NSPCs	NSPCs	WNT2B	FZD7_LRP5	0.000259513	0	WNT2B_FZD7_LRP5	WNT2B - (FZD7+LRP5)	WNT	Secreted Signaling	KEGG: hsa04310; PMID: 23209147
Neurons	NSPCs	WNT2B	FZD7_LRP5	0.000352527	0	WNT2B_FZD7_LRP5	WNT2B - (FZD7+LRP5)	WNT	Secreted Signaling	KEGG: hsa04310; PMID: 23209147
NNE	NSPCs	WNT2B	FZD7_LRP5	0.000646513	0	WNT2B_FZD7_LRP5	WNT2B - (FZD7+LRP5)	WNT	Secreted Signaling	KEGG: hsa04310; PMID: 23209147
PPs	NSPCs	WNT2B	FZD7_LRP5	0.000550016	0	WNT2B_FZD7_LRP5	WNT2B - (FZD7+LRP5)	WNT	Secreted Signaling	KEGG: hsa04310; PMID: 23209147
CCs	NSPCs	WNT2B	FZD7_LRP5	0.000379671	0	WNT2B_FZD7_LRP5	WNT2B - (FZD7+LRP5)	WNT	Secreted Signaling	KEGG: hsa04310; PMID: 23209147
APECs	NNE	WNT2B	FZD7_LRP5	0.000328685	0	WNT2B_FZD7_LRP5	WNT2B - (FZD7+LRP5)	WNT	Secreted Signaling	KEGG: hsa04310; PMID: 23209147
NSPCs	NNE	WNT2B	FZD7_LRP5	0.000223406	0	WNT2B_FZD7_LRP5	WNT2B - (FZD7+LRP5)	WNT	Secreted Signaling	KEGG: hsa04310; PMID: 23209147
Neurons	NNE	WNT2B	FZD7_LRP5	0.000303466	0	WNT2B_FZD7_LRP5	WNT2B - (FZD7+LRP5)	WNT	Secreted Signaling	KEGG: hsa04310; PMID: 23209147
NNE	NNE	WNT2B	FZD7_LRP5	0.000556675	0	WNT2B_FZD7_LRP5	WNT2B - (FZD7+LRP5)	WNT	Secreted Signaling	KEGG: hsa04310; PMID: 23209147
PPs	NNE	WNT2B	FZD7_LRP5	0.000473533	0	WNT2B_FZD7_LRP5	WNT2B - (FZD7+LRP5)	WNT	Secreted Signaling	KEGG: hsa04310; PMID: 23209147
CCs	NNE	WNT2B	FZD7_LRP5	0.000326882	0	WNT2B_FZD7_LRP5	WNT2B - (FZD7+LRP5)	WNT	Secreted Signaling	KEGG: hsa04310; PMID: 23209147
APECs	CCs	WNT2B	FZD7_LRP5	0.000677326	0.01	WNT2B_FZD7_LRP5	WNT2B - (FZD7+LRP5)	WNT	Secreted Signaling	KEGG: hsa04310; PMID: 23209147
Neurons	CCs	WNT2B	FZD7_LRP5	0.000625441	0.02	WNT2B_FZD7_LRP5	WNT2B - (FZD7+LRP5)	WNT	Secreted Signaling	KEGG: hsa04310; PMID: 23209147
NNE	CCs	WNT2B	FZD7_LRP5	0.00114645	0	WNT2B_FZD7_LRP5	WNT2B - (FZD7+LRP5)	WNT	Secreted Signaling	KEGG: hsa04310; PMID: 23209147
PPs	CCs	WNT2B	FZD7_LRP5	0.000975558	0	WNT2B_FZD7_LRP5	WNT2B - (FZD7+LRP5)	WNT	Secreted Signaling	KEGG: hsa04310; PMID: 23209147
CCs	CCs	WNT2B	FZD7_LRP5	0.000673391	0.03	WNT2B_FZD7_LRP5	WNT2B - (FZD7+LRP5)	WNT	Secreted Signaling	KEGG: hsa04310; PMID: 23209147
APECs	NSPCs	WNT2B	FZD8_LRP5	0.000460729	0	WNT2B_FZD8_LRP5	WNT2B - (FZD8+LRP5)	WNT	Secreted Signaling	KEGG: hsa04310; PMID: 23209147
NSPCs	NSPCs	WNT2B	FZD8_LRP5	0.000313158	0	WNT2B_FZD8_LRP5	WNT2B - (FZD8+LRP5)	WNT	Secreted Signaling	KEGG: hsa04310; PMID: 23209147
Neurons	NSPCs	WNT2B	FZD8_LRP5	0.000425408	0	WNT2B_FZD8_LRP5	WNT2B - (FZD8+LRP5)	WNT	Secreted Signaling	KEGG: hsa04310; PMID: 23209147
NNE	NSPCs	WNT2B	FZD8_LRP5	0.000780066	0	WNT2B_FZD8_LRP5	WNT2B - (FZD8+LRP5)	WNT	Secreted Signaling	KEGG: hsa04310; PMID: 23209147
PPs	NSPCs	WNT2B	FZD8_LRP5	0.000663677	0	WNT2B_FZD8_LRP5	WNT2B - (FZD8+LRP5)	WNT	Secreted Signaling	KEGG: hsa04310; PMID: 23209147
CCs	NSPCs	WNT2B	FZD8_LRP5	0.000458124	0	WNT2B_FZD8_LRP5	WNT2B - (FZD8+LRP5)	WNT	Secreted Signaling	KEGG: hsa04310; PMID: 23209147
APECs	CCs	WNT2B	FZD8_LRP5	0.00101129	0	WNT2B_FZD8_LRP5	WNT2B - (FZD8+LRP5)	WNT	Secreted Signaling	KEGG: hsa04310; PMID: 23209147
NSPCs	CCs	WNT2B	FZD8_LRP5	0.000687385	0	WNT2B_FZD8_LRP5	WNT2B - (FZD8+LRP5)	WNT	Secreted Signaling	KEGG: hsa04310; PMID: 23209147
Neurons	CCs	WNT2B	FZD8_LRP5	0.000933914	0	WNT2B_FZD8_LRP5	WNT2B - (FZD8+LRP5)	WNT	Secreted Signaling	KEGG: hsa04310; PMID: 23209147
NNE	CCs	WNT2B	FZD8_LRP5	0.00171092	0	WNT2B_FZD8_LRP5	WNT2B - (FZD8+LRP5)	WNT	Secreted Signaling	KEGG: hsa04310; PMID: 23209147
PPs	CCs	WNT2B	FZD8_LRP5	0.00145626	0	WNT2B_FZD8_LRP5	WNT2B - (FZD8+LRP5)	WNT	Secreted Signaling	KEGG: hsa04310; PMID: 23209147
CCs	CCs	WNT2B	FZD8_LRP5	0.00100516	0.01	WNT2B_FZD8_LRP5	WNT2B - (FZD8+LRP5)	WNT	Secreted Signaling	KEGG: hsa04310; PMID: 23209147
NNE	NNE	WNT4	FZD1_LRP5	0.000221128	0	WNT4_FZD1_LRP5	WNT4 - (FZD1+LRP5)	WNT	Secreted Signaling	KEGG: hsa04310; PMID: 23209147
NNE	CCs	WNT4	FZD1_LRP5	0.0004334	0	WNT4_FZD1_LRP5	WNT4 - (FZD1+LRP5)	WNT	Secreted Signaling	KEGG: hsa04310; PMID: 23209147
NNE	NSPCs	WNT4	FZD2_LRP5	0.000284042	0	WNT4_FZD2_LRP5	WNT4 - (FZD2+LRP5)	WNT	Secreted Signaling	KEGG: hsa04310; PMID: 23209147
NNE	CCs	WNT4	FZD2_LRP5	0.000601081	0	WNT4_FZD2_LRP5	WNT4 - (FZD2+LRP5)	WNT	Secreted Signaling	KEGG: hsa04310; PMID: 23209147
NNE	APECs	WNT4	FZD3_LRP5	0.000721138	0	WNT4_FZD3_LRP5	WNT4 - (FZD3+LRP5)	WNT	Secreted Signaling	KEGG: hsa04310; PMID: 23209147
NNE	NSPCs	WNT4	FZD3_LRP5	0.000966245	0	WNT4_FZD3_LRP5	WNT4 - (FZD3+LRP5)	WNT	Secreted Signaling	KEGG: hsa04310; PMID: 23209147
NNE	NNE	WNT4	FZD3_LRP5	0.000392266	0	WNT4_FZD3_LRP5	WNT4 - (FZD3+LRP5)	WNT	Secreted Signaling	KEGG: hsa04310; PMID: 23209147
NNE	CCs	WNT4	FZD3_LRP5	0.00167244	0	WNT4_FZD3_LRP5	WNT4 - (FZD3+LRP5)	WNT	Secreted Signaling	KEGG: hsa04310; PMID: 23209147
NNE	NSPCs	WNT4	FZD5_LRP5	0.000807398	0	WNT4_FZD5_LRP5	WNT4 - (FZD5+LRP5)	WNT	Secreted Signaling	KEGG: hsa04310; PMID: 23209147
NNE	CCs	WNT4	FZD5_LRP5	0.00123665	0	WNT4_FZD5_LRP5	WNT4 - (FZD5+LRP5)	WNT	Secreted Signaling	KEGG: hsa04310; PMID: 23209147
NNE	APECs	WNT4	FZD6_LRP5	0.000414626	0	WNT4_FZD6_LRP5	WNT4 - (FZD6+LRP5)	WNT	Secreted Signaling	KEGG: hsa04310; PMID: 23209147
NNE	NSPCs	WNT4	FZD6_LRP5	0.00036839	0	WNT4_FZD6_LRP5	WNT4 - (FZD6+LRP5)	WNT	Secreted Signaling	KEGG: hsa04310; PMID: 23209147
NNE	NNE	WNT4	FZD6_LRP5	0.000781518	0	WNT4_FZD6_LRP5	WNT4 - (FZD6+LRP5)	WNT	Secreted Signaling	KEGG: hsa04310; PMID: 23209147
NNE	CCs	WNT4	FZD6_LRP5	0.000755615	0	WNT4_FZD6_LRP5	WNT4 - (FZD6+LRP5)	WNT	Secreted Signaling	KEGG: hsa04310; PMID: 23209147
NNE	APECs	WNT4	FZD7_LRP5	0.000220814	0	WNT4_FZD7_LRP5	WNT4 - (FZD7+LRP5)	WNT	Secreted Signaling	KEGG: hsa04310; PMID: 23209147
NNE	NSPCs	WNT4	FZD7_LRP5	0.000323587	0	WNT4_FZD7_LRP5	WNT4 - (FZD7+LRP5)	WNT	Secreted Signaling	KEGG: hsa04310; PMID: 23209147
NNE	NNE	WNT4	FZD7_LRP5	0.000278558	0	WNT4_FZD7_LRP5	WNT4 - (FZD7+LRP5)	WNT	Secreted Signaling	KEGG: hsa04310; PMID: 23209147
NNE	CCs	WNT4	FZD7_LRP5	0.00057408	0	WNT4_FZD7_LRP5	WNT4 - (FZD7+LRP5)	WNT	Secreted Signaling	KEGG: hsa04310; PMID: 23209147
NNE	NSPCs	WNT4	FZD8_LRP5	0.000390482	0	WNT4_FZD8_LRP5	WNT4 - (FZD8+LRP5)	WNT	Secreted Signaling	KEGG: hsa04310; PMID: 23209147
NNE	CCs	WNT4	FZD8_LRP5	0.00085719	0	WNT4_FZD8_LRP5	WNT4 - (FZD8+LRP5)	WNT	Secreted Signaling	KEGG: hsa04310; PMID: 23209147
NNE	NNE	WNT6	FZD1_LRP5	0.000243256	0	WNT6_FZD1_LRP5	WNT6 - (FZD1+LRP5)	WNT	Secreted Signaling	KEGG: hsa04310; PMID: 23209147
NNE	CCs	WNT6	FZD1_LRP5	0.000476745	0	WNT6_FZD1_LRP5	WNT6 - (FZD1+LRP5)	WNT	Secreted Signaling	KEGG: hsa04310; PMID: 23209147
NNE	NSPCs	WNT6	FZD2_LRP5	0.000312458	0	WNT6_FZD2_LRP5	WNT6 - (FZD2+LRP5)	WNT	Secreted Signaling	KEGG: hsa04310; PMID: 23209147
NNE	CCs	WNT6	FZD2_LRP5	0.000661176	0	WNT6_FZD2_LRP5	WNT6 - (FZD2+LRP5)	WNT	Secreted Signaling	KEGG: hsa04310; PMID: 23209147
NNE	APECs	WNT6	FZD3_LRP5	0.00079325	0	WNT6_FZD3_LRP5	WNT6 - (FZD3+LRP5)	WNT	Secreted Signaling	KEGG: hsa04310; PMID: 23209147
NNE	NSPCs	WNT6	FZD3_LRP5	0.00106277	0	WNT6_FZD3_LRP5	WNT6 - (FZD3+LRP5)	WNT	Secreted Signaling	KEGG: hsa04310; PMID: 23209147
NNE	NNE	WNT6	FZD3_LRP5	0.000431509	0	WNT6_FZD3_LRP5	WNT6 - (FZD3+LRP5)	WNT	Secreted Signaling	KEGG: hsa04310; PMID: 23209147
NNE	CCs	WNT6	FZD3_LRP5	0.00183927	0	WNT6_FZD3_LRP5	WNT6 - (FZD3+LRP5)	WNT	Secreted Signaling	KEGG: hsa04310; PMID: 23209147
NNE	NSPCs	WNT6	FZD5_LRP5	0.000888083	0	WNT6_FZD5_LRP5	WNT6 - (FZD5+LRP5)	WNT	Secreted Signaling	KEGG: hsa04310; PMID: 23209147
NNE	CCs	WNT6	FZD5_LRP5	0.00136012	0	WNT6_FZD5_LRP5	WNT6 - (FZD5+LRP5)	WNT	Secreted Signaling	KEGG: hsa04310; PMID: 23209147
NNE	APECs	WNT6	FZD6_LRP5	0.000456107	0	WNT6_FZD6_LRP5	WNT6 - (FZD6+LRP5)	WNT	Secreted Signaling	KEGG: hsa04310; PMID: 23209147
NNE	NSPCs	WNT6	FZD6_LRP5	0.000405239	0	WNT6_FZD6_LRP5	WNT6 - (FZD6+LRP5)	WNT	Secreted Signaling	KEGG: hsa04310; PMID: 23209147
NNE	NNE	WNT6	FZD6_LRP5	0.000859657	0	WNT6_FZD6_LRP5	WNT6 - (FZD6+LRP5)	WNT	Secreted Signaling	KEGG: hsa04310; PMID: 23209147
NNE	CCs	WNT6	FZD6_LRP5	0.000831135	0	WNT6_FZD6_LRP5	WNT6 - (FZD6+LRP5)	WNT	Secreted Signaling	KEGG: hsa04310; PMID: 23209147
NNE	APECs	WNT6	FZD7_LRP5	0.000242911	0	WNT6_FZD7_LRP5	WNT6 - (FZD7+LRP5)	WNT	Secreted Signaling	KEGG: hsa04310; PMID: 23209147
NNE	NSPCs	WNT6	FZD7_LRP5	0.000355957	0	WNT6_FZD7_LRP5	WNT6 - (FZD7+LRP5)	WNT	Secreted Signaling	KEGG: hsa04310; PMID: 23209147
NNE	NNE	WNT6	FZD7_LRP5	0.000306431	0	WNT6_FZD7_LRP5	WNT6 - (FZD7+LRP5)	WNT	Secreted Signaling	KEGG: hsa04310; PMID: 23209147
NNE	CCs	WNT6	FZD7_LRP5	0.000631478	0	WNT6_FZD7_LRP5	WNT6 - (FZD7+LRP5)	WNT	Secreted Signaling	KEGG: hsa04310; PMID: 23209147
NNE	NSPCs	WNT6	FZD8_LRP5	0.000429538	0	WNT6_FZD8_LRP5	WNT6 - (FZD8+LRP5)	WNT	Secreted Signaling	KEGG: hsa04310; PMID: 23209147
NNE	CCs	WNT6	FZD8_LRP5	0.000942844	0	WNT6_FZD8_LRP5	WNT6 - (FZD8+LRP5)	WNT	Secreted Signaling	KEGG: hsa04310; PMID: 23209147
NNE	NNE	WNT7B	FZD1_LRP5	0.000252796	0	WNT7B_FZD1_LRP5	WNT7B - (FZD1+LRP5)	WNT	Secreted Signaling	KEGG: hsa04310; PMID: 23209147
NNE	CCs	WNT7B	FZD1_LRP5	0.00049543	0	WNT7B_FZD1_LRP5	WNT7B - (FZD1+LRP5)	WNT	Secreted Signaling	KEGG: hsa04310; PMID: 23209147
NNE	NSPCs	WNT7B	FZD2_LRP5	0.000324708	0	WNT7B_FZD2_LRP5	WNT7B - (FZD2+LRP5)	WNT	Secreted Signaling	KEGG: hsa04310; PMID: 23209147
NNE	CCs	WNT7B	FZD2_LRP5	0.000687081	0	WNT7B_FZD2_LRP5	WNT7B - (FZD2+LRP5)	WNT	Secreted Signaling	KEGG: hsa04310; PMID: 23209147
NNE	APECs	WNT7B	FZD3_LRP5	0.000824335	0	WNT7B_FZD3_LRP5	WNT7B - (FZD3+LRP5)	WNT	Secreted Signaling	KEGG: hsa04310; PMID: 23209147
NNE	NSPCs	WNT7B	FZD3_LRP5	0.00110438	0	WNT7B_FZD3_LRP5	WNT7B - (FZD3+LRP5)	WNT	Secreted Signaling	KEGG: hsa04310; PMID: 23209147
NNE	NNE	WNT7B	FZD3_LRP5	0.000448427	0	WNT7B_FZD3_LRP5	WNT7B - (FZD3+LRP5)	WNT	Secreted Signaling	KEGG: hsa04310; PMID: 23209147
NNE	CCs	WNT7B	FZD3_LRP5	0.00191117	0	WNT7B_FZD3_LRP5	WNT7B - (FZD3+LRP5)	WNT	Secreted Signaling	KEGG: hsa04310; PMID: 23209147
NNE	NSPCs	WNT7B	FZD5_LRP5	0.000922861	0	WNT7B_FZD5_LRP5	WNT7B - (FZD5+LRP5)	WNT	Secreted Signaling	KEGG: hsa04310; PMID: 23209147
NNE	CCs	WNT7B	FZD5_LRP5	0.00141334	0	WNT7B_FZD5_LRP5	WNT7B - (FZD5+LRP5)	WNT	Secreted Signaling	KEGG: hsa04310; PMID: 23209147
NNE	APECs	WNT7B	FZD6_LRP5	0.000473988	0	WNT7B_FZD6_LRP5	WNT7B - (FZD6+LRP5)	WNT	Secreted Signaling	KEGG: hsa04310; PMID: 23209147
NNE	NSPCs	WNT7B	FZD6_LRP5	0.000421123	0	WNT7B_FZD6_LRP5	WNT7B - (FZD6+LRP5)	WNT	Secreted Signaling	KEGG: hsa04310; PMID: 23209147
NNE	NNE	WNT7B	FZD6_LRP5	0.00089334	0	WNT7B_FZD6_LRP5	WNT7B - (FZD6+LRP5)	WNT	Secreted Signaling	KEGG: hsa04310; PMID: 23209147
NNE	CCs	WNT7B	FZD6_LRP5	0.000863687	0	WNT7B_FZD6_LRP5	WNT7B - (FZD6+LRP5)	WNT	Secreted Signaling	KEGG: hsa04310; PMID: 23209147
NNE	APECs	WNT7B	FZD7_LRP5	0.000252438	0	WNT7B_FZD7_LRP5	WNT7B - (FZD7+LRP5)	WNT	Secreted Signaling	KEGG: hsa04310; PMID: 23209147
NNE	NSPCs	WNT7B	FZD7_LRP5	0.000369912	0	WNT7B_FZD7_LRP5	WNT7B - (FZD7+LRP5)	WNT	Secreted Signaling	KEGG: hsa04310; PMID: 23209147
NNE	NNE	WNT7B	FZD7_LRP5	0.000318447	0	WNT7B_FZD7_LRP5	WNT7B - (FZD7+LRP5)	WNT	Secreted Signaling	KEGG: hsa04310; PMID: 23209147
NNE	CCs	WNT7B	FZD7_LRP5	0.00065622	0	WNT7B_FZD7_LRP5	WNT7B - (FZD7+LRP5)	WNT	Secreted Signaling	KEGG: hsa04310; PMID: 23209147
NNE	NSPCs	WNT7B	FZD8_LRP5	0.000446375	0	WNT7B_FZD8_LRP5	WNT7B - (FZD8+LRP5)	WNT	Secreted Signaling	KEGG: hsa04310; PMID: 23209147
NNE	CCs	WNT7B	FZD8_LRP5	0.000979763	0	WNT7B_FZD8_LRP5	WNT7B - (FZD8+LRP5)	WNT	Secreted Signaling	KEGG: hsa04310; PMID: 23209147
CCs	NNE	WNT9A	FZD1_LRP5	0.000102577	0	WNT9A_FZD1_LRP5	WNT9A - (FZD1+LRP5)	WNT	Secreted Signaling	KEGG: hsa04310; PMID: 23209147
CCs	CCs	WNT9A	FZD1_LRP5	0.000201084	0	WNT9A_FZD1_LRP5	WNT9A - (FZD1+LRP5)	WNT	Secreted Signaling	KEGG: hsa04310; PMID: 23209147
CCs	NSPCs	WNT9A	FZD2_LRP5	0.000131773	0	WNT9A_FZD2_LRP5	WNT9A - (FZD2+LRP5)	WNT	Secreted Signaling	KEGG: hsa04310; PMID: 23209147
CCs	CCs	WNT9A	FZD2_LRP5	0.000278915	0.01	WNT9A_FZD2_LRP5	WNT9A - (FZD2+LRP5)	WNT	Secreted Signaling	KEGG: hsa04310; PMID: 23209147
CCs	APECs	WNT9A	FZD3_LRP5	0.000334602	0.04	WNT9A_FZD3_LRP5	WNT9A - (FZD3+LRP5)	WNT	Secreted Signaling	KEGG: hsa04310; PMID: 23209147
CCs	NSPCs	WNT9A	FZD3_LRP5	0.000448478	0.02	WNT9A_FZD3_LRP5	WNT9A - (FZD3+LRP5)	WNT	Secreted Signaling	KEGG: hsa04310; PMID: 23209147
CCs	CCs	WNT9A	FZD3_LRP5	0.000776629	0.01	WNT9A_FZD3_LRP5	WNT9A - (FZD3+LRP5)	WNT	Secreted Signaling	KEGG: hsa04310; PMID: 23209147
CCs	NSPCs	WNT9A	FZD5_LRP5	0.000374708	0	WNT9A_FZD5_LRP5	WNT9A - (FZD5+LRP5)	WNT	Secreted Signaling	KEGG: hsa04310; PMID: 23209147
CCs	CCs	WNT9A	FZD5_LRP5	0.000574087	0	WNT9A_FZD5_LRP5	WNT9A - (FZD5+LRP5)	WNT	Secreted Signaling	KEGG: hsa04310; PMID: 23209147
CCs	APECs	WNT9A	FZD6_LRP5	0.000192355	0.02	WNT9A_FZD6_LRP5	WNT9A - (FZD6+LRP5)	WNT	Secreted Signaling	KEGG: hsa04310; PMID: 23209147
CCs	NNE	WNT9A	FZD6_LRP5	0.000362636	0	WNT9A_FZD6_LRP5	WNT9A - (FZD6+LRP5)	WNT	Secreted Signaling	KEGG: hsa04310; PMID: 23209147
CCs	CCs	WNT9A	FZD6_LRP5	0.00035066	0.02	WNT9A_FZD6_LRP5	WNT9A - (FZD6+LRP5)	WNT	Secreted Signaling	KEGG: hsa04310; PMID: 23209147
CCs	APECs	WNT9A	FZD7_LRP5	0.000102431	0	WNT9A_FZD7_LRP5	WNT9A - (FZD7+LRP5)	WNT	Secreted Signaling	KEGG: hsa04310; PMID: 23209147
CCs	NSPCs	WNT9A	FZD7_LRP5	0.000150123	0	WNT9A_FZD7_LRP5	WNT9A - (FZD7+LRP5)	WNT	Secreted Signaling	KEGG: hsa04310; PMID: 23209147
CCs	NNE	WNT9A	FZD7_LRP5	0.000129222	0	WNT9A_FZD7_LRP5	WNT9A - (FZD7+LRP5)	WNT	Secreted Signaling	KEGG: hsa04310; PMID: 23209147
CCs	CCs	WNT9A	FZD7_LRP5	0.000266381	0	WNT9A_FZD7_LRP5	WNT9A - (FZD7+LRP5)	WNT	Secreted Signaling	KEGG: hsa04310; PMID: 23209147
CCs	NSPCs	WNT9A	FZD8_LRP5	0.000181167	0	WNT9A_FZD8_LRP5	WNT9A - (FZD8+LRP5)	WNT	Secreted Signaling	KEGG: hsa04310; PMID: 23209147
CCs	CCs	WNT9A	FZD8_LRP5	0.000397827	0	WNT9A_FZD8_LRP5	WNT9A - (FZD8+LRP5)	WNT	Secreted Signaling	KEGG: hsa04310; PMID: 23209147
NNE	NNE	WNT10A	FZD1_LRP6	0.00031201	0	WNT10A_FZD1_LRP6	WNT10A - (FZD1+LRP6)	WNT	Secreted Signaling	KEGG: hsa04310; PMID: 23209147
NNE	CCs	WNT10A	FZD1_LRP6	0.000511475	0	WNT10A_FZD1_LRP6	WNT10A - (FZD1+LRP6)	WNT	Secreted Signaling	KEGG: hsa04310; PMID: 23209147
NNE	Fibroblasts	WNT10A	FZD1_LRP6	0.000546576	0	WNT10A_FZD1_LRP6	WNT10A - (FZD1+LRP6)	WNT	Secreted Signaling	KEGG: hsa04310; PMID: 23209147
NNE	NSPCs	WNT10A	FZD2_LRP6	0.000473543	0	WNT10A_FZD2_LRP6	WNT10A - (FZD2+LRP6)	WNT	Secreted Signaling	KEGG: hsa04310; PMID: 23209147
NNE	CCs	WNT10A	FZD2_LRP6	0.000709324	0	WNT10A_FZD2_LRP6	WNT10A - (FZD2+LRP6)	WNT	Secreted Signaling	KEGG: hsa04310; PMID: 23209147
NNE	Fibroblasts	WNT10A	FZD2_LRP6	0.000487979	0	WNT10A_FZD2_LRP6	WNT10A - (FZD2+LRP6)	WNT	Secreted Signaling	KEGG: hsa04310; PMID: 23209147
NNE	APECs	WNT10A	FZD3_LRP6	0.00156845	0	WNT10A_FZD3_LRP6	WNT10A - (FZD3+LRP6)	WNT	Secreted Signaling	KEGG: hsa04310; PMID: 23209147
NNE	NSPCs	WNT10A	FZD3_LRP6	0.00160949	0	WNT10A_FZD3_LRP6	WNT10A - (FZD3+LRP6)	WNT	Secreted Signaling	KEGG: hsa04310; PMID: 23209147
NNE	Neurons	WNT10A	FZD3_LRP6	0.00243188	0	WNT10A_FZD3_LRP6	WNT10A - (FZD3+LRP6)	WNT	Secreted Signaling	KEGG: hsa04310; PMID: 23209147
NNE	NNE	WNT10A	FZD3_LRP6	0.00055343	0	WNT10A_FZD3_LRP6	WNT10A - (FZD3+LRP6)	WNT	Secreted Signaling	KEGG: hsa04310; PMID: 23209147
NNE	PPs	WNT10A	FZD3_LRP6	0.00147663	0	WNT10A_FZD3_LRP6	WNT10A - (FZD3+LRP6)	WNT	Secreted Signaling	KEGG: hsa04310; PMID: 23209147
NNE	CCs	WNT10A	FZD3_LRP6	0.00197289	0	WNT10A_FZD3_LRP6	WNT10A - (FZD3+LRP6)	WNT	Secreted Signaling	KEGG: hsa04310; PMID: 23209147
NNE	Fibroblasts	WNT10A	FZD3_LRP6	0.000384606	0	WNT10A_FZD3_LRP6	WNT10A - (FZD3+LRP6)	WNT	Secreted Signaling	KEGG: hsa04310; PMID: 23209147
NNE	NSPCs	WNT10A	FZD5_LRP6	0.00134516	0	WNT10A_FZD5_LRP6	WNT10A - (FZD5+LRP6)	WNT	Secreted Signaling	KEGG: hsa04310; PMID: 23209147
NNE	Neurons	WNT10A	FZD5_LRP6	0.000890235	0	WNT10A_FZD5_LRP6	WNT10A - (FZD5+LRP6)	WNT	Secreted Signaling	KEGG: hsa04310; PMID: 23209147
NNE	PPs	WNT10A	FZD5_LRP6	0.000477632	0	WNT10A_FZD5_LRP6	WNT10A - (FZD5+LRP6)	WNT	Secreted Signaling	KEGG: hsa04310; PMID: 23209147
NNE	CCs	WNT10A	FZD5_LRP6	0.00145903	0	WNT10A_FZD5_LRP6	WNT10A - (FZD5+LRP6)	WNT	Secreted Signaling	KEGG: hsa04310; PMID: 23209147
NNE	APECs	WNT10A	FZD6_LRP6	0.000902228	0	WNT10A_FZD6_LRP6	WNT10A - (FZD6+LRP6)	WNT	Secreted Signaling	KEGG: hsa04310; PMID: 23209147
NNE	NSPCs	WNT10A	FZD6_LRP6	0.0006141	0	WNT10A_FZD6_LRP6	WNT10A - (FZD6+LRP6)	WNT	Secreted Signaling	KEGG: hsa04310; PMID: 23209147
NNE	NNE	WNT10A	FZD6_LRP6	0.00110236	0	WNT10A_FZD6_LRP6	WNT10A - (FZD6+LRP6)	WNT	Secreted Signaling	KEGG: hsa04310; PMID: 23209147
NNE	PPs	WNT10A	FZD6_LRP6	0.000420619	0	WNT10A_FZD6_LRP6	WNT10A - (FZD6+LRP6)	WNT	Secreted Signaling	KEGG: hsa04310; PMID: 23209147
NNE	CCs	WNT10A	FZD6_LRP6	0.000891638	0	WNT10A_FZD6_LRP6	WNT10A - (FZD6+LRP6)	WNT	Secreted Signaling	KEGG: hsa04310; PMID: 23209147
NNE	APECs	WNT10A	FZD7_LRP6	0.000480638	0	WNT10A_FZD7_LRP6	WNT10A - (FZD7+LRP6)	WNT	Secreted Signaling	KEGG: hsa04310; PMID: 23209147
NNE	NSPCs	WNT10A	FZD7_LRP6	0.000539445	0	WNT10A_FZD7_LRP6	WNT10A - (FZD7+LRP6)	WNT	Secreted Signaling	KEGG: hsa04310; PMID: 23209147
NNE	NNE	WNT10A	FZD7_LRP6	0.00039303	0	WNT10A_FZD7_LRP6	WNT10A - (FZD7+LRP6)	WNT	Secreted Signaling	KEGG: hsa04310; PMID: 23209147
NNE	CCs	WNT10A	FZD7_LRP6	0.000677465	0	WNT10A_FZD7_LRP6	WNT10A - (FZD7+LRP6)	WNT	Secreted Signaling	KEGG: hsa04310; PMID: 23209147
NNE	NSPCs	WNT10A	FZD8_LRP6	0.000650908	0	WNT10A_FZD8_LRP6	WNT10A - (FZD8+LRP6)	WNT	Secreted Signaling	KEGG: hsa04310; PMID: 23209147
NNE	CCs	WNT10A	FZD8_LRP6	0.00101146	0	WNT10A_FZD8_LRP6	WNT10A - (FZD8+LRP6)	WNT	Secreted Signaling	KEGG: hsa04310; PMID: 23209147
APECs	NNE	WNT2B	FZD1_LRP6	0.0004295	0	WNT2B_FZD1_LRP6	WNT2B - (FZD1+LRP6)	WNT	Secreted Signaling	KEGG: hsa04310; PMID: 23209147
NSPCs	NNE	WNT2B	FZD1_LRP6	0.00029193	0	WNT2B_FZD1_LRP6	WNT2B - (FZD1+LRP6)	WNT	Secreted Signaling	KEGG: hsa04310; PMID: 23209147
Neurons	NNE	WNT2B	FZD1_LRP6	0.000396555	0	WNT2B_FZD1_LRP6	WNT2B - (FZD1+LRP6)	WNT	Secreted Signaling	KEGG: hsa04310; PMID: 23209147
NNE	NNE	WNT2B	FZD1_LRP6	0.000727345	0	WNT2B_FZD1_LRP6	WNT2B - (FZD1+LRP6)	WNT	Secreted Signaling	KEGG: hsa04310; PMID: 23209147
PPs	NNE	WNT2B	FZD1_LRP6	0.000618749	0	WNT2B_FZD1_LRP6	WNT2B - (FZD1+LRP6)	WNT	Secreted Signaling	KEGG: hsa04310; PMID: 23209147
CCs	NNE	WNT2B	FZD1_LRP6	0.00042712	0	WNT2B_FZD1_LRP6	WNT2B - (FZD1+LRP6)	WNT	Secreted Signaling	KEGG: hsa04310; PMID: 23209147
APECs	CCs	WNT2B	FZD1_LRP6	0.000703958	0.04	WNT2B_FZD1_LRP6	WNT2B - (FZD1+LRP6)	WNT	Secreted Signaling	KEGG: hsa04310; PMID: 23209147
NNE	CCs	WNT2B	FZD1_LRP6	0.00119149	0.01	WNT2B_FZD1_LRP6	WNT2B - (FZD1+LRP6)	WNT	Secreted Signaling	KEGG: hsa04310; PMID: 23209147
PPs	CCs	WNT2B	FZD1_LRP6	0.0010139	0.01	WNT2B_FZD1_LRP6	WNT2B - (FZD1+LRP6)	WNT	Secreted Signaling	KEGG: hsa04310; PMID: 23209147
CCs	CCs	WNT2B	FZD1_LRP6	0.000699855	0.04	WNT2B_FZD1_LRP6	WNT2B - (FZD1+LRP6)	WNT	Secreted Signaling	KEGG: hsa04310; PMID: 23209147
APECs	Fibroblasts	WNT2B	FZD1_LRP6	0.000752325	0	WNT2B_FZD1_LRP6	WNT2B - (FZD1+LRP6)	WNT	Secreted Signaling	KEGG: hsa04310; PMID: 23209147
NSPCs	Fibroblasts	WNT2B	FZD1_LRP6	0.000511357	0	WNT2B_FZD1_LRP6	WNT2B - (FZD1+LRP6)	WNT	Secreted Signaling	KEGG: hsa04310; PMID: 23209147
Neurons	Fibroblasts	WNT2B	FZD1_LRP6	0.000694663	0	WNT2B_FZD1_LRP6	WNT2B - (FZD1+LRP6)	WNT	Secreted Signaling	KEGG: hsa04310; PMID: 23209147
NNE	Fibroblasts	WNT2B	FZD1_LRP6	0.00127365	0	WNT2B_FZD1_LRP6	WNT2B - (FZD1+LRP6)	WNT	Secreted Signaling	KEGG: hsa04310; PMID: 23209147
PPs	Fibroblasts	WNT2B	FZD1_LRP6	0.00108368	0	WNT2B_FZD1_LRP6	WNT2B - (FZD1+LRP6)	WNT	Secreted Signaling	KEGG: hsa04310; PMID: 23209147
CCs	Fibroblasts	WNT2B	FZD1_LRP6	0.000748035	0	WNT2B_FZD1_LRP6	WNT2B - (FZD1+LRP6)	WNT	Secreted Signaling	KEGG: hsa04310; PMID: 23209147
APECs	NSPCs	WNT2B	FZD2_LRP6	0.000651763	0	WNT2B_FZD2_LRP6	WNT2B - (FZD2+LRP6)	WNT	Secreted Signaling	KEGG: hsa04310; PMID: 23209147
NSPCs	NSPCs	WNT2B	FZD2_LRP6	0.000443007	0	WNT2B_FZD2_LRP6	WNT2B - (FZD2+LRP6)	WNT	Secreted Signaling	KEGG: hsa04310; PMID: 23209147
Neurons	NSPCs	WNT2B	FZD2_LRP6	0.000601833	0	WNT2B_FZD2_LRP6	WNT2B - (FZD2+LRP6)	WNT	Secreted Signaling	KEGG: hsa04310; PMID: 23209147
NNE	NSPCs	WNT2B	FZD2_LRP6	0.00110321	0	WNT2B_FZD2_LRP6	WNT2B - (FZD2+LRP6)	WNT	Secreted Signaling	KEGG: hsa04310; PMID: 23209147
PPs	NSPCs	WNT2B	FZD2_LRP6	0.000938749	0	WNT2B_FZD2_LRP6	WNT2B - (FZD2+LRP6)	WNT	Secreted Signaling	KEGG: hsa04310; PMID: 23209147
CCs	NSPCs	WNT2B	FZD2_LRP6	0.000647985	0	WNT2B_FZD2_LRP6	WNT2B - (FZD2+LRP6)	WNT	Secreted Signaling	KEGG: hsa04310; PMID: 23209147
APECs	CCs	WNT2B	FZD2_LRP6	0.000976149	0.03	WNT2B_FZD2_LRP6	WNT2B - (FZD2+LRP6)	WNT	Secreted Signaling	KEGG: hsa04310; PMID: 23209147
Neurons	CCs	WNT2B	FZD2_LRP6	0.000901457	0.04	WNT2B_FZD2_LRP6	WNT2B - (FZD2+LRP6)	WNT	Secreted Signaling	KEGG: hsa04310; PMID: 23209147
NNE	CCs	WNT2B	FZD2_LRP6	0.00165156	0	WNT2B_FZD2_LRP6	WNT2B - (FZD2+LRP6)	WNT	Secreted Signaling	KEGG: hsa04310; PMID: 23209147
PPs	CCs	WNT2B	FZD2_LRP6	0.0014057	0	WNT2B_FZD2_LRP6	WNT2B - (FZD2+LRP6)	WNT	Secreted Signaling	KEGG: hsa04310; PMID: 23209147
APECs	Fibroblasts	WNT2B	FZD2_LRP6	0.000671687	0.01	WNT2B_FZD2_LRP6	WNT2B - (FZD2+LRP6)	WNT	Secreted Signaling	KEGG: hsa04310; PMID: 23209147
NSPCs	Fibroblasts	WNT2B	FZD2_LRP6	0.000456546	0.02	WNT2B_FZD2_LRP6	WNT2B - (FZD2+LRP6)	WNT	Secreted Signaling	KEGG: hsa04310; PMID: 23209147
Neurons	Fibroblasts	WNT2B	FZD2_LRP6	0.000620195	0.01	WNT2B_FZD2_LRP6	WNT2B - (FZD2+LRP6)	WNT	Secreted Signaling	KEGG: hsa04310; PMID: 23209147
NNE	Fibroblasts	WNT2B	FZD2_LRP6	0.00113723	0	WNT2B_FZD2_LRP6	WNT2B - (FZD2+LRP6)	WNT	Secreted Signaling	KEGG: hsa04310; PMID: 23209147
PPs	Fibroblasts	WNT2B	FZD2_LRP6	0.000967555	0.01	WNT2B_FZD2_LRP6	WNT2B - (FZD2+LRP6)	WNT	Secreted Signaling	KEGG: hsa04310; PMID: 23209147
CCs	Fibroblasts	WNT2B	FZD2_LRP6	0.000667886	0.01	WNT2B_FZD2_LRP6	WNT2B - (FZD2+LRP6)	WNT	Secreted Signaling	KEGG: hsa04310; PMID: 23209147
NNE	APECs	WNT2B	FZD3_LRP6	0.00364831	0	WNT2B_FZD3_LRP6	WNT2B - (FZD3+LRP6)	WNT	Secreted Signaling	KEGG: hsa04310; PMID: 23209147
NNE	NSPCs	WNT2B	FZD3_LRP6	0.00373882	0	WNT2B_FZD3_LRP6	WNT2B - (FZD3+LRP6)	WNT	Secreted Signaling	KEGG: hsa04310; PMID: 23209147
APECs	Neurons	WNT2B	FZD3_LRP6	0.00334505	0	WNT2B_FZD3_LRP6	WNT2B - (FZD3+LRP6)	WNT	Secreted Signaling	KEGG: hsa04310; PMID: 23209147
Neurons	Neurons	WNT2B	FZD3_LRP6	0.00309018	0	WNT2B_FZD3_LRP6	WNT2B - (FZD3+LRP6)	WNT	Secreted Signaling	KEGG: hsa04310; PMID: 23209147
NNE	Neurons	WNT2B	FZD3_LRP6	0.00565063	0	WNT2B_FZD3_LRP6	WNT2B - (FZD3+LRP6)	WNT	Secreted Signaling	KEGG: hsa04310; PMID: 23209147
PPs	Neurons	WNT2B	FZD3_LRP6	0.0048137	0.02	WNT2B_FZD3_LRP6	WNT2B - (FZD3+LRP6)	WNT	Secreted Signaling	KEGG: hsa04310; PMID: 23209147
NNE	PPs	WNT2B	FZD3_LRP6	0.00343591	0.03	WNT2B_FZD3_LRP6	WNT2B - (FZD3+LRP6)	WNT	Secreted Signaling	KEGG: hsa04310; PMID: 23209147
NNE	CCs	WNT2B	FZD3_LRP6	0.00457908	0	WNT2B_FZD3_LRP6	WNT2B - (FZD3+LRP6)	WNT	Secreted Signaling	KEGG: hsa04310; PMID: 23209147
APECs	NSPCs	WNT2B	FZD5_LRP6	0.00185046	0	WNT2B_FZD5_LRP6	WNT2B - (FZD5+LRP6)	WNT	Secreted Signaling	KEGG: hsa04310; PMID: 23209147
Neurons	NSPCs	WNT2B	FZD5_LRP6	0.00170934	0	WNT2B_FZD5_LRP6	WNT2B - (FZD5+LRP6)	WNT	Secreted Signaling	KEGG: hsa04310; PMID: 23209147
NNE	NSPCs	WNT2B	FZD5_LRP6	0.0031269	0	WNT2B_FZD5_LRP6	WNT2B - (FZD5+LRP6)	WNT	Secreted Signaling	KEGG: hsa04310; PMID: 23209147
PPs	NSPCs	WNT2B	FZD5_LRP6	0.00266328	0.02	WNT2B_FZD5_LRP6	WNT2B - (FZD5+LRP6)	WNT	Secreted Signaling	KEGG: hsa04310; PMID: 23209147
NNE	Neurons	WNT2B	FZD5_LRP6	0.00207356	0	WNT2B_FZD5_LRP6	WNT2B - (FZD5+LRP6)	WNT	Secreted Signaling	KEGG: hsa04310; PMID: 23209147
APECs	CCs	WNT2B	FZD5_LRP6	0.00200697	0.03	WNT2B_FZD5_LRP6	WNT2B - (FZD5+LRP6)	WNT	Secreted Signaling	KEGG: hsa04310; PMID: 23209147
Neurons	CCs	WNT2B	FZD5_LRP6	0.001854	0.04	WNT2B_FZD5_LRP6	WNT2B - (FZD5+LRP6)	WNT	Secreted Signaling	KEGG: hsa04310; PMID: 23209147
NNE	CCs	WNT2B	FZD5_LRP6	0.00339075	0	WNT2B_FZD5_LRP6	WNT2B - (FZD5+LRP6)	WNT	Secreted Signaling	KEGG: hsa04310; PMID: 23209147
PPs	CCs	WNT2B	FZD5_LRP6	0.00288831	0.02	WNT2B_FZD5_LRP6	WNT2B - (FZD5+LRP6)	WNT	Secreted Signaling	KEGG: hsa04310; PMID: 23209147
NNE	APECs	WNT2B	FZD6_LRP6	0.0021011	0	WNT2B_FZD6_LRP6	WNT2B - (FZD6+LRP6)	WNT	Secreted Signaling	KEGG: hsa04310; PMID: 23209147
PPs	APECs	WNT2B	FZD6_LRP6	0.00178818	0.04	WNT2B_FZD6_LRP6	WNT2B - (FZD6+LRP6)	WNT	Secreted Signaling	KEGG: hsa04310; PMID: 23209147
NNE	NSPCs	WNT2B	FZD6_LRP6	0.00143016	0	WNT2B_FZD6_LRP6	WNT2B - (FZD6+LRP6)	WNT	Secreted Signaling	KEGG: hsa04310; PMID: 23209147
APECs	NNE	WNT2B	FZD6_LRP6	0.00151695	0	WNT2B_FZD6_LRP6	WNT2B - (FZD6+LRP6)	WNT	Secreted Signaling	KEGG: hsa04310; PMID: 23209147
Neurons	NNE	WNT2B	FZD6_LRP6	0.00140094	0	WNT2B_FZD6_LRP6	WNT2B - (FZD6+LRP6)	WNT	Secreted Signaling	KEGG: hsa04310; PMID: 23209147
NNE	NNE	WNT2B	FZD6_LRP6	0.00256603	0	WNT2B_FZD6_LRP6	WNT2B - (FZD6+LRP6)	WNT	Secreted Signaling	KEGG: hsa04310; PMID: 23209147
PPs	NNE	WNT2B	FZD6_LRP6	0.00218428	0.02	WNT2B_FZD6_LRP6	WNT2B - (FZD6+LRP6)	WNT	Secreted Signaling	KEGG: hsa04310; PMID: 23209147
APECs	APECs	WNT2B	FZD7_LRP6	0.000661584	0	WNT2B_FZD7_LRP6	WNT2B - (FZD7+LRP6)	WNT	Secreted Signaling	KEGG: hsa04310; PMID: 23209147
NSPCs	APECs	WNT2B	FZD7_LRP6	0.000449679	0	WNT2B_FZD7_LRP6	WNT2B - (FZD7+LRP6)	WNT	Secreted Signaling	KEGG: hsa04310; PMID: 23209147
Neurons	APECs	WNT2B	FZD7_LRP6	0.000610865	0	WNT2B_FZD7_LRP6	WNT2B - (FZD7+LRP6)	WNT	Secreted Signaling	KEGG: hsa04310; PMID: 23209147
NNE	APECs	WNT2B	FZD7_LRP6	0.00112014	0	WNT2B_FZD7_LRP6	WNT2B - (FZD7+LRP6)	WNT	Secreted Signaling	KEGG: hsa04310; PMID: 23209147
PPs	APECs	WNT2B	FZD7_LRP6	0.000953008	0	WNT2B_FZD7_LRP6	WNT2B - (FZD7+LRP6)	WNT	Secreted Signaling	KEGG: hsa04310; PMID: 23209147
CCs	APECs	WNT2B	FZD7_LRP6	0.000657845	0	WNT2B_FZD7_LRP6	WNT2B - (FZD7+LRP6)	WNT	Secreted Signaling	KEGG: hsa04310; PMID: 23209147
APECs	NSPCs	WNT2B	FZD7_LRP6	0.000742439	0	WNT2B_FZD7_LRP6	WNT2B - (FZD7+LRP6)	WNT	Secreted Signaling	KEGG: hsa04310; PMID: 23209147
NSPCs	NSPCs	WNT2B	FZD7_LRP6	0.000504642	0	WNT2B_FZD7_LRP6	WNT2B - (FZD7+LRP6)	WNT	Secreted Signaling	KEGG: hsa04310; PMID: 23209147
Neurons	NSPCs	WNT2B	FZD7_LRP6	0.000685582	0	WNT2B_FZD7_LRP6	WNT2B - (FZD7+LRP6)	WNT	Secreted Signaling	KEGG: hsa04310; PMID: 23209147
NNE	NSPCs	WNT2B	FZD7_LRP6	0.00125653	0	WNT2B_FZD7_LRP6	WNT2B - (FZD7+LRP6)	WNT	Secreted Signaling	KEGG: hsa04310; PMID: 23209147
PPs	NSPCs	WNT2B	FZD7_LRP6	0.00106929	0	WNT2B_FZD7_LRP6	WNT2B - (FZD7+LRP6)	WNT	Secreted Signaling	KEGG: hsa04310; PMID: 23209147
CCs	NSPCs	WNT2B	FZD7_LRP6	0.000738085	0	WNT2B_FZD7_LRP6	WNT2B - (FZD7+LRP6)	WNT	Secreted Signaling	KEGG: hsa04310; PMID: 23209147
APECs	NNE	WNT2B	FZD7_LRP6	0.000541011	0	WNT2B_FZD7_LRP6	WNT2B - (FZD7+LRP6)	WNT	Secreted Signaling	KEGG: hsa04310; PMID: 23209147
NSPCs	NNE	WNT2B	FZD7_LRP6	0.000367725	0	WNT2B_FZD7_LRP6	WNT2B - (FZD7+LRP6)	WNT	Secreted Signaling	KEGG: hsa04310; PMID: 23209147
Neurons	NNE	WNT2B	FZD7_LRP6	0.000499524	0	WNT2B_FZD7_LRP6	WNT2B - (FZD7+LRP6)	WNT	Secreted Signaling	KEGG: hsa04310; PMID: 23209147
NNE	NNE	WNT2B	FZD7_LRP6	0.000916079	0	WNT2B_FZD7_LRP6	WNT2B - (FZD7+LRP6)	WNT	Secreted Signaling	KEGG: hsa04310; PMID: 23209147
PPs	NNE	WNT2B	FZD7_LRP6	0.000779354	0	WNT2B_FZD7_LRP6	WNT2B - (FZD7+LRP6)	WNT	Secreted Signaling	KEGG: hsa04310; PMID: 23209147
CCs	NNE	WNT2B	FZD7_LRP6	0.00053798	0	WNT2B_FZD7_LRP6	WNT2B - (FZD7+LRP6)	WNT	Secreted Signaling	KEGG: hsa04310; PMID: 23209147
NNE	CCs	WNT2B	FZD7_LRP6	0.00157751	0	WNT2B_FZD7_LRP6	WNT2B - (FZD7+LRP6)	WNT	Secreted Signaling	KEGG: hsa04310; PMID: 23209147
PPs	CCs	WNT2B	FZD7_LRP6	0.00134262	0.01	WNT2B_FZD7_LRP6	WNT2B - (FZD7+LRP6)	WNT	Secreted Signaling	KEGG: hsa04310; PMID: 23209147
APECs	NSPCs	WNT2B	FZD8_LRP6	0.000895786	0	WNT2B_FZD8_LRP6	WNT2B - (FZD8+LRP6)	WNT	Secreted Signaling	KEGG: hsa04310; PMID: 23209147
NSPCs	NSPCs	WNT2B	FZD8_LRP6	0.000608876	0	WNT2B_FZD8_LRP6	WNT2B - (FZD8+LRP6)	WNT	Secreted Signaling	KEGG: hsa04310; PMID: 23209147
Neurons	NSPCs	WNT2B	FZD8_LRP6	0.000827225	0	WNT2B_FZD8_LRP6	WNT2B - (FZD8+LRP6)	WNT	Secreted Signaling	KEGG: hsa04310; PMID: 23209147
NNE	NSPCs	WNT2B	FZD8_LRP6	0.00151574	0	WNT2B_FZD8_LRP6	WNT2B - (FZD8+LRP6)	WNT	Secreted Signaling	KEGG: hsa04310; PMID: 23209147
PPs	NSPCs	WNT2B	FZD8_LRP6	0.00129002	0	WNT2B_FZD8_LRP6	WNT2B - (FZD8+LRP6)	WNT	Secreted Signaling	KEGG: hsa04310; PMID: 23209147
CCs	NSPCs	WNT2B	FZD8_LRP6	0.000890429	0	WNT2B_FZD8_LRP6	WNT2B - (FZD8+LRP6)	WNT	Secreted Signaling	KEGG: hsa04310; PMID: 23209147
APECs	CCs	WNT2B	FZD8_LRP6	0.0013917	0	WNT2B_FZD8_LRP6	WNT2B - (FZD8+LRP6)	WNT	Secreted Signaling	KEGG: hsa04310; PMID: 23209147
Neurons	CCs	WNT2B	FZD8_LRP6	0.00128537	0	WNT2B_FZD8_LRP6	WNT2B - (FZD8+LRP6)	WNT	Secreted Signaling	KEGG: hsa04310; PMID: 23209147
NNE	CCs	WNT2B	FZD8_LRP6	0.00235326	0	WNT2B_FZD8_LRP6	WNT2B - (FZD8+LRP6)	WNT	Secreted Signaling	KEGG: hsa04310; PMID: 23209147
PPs	CCs	WNT2B	FZD8_LRP6	0.00200359	0	WNT2B_FZD8_LRP6	WNT2B - (FZD8+LRP6)	WNT	Secreted Signaling	KEGG: hsa04310; PMID: 23209147
CCs	CCs	WNT2B	FZD8_LRP6	0.00138287	0.02	WNT2B_FZD8_LRP6	WNT2B - (FZD8+LRP6)	WNT	Secreted Signaling	KEGG: hsa04310; PMID: 23209147
NNE	NNE	WNT4	FZD1_LRP6	0.000364004	0	WNT4_FZD1_LRP6	WNT4 - (FZD1+LRP6)	WNT	Secreted Signaling	KEGG: hsa04310; PMID: 23209147
NNE	CCs	WNT4	FZD1_LRP6	0.000596655	0	WNT4_FZD1_LRP6	WNT4 - (FZD1+LRP6)	WNT	Secreted Signaling	KEGG: hsa04310; PMID: 23209147
NNE	Fibroblasts	WNT4	FZD1_LRP6	0.000637627	0	WNT4_FZD1_LRP6	WNT4 - (FZD1+LRP6)	WNT	Secreted Signaling	KEGG: hsa04310; PMID: 23209147
NNE	NSPCs	WNT4	FZD2_LRP6	0.000552411	0	WNT4_FZD2_LRP6	WNT4 - (FZD2+LRP6)	WNT	Secreted Signaling	KEGG: hsa04310; PMID: 23209147
NNE	CCs	WNT4	FZD2_LRP6	0.000827402	0	WNT4_FZD2_LRP6	WNT4 - (FZD2+LRP6)	WNT	Secreted Signaling	KEGG: hsa04310; PMID: 23209147
NNE	Fibroblasts	WNT4	FZD2_LRP6	0.000569276	0	WNT4_FZD2_LRP6	WNT4 - (FZD2+LRP6)	WNT	Secreted Signaling	KEGG: hsa04310; PMID: 23209147
NNE	APECs	WNT4	FZD3_LRP6	0.00182931	0	WNT4_FZD3_LRP6	WNT4 - (FZD3+LRP6)	WNT	Secreted Signaling	KEGG: hsa04310; PMID: 23209147
NNE	NSPCs	WNT4	FZD3_LRP6	0.00187687	0	WNT4_FZD3_LRP6	WNT4 - (FZD3+LRP6)	WNT	Secreted Signaling	KEGG: hsa04310; PMID: 23209147
NNE	Neurons	WNT4	FZD3_LRP6	0.00283598	0	WNT4_FZD3_LRP6	WNT4 - (FZD3+LRP6)	WNT	Secreted Signaling	KEGG: hsa04310; PMID: 23209147
NNE	NNE	WNT4	FZD3_LRP6	0.000645618	0	WNT4_FZD3_LRP6	WNT4 - (FZD3+LRP6)	WNT	Secreted Signaling	KEGG: hsa04310; PMID: 23209147
NNE	PPs	WNT4	FZD3_LRP6	0.00172229	0	WNT4_FZD3_LRP6	WNT4 - (FZD3+LRP6)	WNT	Secreted Signaling	KEGG: hsa04310; PMID: 23209147
NNE	CCs	WNT4	FZD3_LRP6	0.00230039	0	WNT4_FZD3_LRP6	WNT4 - (FZD3+LRP6)	WNT	Secreted Signaling	KEGG: hsa04310; PMID: 23209147
NNE	Fibroblasts	WNT4	FZD3_LRP6	0.000448691	0	WNT4_FZD3_LRP6	WNT4 - (FZD3+LRP6)	WNT	Secreted Signaling	KEGG: hsa04310; PMID: 23209147
NNE	NSPCs	WNT4	FZD5_LRP6	0.00156876	0	WNT4_FZD5_LRP6	WNT4 - (FZD5+LRP6)	WNT	Secreted Signaling	KEGG: hsa04310; PMID: 23209147
NNE	Neurons	WNT4	FZD5_LRP6	0.00103848	0	WNT4_FZD5_LRP6	WNT4 - (FZD5+LRP6)	WNT	Secreted Signaling	KEGG: hsa04310; PMID: 23209147
NNE	PPs	WNT4	FZD5_LRP6	0.000557211	0	WNT4_FZD5_LRP6	WNT4 - (FZD5+LRP6)	WNT	Secreted Signaling	KEGG: hsa04310; PMID: 23209147
NNE	CCs	WNT4	FZD5_LRP6	0.0017015	0	WNT4_FZD5_LRP6	WNT4 - (FZD5+LRP6)	WNT	Secreted Signaling	KEGG: hsa04310; PMID: 23209147
NNE	APECs	WNT4	FZD6_LRP6	0.00105244	0	WNT4_FZD6_LRP6	WNT4 - (FZD6+LRP6)	WNT	Secreted Signaling	KEGG: hsa04310; PMID: 23209147
NNE	NSPCs	WNT4	FZD6_LRP6	0.000716346	0	WNT4_FZD6_LRP6	WNT4 - (FZD6+LRP6)	WNT	Secreted Signaling	KEGG: hsa04310; PMID: 23209147
NNE	NNE	WNT4	FZD6_LRP6	0.00128583	0	WNT4_FZD6_LRP6	WNT4 - (FZD6+LRP6)	WNT	Secreted Signaling	KEGG: hsa04310; PMID: 23209147
NNE	PPs	WNT4	FZD6_LRP6	0.000490705	0	WNT4_FZD6_LRP6	WNT4 - (FZD6+LRP6)	WNT	Secreted Signaling	KEGG: hsa04310; PMID: 23209147
NNE	CCs	WNT4	FZD6_LRP6	0.00104001	0	WNT4_FZD6_LRP6	WNT4 - (FZD6+LRP6)	WNT	Secreted Signaling	KEGG: hsa04310; PMID: 23209147
NNE	APECs	WNT4	FZD7_LRP6	0.000560713	0	WNT4_FZD7_LRP6	WNT4 - (FZD7+LRP6)	WNT	Secreted Signaling	KEGG: hsa04310; PMID: 23209147
NNE	NSPCs	WNT4	FZD7_LRP6	0.000629276	0	WNT4_FZD7_LRP6	WNT4 - (FZD7+LRP6)	WNT	Secreted Signaling	KEGG: hsa04310; PMID: 23209147
NNE	NNE	WNT4	FZD7_LRP6	0.000458517	0	WNT4_FZD7_LRP6	WNT4 - (FZD7+LRP6)	WNT	Secreted Signaling	KEGG: hsa04310; PMID: 23209147
NNE	CCs	WNT4	FZD7_LRP6	0.000790248	0	WNT4_FZD7_LRP6	WNT4 - (FZD7+LRP6)	WNT	Secreted Signaling	KEGG: hsa04310; PMID: 23209147
NNE	NSPCs	WNT4	FZD8_LRP6	0.000759274	0	WNT4_FZD8_LRP6	WNT4 - (FZD8+LRP6)	WNT	Secreted Signaling	KEGG: hsa04310; PMID: 23209147
NNE	CCs	WNT4	FZD8_LRP6	0.00117972	0	WNT4_FZD8_LRP6	WNT4 - (FZD8+LRP6)	WNT	Secreted Signaling	KEGG: hsa04310; PMID: 23209147
NNE	NNE	WNT6	FZD1_LRP6	0.000400421	0	WNT6_FZD1_LRP6	WNT6 - (FZD1+LRP6)	WNT	Secreted Signaling	KEGG: hsa04310; PMID: 23209147
NNE	CCs	WNT6	FZD1_LRP6	0.000656308	0	WNT6_FZD1_LRP6	WNT6 - (FZD1+LRP6)	WNT	Secreted Signaling	KEGG: hsa04310; PMID: 23209147
NNE	Fibroblasts	WNT6	FZD1_LRP6	0.000701395	0	WNT6_FZD1_LRP6	WNT6 - (FZD1+LRP6)	WNT	Secreted Signaling	KEGG: hsa04310; PMID: 23209147
NNE	NSPCs	WNT6	FZD2_LRP6	0.000607645	0	WNT6_FZD2_LRP6	WNT6 - (FZD2+LRP6)	WNT	Secreted Signaling	KEGG: hsa04310; PMID: 23209147
NNE	CCs	WNT6	FZD2_LRP6	0.000910085	0	WNT6_FZD2_LRP6	WNT6 - (FZD2+LRP6)	WNT	Secreted Signaling	KEGG: hsa04310; PMID: 23209147
NNE	Fibroblasts	WNT6	FZD2_LRP6	0.000626215	0	WNT6_FZD2_LRP6	WNT6 - (FZD2+LRP6)	WNT	Secreted Signaling	KEGG: hsa04310; PMID: 23209147
NNE	APECs	WNT6	FZD3_LRP6	0.00201194	0	WNT6_FZD3_LRP6	WNT6 - (FZD3+LRP6)	WNT	Secreted Signaling	KEGG: hsa04310; PMID: 23209147
NNE	NSPCs	WNT6	FZD3_LRP6	0.002064	0	WNT6_FZD3_LRP6	WNT6 - (FZD3+LRP6)	WNT	Secreted Signaling	KEGG: hsa04310; PMID: 23209147
NNE	Neurons	WNT6	FZD3_LRP6	0.00311881	0	WNT6_FZD3_LRP6	WNT6 - (FZD3+LRP6)	WNT	Secreted Signaling	KEGG: hsa04310; PMID: 23209147
NNE	NNE	WNT6	FZD3_LRP6	0.000710183	0	WNT6_FZD3_LRP6	WNT6 - (FZD3+LRP6)	WNT	Secreted Signaling	KEGG: hsa04310; PMID: 23209147
NNE	PPs	WNT6	FZD3_LRP6	0.0018943	0	WNT6_FZD3_LRP6	WNT6 - (FZD3+LRP6)	WNT	Secreted Signaling	KEGG: hsa04310; PMID: 23209147
NNE	CCs	WNT6	FZD3_LRP6	0.00252957	0	WNT6_FZD3_LRP6	WNT6 - (FZD3+LRP6)	WNT	Secreted Signaling	KEGG: hsa04310; PMID: 23209147
NNE	Fibroblasts	WNT6	FZD3_LRP6	0.000493577	0	WNT6_FZD3_LRP6	WNT6 - (FZD3+LRP6)	WNT	Secreted Signaling	KEGG: hsa04310; PMID: 23209147
NNE	NSPCs	WNT6	FZD5_LRP6	0.00172529	0	WNT6_FZD5_LRP6	WNT6 - (FZD5+LRP6)	WNT	Secreted Signaling	KEGG: hsa04310; PMID: 23209147
NNE	Neurons	WNT6	FZD5_LRP6	0.00114229	0	WNT6_FZD5_LRP6	WNT6 - (FZD5+LRP6)	WNT	Secreted Signaling	KEGG: hsa04310; PMID: 23209147
NNE	PPs	WNT6	FZD5_LRP6	0.000612947	0	WNT6_FZD5_LRP6	WNT6 - (FZD5+LRP6)	WNT	Secreted Signaling	KEGG: hsa04310; PMID: 23209147
NNE	CCs	WNT6	FZD5_LRP6	0.00187123	0	WNT6_FZD5_LRP6	WNT6 - (FZD5+LRP6)	WNT	Secreted Signaling	KEGG: hsa04310; PMID: 23209147
NNE	APECs	WNT6	FZD6_LRP6	0.00115763	0	WNT6_FZD6_LRP6	WNT6 - (FZD6+LRP6)	WNT	Secreted Signaling	KEGG: hsa04310; PMID: 23209147
NNE	NSPCs	WNT6	FZD6_LRP6	0.000787946	0	WNT6_FZD6_LRP6	WNT6 - (FZD6+LRP6)	WNT	Secreted Signaling	KEGG: hsa04310; PMID: 23209147
NNE	NNE	WNT6	FZD6_LRP6	0.00141429	0	WNT6_FZD6_LRP6	WNT6 - (FZD6+LRP6)	WNT	Secreted Signaling	KEGG: hsa04310; PMID: 23209147
NNE	PPs	WNT6	FZD6_LRP6	0.000539793	0	WNT6_FZD6_LRP6	WNT6 - (FZD6+LRP6)	WNT	Secreted Signaling	KEGG: hsa04310; PMID: 23209147
NNE	CCs	WNT6	FZD6_LRP6	0.00114389	0	WNT6_FZD6_LRP6	WNT6 - (FZD6+LRP6)	WNT	Secreted Signaling	KEGG: hsa04310; PMID: 23209147
NNE	APECs	WNT6	FZD7_LRP6	0.000616796	0	WNT6_FZD7_LRP6	WNT6 - (FZD7+LRP6)	WNT	Secreted Signaling	KEGG: hsa04310; PMID: 23209147
NNE	NSPCs	WNT6	FZD7_LRP6	0.000692185	0	WNT6_FZD7_LRP6	WNT6 - (FZD7+LRP6)	WNT	Secreted Signaling	KEGG: hsa04310; PMID: 23209147
NNE	NNE	WNT6	FZD7_LRP6	0.000504384	0	WNT6_FZD7_LRP6	WNT6 - (FZD7+LRP6)	WNT	Secreted Signaling	KEGG: hsa04310; PMID: 23209147
NNE	CCs	WNT6	FZD7_LRP6	0.000869224	0	WNT6_FZD7_LRP6	WNT6 - (FZD7+LRP6)	WNT	Secreted Signaling	KEGG: hsa04310; PMID: 23209147
NNE	NSPCs	WNT6	FZD8_LRP6	0.000835158	0	WNT6_FZD8_LRP6	WNT6 - (FZD8+LRP6)	WNT	Secreted Signaling	KEGG: hsa04310; PMID: 23209147
NNE	CCs	WNT6	FZD8_LRP6	0.00129753	0	WNT6_FZD8_LRP6	WNT6 - (FZD8+LRP6)	WNT	Secreted Signaling	KEGG: hsa04310; PMID: 23209147
NNE	NNE	WNT7B	FZD1_LRP6	0.000416121	0	WNT7B_FZD1_LRP6	WNT7B - (FZD1+LRP6)	WNT	Secreted Signaling	KEGG: hsa04310; PMID: 23209147
NNE	CCs	WNT7B	FZD1_LRP6	0.000682022	0	WNT7B_FZD1_LRP6	WNT7B - (FZD1+LRP6)	WNT	Secreted Signaling	KEGG: hsa04310; PMID: 23209147
NNE	Fibroblasts	WNT7B	FZD1_LRP6	0.000728884	0	WNT7B_FZD1_LRP6	WNT7B - (FZD1+LRP6)	WNT	Secreted Signaling	KEGG: hsa04310; PMID: 23209147
NNE	NSPCs	WNT7B	FZD2_LRP6	0.000631454	0	WNT7B_FZD2_LRP6	WNT7B - (FZD2+LRP6)	WNT	Secreted Signaling	KEGG: hsa04310; PMID: 23209147
NNE	CCs	WNT7B	FZD2_LRP6	0.000945723	0	WNT7B_FZD2_LRP6	WNT7B - (FZD2+LRP6)	WNT	Secreted Signaling	KEGG: hsa04310; PMID: 23209147
NNE	Fibroblasts	WNT7B	FZD2_LRP6	0.00065076	0	WNT7B_FZD2_LRP6	WNT7B - (FZD2+LRP6)	WNT	Secreted Signaling	KEGG: hsa04310; PMID: 23209147
NNE	APECs	WNT7B	FZD3_LRP6	0.00209065	0	WNT7B_FZD3_LRP6	WNT7B - (FZD3+LRP6)	WNT	Secreted Signaling	KEGG: hsa04310; PMID: 23209147
NNE	NSPCs	WNT7B	FZD3_LRP6	0.00214464	0	WNT7B_FZD3_LRP6	WNT7B - (FZD3+LRP6)	WNT	Secreted Signaling	KEGG: hsa04310; PMID: 23209147
NNE	Neurons	WNT7B	FZD3_LRP6	0.00324069	0	WNT7B_FZD3_LRP6	WNT7B - (FZD3+LRP6)	WNT	Secreted Signaling	KEGG: hsa04310; PMID: 23209147
NNE	NNE	WNT7B	FZD3_LRP6	0.000738015	0	WNT7B_FZD3_LRP6	WNT7B - (FZD3+LRP6)	WNT	Secreted Signaling	KEGG: hsa04310; PMID: 23209147
NNE	PPs	WNT7B	FZD3_LRP6	0.00196843	0	WNT7B_FZD3_LRP6	WNT7B - (FZD3+LRP6)	WNT	Secreted Signaling	KEGG: hsa04310; PMID: 23209147
NNE	CCs	WNT7B	FZD3_LRP6	0.00262831	0	WNT7B_FZD3_LRP6	WNT7B - (FZD3+LRP6)	WNT	Secreted Signaling	KEGG: hsa04310; PMID: 23209147
NNE	Fibroblasts	WNT7B	FZD3_LRP6	0.000512926	0	WNT7B_FZD3_LRP6	WNT7B - (FZD3+LRP6)	WNT	Secreted Signaling	KEGG: hsa04310; PMID: 23209147
NNE	NSPCs	WNT7B	FZD5_LRP6	0.00179274	0	WNT7B_FZD5_LRP6	WNT7B - (FZD5+LRP6)	WNT	Secreted Signaling	KEGG: hsa04310; PMID: 23209147
NNE	Neurons	WNT7B	FZD5_LRP6	0.00118704	0	WNT7B_FZD5_LRP6	WNT7B - (FZD5+LRP6)	WNT	Secreted Signaling	KEGG: hsa04310; PMID: 23209147
NNE	PPs	WNT7B	FZD5_LRP6	0.000636974	0	WNT7B_FZD5_LRP6	WNT7B - (FZD5+LRP6)	WNT	Secreted Signaling	KEGG: hsa04310; PMID: 23209147
NNE	CCs	WNT7B	FZD5_LRP6	0.00194436	0	WNT7B_FZD5_LRP6	WNT7B - (FZD5+LRP6)	WNT	Secreted Signaling	KEGG: hsa04310; PMID: 23209147
NNE	APECs	WNT7B	FZD6_LRP6	0.00120297	0	WNT7B_FZD6_LRP6	WNT7B - (FZD6+LRP6)	WNT	Secreted Signaling	KEGG: hsa04310; PMID: 23209147
NNE	NSPCs	WNT7B	FZD6_LRP6	0.000818809	0	WNT7B_FZD6_LRP6	WNT7B - (FZD6+LRP6)	WNT	Secreted Signaling	KEGG: hsa04310; PMID: 23209147
NNE	NNE	WNT7B	FZD6_LRP6	0.00146966	0	WNT7B_FZD6_LRP6	WNT7B - (FZD6+LRP6)	WNT	Secreted Signaling	KEGG: hsa04310; PMID: 23209147
NNE	PPs	WNT7B	FZD6_LRP6	0.000560954	0	WNT7B_FZD6_LRP6	WNT7B - (FZD6+LRP6)	WNT	Secreted Signaling	KEGG: hsa04310; PMID: 23209147
NNE	CCs	WNT7B	FZD6_LRP6	0.00118866	0	WNT7B_FZD6_LRP6	WNT7B - (FZD6+LRP6)	WNT	Secreted Signaling	KEGG: hsa04310; PMID: 23209147
NNE	APECs	WNT7B	FZD7_LRP6	0.000640972	0	WNT7B_FZD7_LRP6	WNT7B - (FZD7+LRP6)	WNT	Secreted Signaling	KEGG: hsa04310; PMID: 23209147
NNE	NSPCs	WNT7B	FZD7_LRP6	0.000719302	0	WNT7B_FZD7_LRP6	WNT7B - (FZD7+LRP6)	WNT	Secreted Signaling	KEGG: hsa04310; PMID: 23209147
NNE	NNE	WNT7B	FZD7_LRP6	0.000524156	0	WNT7B_FZD7_LRP6	WNT7B - (FZD7+LRP6)	WNT	Secreted Signaling	KEGG: hsa04310; PMID: 23209147
NNE	CCs	WNT7B	FZD7_LRP6	0.000903266	0	WNT7B_FZD7_LRP6	WNT7B - (FZD7+LRP6)	WNT	Secreted Signaling	KEGG: hsa04310; PMID: 23209147
NNE	NSPCs	WNT7B	FZD8_LRP6	0.000867867	0	WNT7B_FZD8_LRP6	WNT7B - (FZD8+LRP6)	WNT	Secreted Signaling	KEGG: hsa04310; PMID: 23209147
NNE	CCs	WNT7B	FZD8_LRP6	0.0013483	0	WNT7B_FZD8_LRP6	WNT7B - (FZD8+LRP6)	WNT	Secreted Signaling	KEGG: hsa04310; PMID: 23209147
CCs	NNE	WNT9A	FZD1_LRP6	0.000168867	0	WNT9A_FZD1_LRP6	WNT9A - (FZD1+LRP6)	WNT	Secreted Signaling	KEGG: hsa04310; PMID: 23209147
CCs	CCs	WNT9A	FZD1_LRP6	0.000276861	0	WNT9A_FZD1_LRP6	WNT9A - (FZD1+LRP6)	WNT	Secreted Signaling	KEGG: hsa04310; PMID: 23209147
CCs	Fibroblasts	WNT9A	FZD1_LRP6	0.000295842	0	WNT9A_FZD1_LRP6	WNT9A - (FZD1+LRP6)	WNT	Secreted Signaling	KEGG: hsa04310; PMID: 23209147
CCs	NSPCs	WNT9A	FZD2_LRP6	0.000256324	0	WNT9A_FZD2_LRP6	WNT9A - (FZD2+LRP6)	WNT	Secreted Signaling	KEGG: hsa04310; PMID: 23209147
CCs	CCs	WNT9A	FZD2_LRP6	0.000383994	0.02	WNT9A_FZD2_LRP6	WNT9A - (FZD2+LRP6)	WNT	Secreted Signaling	KEGG: hsa04310; PMID: 23209147
CCs	Fibroblasts	WNT9A	FZD2_LRP6	0.00026412	0	WNT9A_FZD2_LRP6	WNT9A - (FZD2+LRP6)	WNT	Secreted Signaling	KEGG: hsa04310; PMID: 23209147
CCs	Neurons	WNT9A	FZD3_LRP6	0.00131705	0.02	WNT9A_FZD3_LRP6	WNT9A - (FZD3+LRP6)	WNT	Secreted Signaling	KEGG: hsa04310; PMID: 23209147
CCs	CCs	WNT9A	FZD3_LRP6	0.0010687	0.02	WNT9A_FZD3_LRP6	WNT9A - (FZD3+LRP6)	WNT	Secreted Signaling	KEGG: hsa04310; PMID: 23209147
CCs	NSPCs	WNT9A	FZD5_LRP6	0.000728445	0.02	WNT9A_FZD5_LRP6	WNT9A - (FZD5+LRP6)	WNT	Secreted Signaling	KEGG: hsa04310; PMID: 23209147
CCs	Neurons	WNT9A	FZD5_LRP6	0.000481895	0.04	WNT9A_FZD5_LRP6	WNT9A - (FZD5+LRP6)	WNT	Secreted Signaling	KEGG: hsa04310; PMID: 23209147
CCs	CCs	WNT9A	FZD5_LRP6	0.000790142	0.02	WNT9A_FZD5_LRP6	WNT9A - (FZD5+LRP6)	WNT	Secreted Signaling	KEGG: hsa04310; PMID: 23209147
CCs	APECs	WNT9A	FZD6_LRP6	0.000488404	0.02	WNT9A_FZD6_LRP6	WNT9A - (FZD6+LRP6)	WNT	Secreted Signaling	KEGG: hsa04310; PMID: 23209147
CCs	NNE	WNT9A	FZD6_LRP6	0.000596797	0.02	WNT9A_FZD6_LRP6	WNT9A - (FZD6+LRP6)	WNT	Secreted Signaling	KEGG: hsa04310; PMID: 23209147
CCs	PPs	WNT9A	FZD6_LRP6	0.000227653	0.04	WNT9A_FZD6_LRP6	WNT9A - (FZD6+LRP6)	WNT	Secreted Signaling	KEGG: hsa04310; PMID: 23209147
CCs	CCs	WNT9A	FZD6_LRP6	0.000482734	0.04	WNT9A_FZD6_LRP6	WNT9A - (FZD6+LRP6)	WNT	Secreted Signaling	KEGG: hsa04310; PMID: 23209147
CCs	APECs	WNT9A	FZD7_LRP6	0.000260146	0	WNT9A_FZD7_LRP6	WNT9A - (FZD7+LRP6)	WNT	Secreted Signaling	KEGG: hsa04310; PMID: 23209147
CCs	NSPCs	WNT9A	FZD7_LRP6	0.000292006	0	WNT9A_FZD7_LRP6	WNT9A - (FZD7+LRP6)	WNT	Secreted Signaling	KEGG: hsa04310; PMID: 23209147
CCs	NNE	WNT9A	FZD7_LRP6	0.000212723	0	WNT9A_FZD7_LRP6	WNT9A - (FZD7+LRP6)	WNT	Secreted Signaling	KEGG: hsa04310; PMID: 23209147
CCs	CCs	WNT9A	FZD7_LRP6	0.000366741	0.01	WNT9A_FZD7_LRP6	WNT9A - (FZD7+LRP6)	WNT	Secreted Signaling	KEGG: hsa04310; PMID: 23209147
CCs	NSPCs	WNT9A	FZD8_LRP6	0.000352362	0	WNT9A_FZD8_LRP6	WNT9A - (FZD8+LRP6)	WNT	Secreted Signaling	KEGG: hsa04310; PMID: 23209147
CCs	CCs	WNT9A	FZD8_LRP6	0.000547641	0	WNT9A_FZD8_LRP6	WNT9A - (FZD8+LRP6)	WNT	Secreted Signaling	KEGG: hsa04310; PMID: 23209147
NNE	NNE	WNT5A	FZD1	0.000164582	0	WNT5A_FZD1	WNT5A - FZD1	ncWNT	Secreted Signaling	KEGG: hsa04310
Fibroblasts	NNE	WNT5A	FZD1	0.000490731	0	WNT5A_FZD1	WNT5A - FZD1	ncWNT	Secreted Signaling	KEGG: hsa04310
NNE	CCs	WNT5A	FZD1	0.000402862	0	WNT5A_FZD1	WNT5A - FZD1	ncWNT	Secreted Signaling	KEGG: hsa04310
Fibroblasts	CCs	WNT5A	FZD1	0.00120064	0	WNT5A_FZD1	WNT5A - FZD1	ncWNT	Secreted Signaling	KEGG: hsa04310
NNE	Fibroblasts	WNT5A	FZD1	0.000634446	0	WNT5A_FZD1	WNT5A - FZD1	ncWNT	Secreted Signaling	KEGG: hsa04310
Fibroblasts	Fibroblasts	WNT5A	FZD1	0.00188996	0	WNT5A_FZD1	WNT5A - FZD1	ncWNT	Secreted Signaling	KEGG: hsa04310
NNE	NSPCs	WNT5A	FZD2	0.00041563	0	WNT5A_FZD2	WNT5A - FZD2	ncWNT	Secreted Signaling	KEGG: hsa04310
Fibroblasts	NSPCs	WNT5A	FZD2	0.00123866	0	WNT5A_FZD2	WNT5A - FZD2	ncWNT	Secreted Signaling	KEGG: hsa04310
NNE	CCs	WNT5A	FZD2	0.000775103	0	WNT5A_FZD2	WNT5A - FZD2	ncWNT	Secreted Signaling	KEGG: hsa04310
Fibroblasts	CCs	WNT5A	FZD2	0.00230832	0	WNT5A_FZD2	WNT5A - FZD2	ncWNT	Secreted Signaling	KEGG: hsa04310
NNE	Fibroblasts	WNT5A	FZD2	0.00050569	0	WNT5A_FZD2	WNT5A - FZD2	ncWNT	Secreted Signaling	KEGG: hsa04310
Fibroblasts	Fibroblasts	WNT5A	FZD2	0.00150679	0	WNT5A_FZD2	WNT5A - FZD2	ncWNT	Secreted Signaling	KEGG: hsa04310
NNE	APECs	WNT5A	FZD3	0.00204011	0	WNT5A_FZD3	WNT5A - FZD3	ncWNT	Secreted Signaling	KEGG: hsa04310
Fibroblasts	APECs	WNT5A	FZD3	0.00606043	0	WNT5A_FZD3	WNT5A - FZD3	ncWNT	Secreted Signaling	KEGG: hsa04310
NNE	NSPCs	WNT5A	FZD3	0.00480111	0	WNT5A_FZD3	WNT5A - FZD3	ncWNT	Secreted Signaling	KEGG: hsa04310
Fibroblasts	NSPCs	WNT5A	FZD3	0.014185	0	WNT5A_FZD3	WNT5A - FZD3	ncWNT	Secreted Signaling	KEGG: hsa04310
NNE	Neurons	WNT5A	FZD3	0.00330518	0	WNT5A_FZD3	WNT5A - FZD3	ncWNT	Secreted Signaling	KEGG: hsa04310
Fibroblasts	Neurons	WNT5A	FZD3	0.00979402	0	WNT5A_FZD3	WNT5A - FZD3	ncWNT	Secreted Signaling	KEGG: hsa04310
NNE	NNE	WNT5A	FZD3	0.000517975	0	WNT5A_FZD3	WNT5A - FZD3	ncWNT	Secreted Signaling	KEGG: hsa04310
Fibroblasts	NNE	WNT5A	FZD3	0.00154335	0.01	WNT5A_FZD3	WNT5A - FZD3	ncWNT	Secreted Signaling	KEGG: hsa04310
NNE	PPs	WNT5A	FZD3	0.00418947	0	WNT5A_FZD3	WNT5A - FZD3	ncWNT	Secreted Signaling	KEGG: hsa04310
Fibroblasts	PPs	WNT5A	FZD3	0.0123928	0	WNT5A_FZD3	WNT5A - FZD3	ncWNT	Secreted Signaling	KEGG: hsa04310
NNE	CCs	WNT5A	FZD3	0.00599344	0	WNT5A_FZD3	WNT5A - FZD3	ncWNT	Secreted Signaling	KEGG: hsa04310
Fibroblasts	CCs	WNT5A	FZD3	0.0176664	0	WNT5A_FZD3	WNT5A - FZD3	ncWNT	Secreted Signaling	KEGG: hsa04310
NNE	Fibroblasts	WNT5A	FZD3	0.000314106	0	WNT5A_FZD3	WNT5A - FZD3	ncWNT	Secreted Signaling	KEGG: hsa04310
Fibroblasts	Fibroblasts	WNT5A	FZD3	0.000936287	0.01	WNT5A_FZD3	WNT5A - FZD3	ncWNT	Secreted Signaling	KEGG: hsa04310
NNE	Ependys	WNT5A	FZD3	0.000879092	0	WNT5A_FZD3	WNT5A - FZD3	ncWNT	Secreted Signaling	KEGG: hsa04310
Fibroblasts	Ependys	WNT5A	FZD3	0.00261746	0	WNT5A_FZD3	WNT5A - FZD3	ncWNT	Secreted Signaling	KEGG: hsa04310
NNE	NSPCs	WNT5A	FZD5	0.00335513	0	WNT5A_FZD5	WNT5A - FZD5	ncWNT	Secreted Signaling	KEGG: hsa04310
Fibroblasts	NSPCs	WNT5A	FZD5	0.00994104	0	WNT5A_FZD5	WNT5A - FZD5	ncWNT	Secreted Signaling	KEGG: hsa04310
NNE	Neurons	WNT5A	FZD5	0.000442559	0	WNT5A_FZD5	WNT5A - FZD5	ncWNT	Secreted Signaling	KEGG: hsa04310
Fibroblasts	Neurons	WNT5A	FZD5	0.00131884	0	WNT5A_FZD5	WNT5A - FZD5	ncWNT	Secreted Signaling	KEGG: hsa04310
NNE	PPs	WNT5A	FZD5	0.000438903	0	WNT5A_FZD5	WNT5A - FZD5	ncWNT	Secreted Signaling	KEGG: hsa04310
Fibroblasts	PPs	WNT5A	FZD5	0.00130796	0	WNT5A_FZD5	WNT5A - FZD5	ncWNT	Secreted Signaling	KEGG: hsa04310
NNE	CCs	WNT5A	FZD5	0.00328047	0	WNT5A_FZD5	WNT5A - FZD5	ncWNT	Secreted Signaling	KEGG: hsa04310
Fibroblasts	CCs	WNT5A	FZD5	0.00972127	0	WNT5A_FZD5	WNT5A - FZD5	ncWNT	Secreted Signaling	KEGG: hsa04310
NNE	APECs	WNT5A	FZD6	0.000674795	0	WNT5A_FZD6	WNT5A - FZD6	ncWNT	Secreted Signaling	KEGG: hsa04310
Fibroblasts	APECs	WNT5A	FZD6	0.00200999	0	WNT5A_FZD6	WNT5A - FZD6	ncWNT	Secreted Signaling	KEGG: hsa04310
NNE	NSPCs	WNT5A	FZD6	0.000699161	0	WNT5A_FZD6	WNT5A - FZD6	ncWNT	Secreted Signaling	KEGG: hsa04310
Fibroblasts	NSPCs	WNT5A	FZD6	0.00208247	0	WNT5A_FZD6	WNT5A - FZD6	ncWNT	Secreted Signaling	KEGG: hsa04310
NNE	NNE	WNT5A	FZD6	0.00205507	0	WNT5A_FZD6	WNT5A - FZD6	ncWNT	Secreted Signaling	KEGG: hsa04310
Fibroblasts	NNE	WNT5A	FZD6	0.00610469	0	WNT5A_FZD6	WNT5A - FZD6	ncWNT	Secreted Signaling	KEGG: hsa04310
NNE	PPs	WNT5A	FZD6	0.000340362	0	WNT5A_FZD6	WNT5A - FZD6	ncWNT	Secreted Signaling	KEGG: hsa04310
Fibroblasts	PPs	WNT5A	FZD6	0.0010145	0	WNT5A_FZD6	WNT5A - FZD6	ncWNT	Secreted Signaling	KEGG: hsa04310
NNE	CCs	WNT5A	FZD6	0.00122504	0	WNT5A_FZD6	WNT5A - FZD6	ncWNT	Secreted Signaling	KEGG: hsa04310
Fibroblasts	CCs	WNT5A	FZD6	0.00364502	0	WNT5A_FZD6	WNT5A - FZD6	ncWNT	Secreted Signaling	KEGG: hsa04310
NNE	Ependys	WNT5A	FZD6	0.000530721	0	WNT5A_FZD6	WNT5A - FZD6	ncWNT	Secreted Signaling	KEGG: hsa04310
Fibroblasts	Ependys	WNT5A	FZD6	0.00158129	0	WNT5A_FZD6	WNT5A - FZD6	ncWNT	Secreted Signaling	KEGG: hsa04310
NNE	APECs	WNT5A	FZD7	0.000191381	0	WNT5A_FZD7	WNT5A - FZD7	ncWNT	Secreted Signaling	KEGG: hsa04310
Fibroblasts	APECs	WNT5A	FZD7	0.000570608	0	WNT5A_FZD7	WNT5A - FZD7	ncWNT	Secreted Signaling	KEGG: hsa04310
NNE	NSPCs	WNT5A	FZD7	0.000539435	0	WNT5A_FZD7	WNT5A - FZD7	ncWNT	Secreted Signaling	KEGG: hsa04310
Fibroblasts	NSPCs	WNT5A	FZD7	0.00160723	0	WNT5A_FZD7	WNT5A - FZD7	ncWNT	Secreted Signaling	KEGG: hsa04310
NNE	NNE	WNT5A	FZD7	0.000261188	0	WNT5A_FZD7	WNT5A - FZD7	ncWNT	Secreted Signaling	KEGG: hsa04310
Fibroblasts	NNE	WNT5A	FZD7	0.000778631	0	WNT5A_FZD7	WNT5A - FZD7	ncWNT	Secreted Signaling	KEGG: hsa04310
NNE	CCs	WNT5A	FZD7	0.000707005	0	WNT5A_FZD7	WNT5A - FZD7	ncWNT	Secreted Signaling	KEGG: hsa04310
Fibroblasts	CCs	WNT5A	FZD7	0.0021058	0	WNT5A_FZD7	WNT5A - FZD7	ncWNT	Secreted Signaling	KEGG: hsa04310
NNE	NSPCs	WNT5A	FZD8	0.000785529	0	WNT5A_FZD8	WNT5A - FZD8	ncWNT	Secreted Signaling	KEGG: hsa04310
Fibroblasts	NSPCs	WNT5A	FZD8	0.00233931	0	WNT5A_FZD8	WNT5A - FZD8	ncWNT	Secreted Signaling	KEGG: hsa04310
NNE	CCs	WNT5A	FZD8	0.00157659	0	WNT5A_FZD8	WNT5A - FZD8	ncWNT	Secreted Signaling	KEGG: hsa04310
Fibroblasts	CCs	WNT5A	FZD8	0.00468776	0	WNT5A_FZD8	WNT5A - FZD8	ncWNT	Secreted Signaling	KEGG: hsa04310
NNE	CCs	WNT5A	MCAM	0.000592975	0	WNT5A_MCAM	WNT5A - MCAM	ncWNT	Secreted Signaling	PMID: 24335906
Fibroblasts	CCs	WNT5A	MCAM	0.00176656	0	WNT5A_MCAM	WNT5A - MCAM	ncWNT	Secreted Signaling	PMID: 24335906
APECs	NNE	WNT5B	FZD1	0.000153217	0	WNT5B_FZD1	WNT5B - FZD1	ncWNT	Secreted Signaling	KEGG: hsa04310
NNE	NNE	WNT5B	FZD1	0.000100443	0	WNT5B_FZD1	WNT5B - FZD1	ncWNT	Secreted Signaling	KEGG: hsa04310
CCs	NNE	WNT5B	FZD1	0.000376046	0	WNT5B_FZD1	WNT5B - FZD1	ncWNT	Secreted Signaling	KEGG: hsa04310
Fibroblasts	NNE	WNT5B	FZD1	0.000131622	0	WNT5B_FZD1	WNT5B - FZD1	ncWNT	Secreted Signaling	KEGG: hsa04310
APECs	CCs	WNT5B	FZD1	0.000375048	0	WNT5B_FZD1	WNT5B - FZD1	ncWNT	Secreted Signaling	KEGG: hsa04310
NNE	CCs	WNT5B	FZD1	0.000245887	0	WNT5B_FZD1	WNT5B - FZD1	ncWNT	Secreted Signaling	KEGG: hsa04310
CCs	CCs	WNT5B	FZD1	0.000920199	0	WNT5B_FZD1	WNT5B - FZD1	ncWNT	Secreted Signaling	KEGG: hsa04310
Fibroblasts	CCs	WNT5B	FZD1	0.000322197	0.01	WNT5B_FZD1	WNT5B - FZD1	ncWNT	Secreted Signaling	KEGG: hsa04310
APECs	Fibroblasts	WNT5B	FZD1	0.000590652	0	WNT5B_FZD1	WNT5B - FZD1	ncWNT	Secreted Signaling	KEGG: hsa04310
NNE	Fibroblasts	WNT5B	FZD1	0.000387269	0	WNT5B_FZD1	WNT5B - FZD1	ncWNT	Secreted Signaling	KEGG: hsa04310
CCs	Fibroblasts	WNT5B	FZD1	0.00144874	0	WNT5B_FZD1	WNT5B - FZD1	ncWNT	Secreted Signaling	KEGG: hsa04310
Fibroblasts	Fibroblasts	WNT5B	FZD1	0.000507435	0	WNT5B_FZD1	WNT5B - FZD1	ncWNT	Secreted Signaling	KEGG: hsa04310
APECs	NSPCs	WNT5B	FZD2	0.000386935	0	WNT5B_FZD2	WNT5B - FZD2	ncWNT	Secreted Signaling	KEGG: hsa04310
NNE	NSPCs	WNT5B	FZD2	0.000253681	0	WNT5B_FZD2	WNT5B - FZD2	ncWNT	Secreted Signaling	KEGG: hsa04310
CCs	NSPCs	WNT5B	FZD2	0.000949348	0	WNT5B_FZD2	WNT5B - FZD2	ncWNT	Secreted Signaling	KEGG: hsa04310
Fibroblasts	NSPCs	WNT5B	FZD2	0.00033241	0	WNT5B_FZD2	WNT5B - FZD2	ncWNT	Secreted Signaling	KEGG: hsa04310
APECs	CCs	WNT5B	FZD2	0.000721607	0	WNT5B_FZD2	WNT5B - FZD2	ncWNT	Secreted Signaling	KEGG: hsa04310
NNE	CCs	WNT5B	FZD2	0.000473153	0	WNT5B_FZD2	WNT5B - FZD2	ncWNT	Secreted Signaling	KEGG: hsa04310
CCs	CCs	WNT5B	FZD2	0.00176961	0	WNT5B_FZD2	WNT5B - FZD2	ncWNT	Secreted Signaling	KEGG: hsa04310
Fibroblasts	CCs	WNT5B	FZD2	0.00061995	0	WNT5B_FZD2	WNT5B - FZD2	ncWNT	Secreted Signaling	KEGG: hsa04310
APECs	Fibroblasts	WNT5B	FZD2	0.00047078	0	WNT5B_FZD2	WNT5B - FZD2	ncWNT	Secreted Signaling	KEGG: hsa04310
NNE	Fibroblasts	WNT5B	FZD2	0.00030866	0	WNT5B_FZD2	WNT5B - FZD2	ncWNT	Secreted Signaling	KEGG: hsa04310
CCs	Fibroblasts	WNT5B	FZD2	0.00115492	0	WNT5B_FZD2	WNT5B - FZD2	ncWNT	Secreted Signaling	KEGG: hsa04310
Fibroblasts	Fibroblasts	WNT5B	FZD2	0.000404444	0	WNT5B_FZD2	WNT5B - FZD2	ncWNT	Secreted Signaling	KEGG: hsa04310
APECs	NSPCs	WNT5B	FZD3	0.00447099	0	WNT5B_FZD3	WNT5B - FZD3	ncWNT	Secreted Signaling	KEGG: hsa04310
NNE	NSPCs	WNT5B	FZD3	0.00293539	0	WNT5B_FZD3	WNT5B - FZD3	ncWNT	Secreted Signaling	KEGG: hsa04310
CCs	NSPCs	WNT5B	FZD3	0.0109049	0	WNT5B_FZD3	WNT5B - FZD3	ncWNT	Secreted Signaling	KEGG: hsa04310
Fibroblasts	NSPCs	WNT5B	FZD3	0.00384317	0.03	WNT5B_FZD3	WNT5B - FZD3	ncWNT	Secreted Signaling	KEGG: hsa04310
APECs	Neurons	WNT5B	FZD3	0.0030776	0	WNT5B_FZD3	WNT5B - FZD3	ncWNT	Secreted Signaling	KEGG: hsa04310
CCs	Neurons	WNT5B	FZD3	0.00752149	0	WNT5B_FZD3	WNT5B - FZD3	ncWNT	Secreted Signaling	KEGG: hsa04310
APECs	PPs	WNT5B	FZD3	0.00390124	0	WNT5B_FZD3	WNT5B - FZD3	ncWNT	Secreted Signaling	KEGG: hsa04310
NNE	PPs	WNT5B	FZD3	0.00256082	0.01	WNT5B_FZD3	WNT5B - FZD3	ncWNT	Secreted Signaling	KEGG: hsa04310
CCs	PPs	WNT5B	FZD3	0.00952306	0	WNT5B_FZD3	WNT5B - FZD3	ncWNT	Secreted Signaling	KEGG: hsa04310
APECs	CCs	WNT5B	FZD3	0.0055818	0	WNT5B_FZD3	WNT5B - FZD3	ncWNT	Secreted Signaling	KEGG: hsa04310
NNE	CCs	WNT5B	FZD3	0.00366609	0.01	WNT5B_FZD3	WNT5B - FZD3	ncWNT	Secreted Signaling	KEGG: hsa04310
CCs	CCs	WNT5B	FZD3	0.0135923	0	WNT5B_FZD3	WNT5B - FZD3	ncWNT	Secreted Signaling	KEGG: hsa04310
Fibroblasts	CCs	WNT5B	FZD3	0.00479875	0.02	WNT5B_FZD3	WNT5B - FZD3	ncWNT	Secreted Signaling	KEGG: hsa04310
APECs	NSPCs	WNT5B	FZD5	0.00312412	0	WNT5B_FZD5	WNT5B - FZD5	ncWNT	Secreted Signaling	KEGG: hsa04310
NNE	NSPCs	WNT5B	FZD5	0.00205016	0	WNT5B_FZD5	WNT5B - FZD5	ncWNT	Secreted Signaling	KEGG: hsa04310
CCs	NSPCs	WNT5B	FZD5	0.00763466	0	WNT5B_FZD5	WNT5B - FZD5	ncWNT	Secreted Signaling	KEGG: hsa04310
Fibroblasts	NSPCs	WNT5B	FZD5	0.00268492	0	WNT5B_FZD5	WNT5B - FZD5	ncWNT	Secreted Signaling	KEGG: hsa04310
APECs	CCs	WNT5B	FZD5	0.00305459	0	WNT5B_FZD5	WNT5B - FZD5	ncWNT	Secreted Signaling	KEGG: hsa04310
NNE	CCs	WNT5B	FZD5	0.00200448	0	WNT5B_FZD5	WNT5B - FZD5	ncWNT	Secreted Signaling	KEGG: hsa04310
CCs	CCs	WNT5B	FZD5	0.00746549	0	WNT5B_FZD5	WNT5B - FZD5	ncWNT	Secreted Signaling	KEGG: hsa04310
Fibroblasts	CCs	WNT5B	FZD5	0.00262513	0.01	WNT5B_FZD5	WNT5B - FZD5	ncWNT	Secreted Signaling	KEGG: hsa04310
APECs	APECs	WNT5B	FZD6	0.000628217	0	WNT5B_FZD6	WNT5B - FZD6	ncWNT	Secreted Signaling	KEGG: hsa04310
CCs	APECs	WNT5B	FZD6	0.0015408	0	WNT5B_FZD6	WNT5B - FZD6	ncWNT	Secreted Signaling	KEGG: hsa04310
APECs	NSPCs	WNT5B	FZD6	0.000650902	0	WNT5B_FZD6	WNT5B - FZD6	ncWNT	Secreted Signaling	KEGG: hsa04310
NNE	NSPCs	WNT5B	FZD6	0.000426782	0.04	WNT5B_FZD6	WNT5B - FZD6	ncWNT	Secreted Signaling	KEGG: hsa04310
CCs	NSPCs	WNT5B	FZD6	0.00159638	0	WNT5B_FZD6	WNT5B - FZD6	ncWNT	Secreted Signaling	KEGG: hsa04310
APECs	NNE	WNT5B	FZD6	0.0019134	0	WNT5B_FZD6	WNT5B - FZD6	ncWNT	Secreted Signaling	KEGG: hsa04310
NNE	NNE	WNT5B	FZD6	0.00125512	0	WNT5B_FZD6	WNT5B - FZD6	ncWNT	Secreted Signaling	KEGG: hsa04310
CCs	NNE	WNT5B	FZD6	0.00468416	0	WNT5B_FZD6	WNT5B - FZD6	ncWNT	Secreted Signaling	KEGG: hsa04310
Fibroblasts	NNE	WNT5B	FZD6	0.00164413	0	WNT5B_FZD6	WNT5B - FZD6	ncWNT	Secreted Signaling	KEGG: hsa04310
APECs	CCs	WNT5B	FZD6	0.00114053	0	WNT5B_FZD6	WNT5B - FZD6	ncWNT	Secreted Signaling	KEGG: hsa04310
NNE	CCs	WNT5B	FZD6	0.000747945	0.02	WNT5B_FZD6	WNT5B - FZD6	ncWNT	Secreted Signaling	KEGG: hsa04310
CCs	CCs	WNT5B	FZD6	0.00279523	0.01	WNT5B_FZD6	WNT5B - FZD6	ncWNT	Secreted Signaling	KEGG: hsa04310
Fibroblasts	CCs	WNT5B	FZD6	0.000979914	0.02	WNT5B_FZD6	WNT5B - FZD6	ncWNT	Secreted Signaling	KEGG: hsa04310
APECs	Ependys	WNT5B	FZD6	0.000494083	0.01	WNT5B_FZD6	WNT5B - FZD6	ncWNT	Secreted Signaling	KEGG: hsa04310
CCs	Ependys	WNT5B	FZD6	0.00121205	0.01	WNT5B_FZD6	WNT5B - FZD6	ncWNT	Secreted Signaling	KEGG: hsa04310
APECs	APECs	WNT5B	FZD7	0.000178165	0	WNT5B_FZD7	WNT5B - FZD7	ncWNT	Secreted Signaling	KEGG: hsa04310
NNE	APECs	WNT5B	FZD7	0.0001168	0	WNT5B_FZD7	WNT5B - FZD7	ncWNT	Secreted Signaling	KEGG: hsa04310
CCs	APECs	WNT5B	FZD7	0.000437263	0	WNT5B_FZD7	WNT5B - FZD7	ncWNT	Secreted Signaling	KEGG: hsa04310
Fibroblasts	APECs	WNT5B	FZD7	0.000153055	0	WNT5B_FZD7	WNT5B - FZD7	ncWNT	Secreted Signaling	KEGG: hsa04310
APECs	NSPCs	WNT5B	FZD7	0.000502196	0	WNT5B_FZD7	WNT5B - FZD7	ncWNT	Secreted Signaling	KEGG: hsa04310
NNE	NSPCs	WNT5B	FZD7	0.000329262	0	WNT5B_FZD7	WNT5B - FZD7	ncWNT	Secreted Signaling	KEGG: hsa04310
CCs	NSPCs	WNT5B	FZD7	0.00123193	0	WNT5B_FZD7	WNT5B - FZD7	ncWNT	Secreted Signaling	KEGG: hsa04310
Fibroblasts	NSPCs	WNT5B	FZD7	0.000431436	0	WNT5B_FZD7	WNT5B - FZD7	ncWNT	Secreted Signaling	KEGG: hsa04310
APECs	NNE	WNT5B	FZD7	0.000243153	0	WNT5B_FZD7	WNT5B - FZD7	ncWNT	Secreted Signaling	KEGG: hsa04310
NNE	NNE	WNT5B	FZD7	0.000159408	0	WNT5B_FZD7	WNT5B - FZD7	ncWNT	Secreted Signaling	KEGG: hsa04310
CCs	NNE	WNT5B	FZD7	0.000596703	0	WNT5B_FZD7	WNT5B - FZD7	ncWNT	Secreted Signaling	KEGG: hsa04310
Fibroblasts	NNE	WNT5B	FZD7	0.000208885	0	WNT5B_FZD7	WNT5B - FZD7	ncWNT	Secreted Signaling	KEGG: hsa04310
APECs	CCs	WNT5B	FZD7	0.000658205	0	WNT5B_FZD7	WNT5B - FZD7	ncWNT	Secreted Signaling	KEGG: hsa04310
NNE	CCs	WNT5B	FZD7	0.000431571	0	WNT5B_FZD7	WNT5B - FZD7	ncWNT	Secreted Signaling	KEGG: hsa04310
CCs	CCs	WNT5B	FZD7	0.00161428	0	WNT5B_FZD7	WNT5B - FZD7	ncWNT	Secreted Signaling	KEGG: hsa04310
Fibroblasts	CCs	WNT5B	FZD7	0.000565476	0	WNT5B_FZD7	WNT5B - FZD7	ncWNT	Secreted Signaling	KEGG: hsa04310
APECs	NSPCs	WNT5B	FZD8	0.000731313	0	WNT5B_FZD8	WNT5B - FZD8	ncWNT	Secreted Signaling	KEGG: hsa04310
NNE	NSPCs	WNT5B	FZD8	0.000479519	0	WNT5B_FZD8	WNT5B - FZD8	ncWNT	Secreted Signaling	KEGG: hsa04310
CCs	NSPCs	WNT5B	FZD8	0.00179339	0	WNT5B_FZD8	WNT5B - FZD8	ncWNT	Secreted Signaling	KEGG: hsa04310
Fibroblasts	NSPCs	WNT5B	FZD8	0.00062829	0	WNT5B_FZD8	WNT5B - FZD8	ncWNT	Secreted Signaling	KEGG: hsa04310
APECs	CCs	WNT5B	FZD8	0.00146786	0	WNT5B_FZD8	WNT5B - FZD8	ncWNT	Secreted Signaling	KEGG: hsa04310
NNE	CCs	WNT5B	FZD8	0.000962711	0	WNT5B_FZD8	WNT5B - FZD8	ncWNT	Secreted Signaling	KEGG: hsa04310
CCs	CCs	WNT5B	FZD8	0.00359575	0	WNT5B_FZD8	WNT5B - FZD8	ncWNT	Secreted Signaling	KEGG: hsa04310
Fibroblasts	CCs	WNT5B	FZD8	0.0012612	0	WNT5B_FZD8	WNT5B - FZD8	ncWNT	Secreted Signaling	KEGG: hsa04310
NSPCs	APECs	EGF	EGFR	0.0016348	0	EGF_EGFR	EGF - EGFR	EGF	Secreted Signaling	KEGG: hsa04012
CCs	APECs	EGF	EGFR	0.00234042	0	EGF_EGFR	EGF - EGFR	EGF	Secreted Signaling	KEGG: hsa04012
NSPCs	NSPCs	EGF	EGFR	0.00252788	0	EGF_EGFR	EGF - EGFR	EGF	Secreted Signaling	KEGG: hsa04012
CCs	NSPCs	EGF	EGFR	0.00361758	0	EGF_EGFR	EGF - EGFR	EGF	Secreted Signaling	KEGG: hsa04012
NSPCs	NNE	EGF	EGFR	0.0145664	0	EGF_EGFR	EGF - EGFR	EGF	Secreted Signaling	KEGG: hsa04012
NNE	NNE	EGF	EGFR	0.00222795	0	EGF_EGFR	EGF - EGFR	EGF	Secreted Signaling	KEGG: hsa04012
CCs	NNE	EGF	EGFR	0.0207377	0	EGF_EGFR	EGF - EGFR	EGF	Secreted Signaling	KEGG: hsa04012
NSPCs	CCs	EGF	EGFR	0.00584066	0	EGF_EGFR	EGF - EGFR	EGF	Secreted Signaling	KEGG: hsa04012
NNE	CCs	EGF	EGFR	0.000886687	0.03	EGF_EGFR	EGF - EGFR	EGF	Secreted Signaling	KEGG: hsa04012
CCs	CCs	EGF	EGFR	0.00834645	0	EGF_EGFR	EGF - EGFR	EGF	Secreted Signaling	KEGG: hsa04012
NSPCs	Fibroblasts	EGF	EGFR	0.00337673	0	EGF_EGFR	EGF - EGFR	EGF	Secreted Signaling	KEGG: hsa04012
CCs	Fibroblasts	EGF	EGFR	0.00483057	0	EGF_EGFR	EGF - EGFR	EGF	Secreted Signaling	KEGG: hsa04012
NSPCs	APECs	EGF	EGFR_ERBB2	0.00142843	0	EGF_EGFR_ERBB2	EGF - (EGFR+ERBB2)	EGF	Secreted Signaling	KEGG: hsa04012
NNE	APECs	EGF	EGFR_ERBB2	0.000216041	0.03	EGF_EGFR_ERBB2	EGF - (EGFR+ERBB2)	EGF	Secreted Signaling	KEGG: hsa04012
CCs	APECs	EGF	EGFR_ERBB2	0.00204516	0	EGF_EGFR_ERBB2	EGF - (EGFR+ERBB2)	EGF	Secreted Signaling	KEGG: hsa04012
NSPCs	NSPCs	EGF	EGFR_ERBB2	0.00177809	0	EGF_EGFR_ERBB2	EGF - (EGFR+ERBB2)	EGF	Secreted Signaling	KEGG: hsa04012
NNE	NSPCs	EGF	EGFR_ERBB2	0.000269005	0	EGF_EGFR_ERBB2	EGF - (EGFR+ERBB2)	EGF	Secreted Signaling	KEGG: hsa04012
CCs	NSPCs	EGF	EGFR_ERBB2	0.0025454	0	EGF_EGFR_ERBB2	EGF - (EGFR+ERBB2)	EGF	Secreted Signaling	KEGG: hsa04012
NSPCs	NNE	EGF	EGFR_ERBB2	0.0092646	0	EGF_EGFR_ERBB2	EGF - (EGFR+ERBB2)	EGF	Secreted Signaling	KEGG: hsa04012
NNE	NNE	EGF	EGFR_ERBB2	0.00141061	0	EGF_EGFR_ERBB2	EGF - (EGFR+ERBB2)	EGF	Secreted Signaling	KEGG: hsa04012
CCs	NNE	EGF	EGFR_ERBB2	0.0132198	0	EGF_EGFR_ERBB2	EGF - (EGFR+ERBB2)	EGF	Secreted Signaling	KEGG: hsa04012
NSPCs	CCs	EGF	EGFR_ERBB2	0.00392524	0	EGF_EGFR_ERBB2	EGF - (EGFR+ERBB2)	EGF	Secreted Signaling	KEGG: hsa04012
NNE	CCs	EGF	EGFR_ERBB2	0.00059493	0.02	EGF_EGFR_ERBB2	EGF - (EGFR+ERBB2)	EGF	Secreted Signaling	KEGG: hsa04012
CCs	CCs	EGF	EGFR_ERBB2	0.00561391	0	EGF_EGFR_ERBB2	EGF - (EGFR+ERBB2)	EGF	Secreted Signaling	KEGG: hsa04012
NNE	APECs	TGFA	EGFR	0.000264153	0	TGFA_EGFR	TGFA - EGFR	EGF	Secreted Signaling	KEGG: hsa04012
NNE	NSPCs	TGFA	EGFR	0.000408764	0	TGFA_EGFR	TGFA - EGFR	EGF	Secreted Signaling	KEGG: hsa04012
NNE	NNE	TGFA	EGFR	0.0023795	0	TGFA_EGFR	TGFA - EGFR	EGF	Secreted Signaling	KEGG: hsa04012
NNE	CCs	TGFA	EGFR	0.000947085	0	TGFA_EGFR	TGFA - EGFR	EGF	Secreted Signaling	KEGG: hsa04012
NNE	Fibroblasts	TGFA	EGFR	0.000546415	0	TGFA_EGFR	TGFA - EGFR	EGF	Secreted Signaling	KEGG: hsa04012
NNE	APECs	TGFA	EGFR_ERBB2	0.000230768	0	TGFA_EGFR_ERBB2	TGFA - (EGFR+ERBB2)	EGF	Secreted Signaling	KEGG: hsa04012
NNE	NSPCs	TGFA	EGFR_ERBB2	0.000287341	0	TGFA_EGFR_ERBB2	TGFA - (EGFR+ERBB2)	EGF	Secreted Signaling	KEGG: hsa04012
NNE	NNE	TGFA	EGFR_ERBB2	0.00150664	0	TGFA_EGFR_ERBB2	TGFA - (EGFR+ERBB2)	EGF	Secreted Signaling	KEGG: hsa04012
NNE	CCs	TGFA	EGFR_ERBB2	0.000635466	0	TGFA_EGFR_ERBB2	TGFA - (EGFR+ERBB2)	EGF	Secreted Signaling	KEGG: hsa04012
NNE	APECs	AREG	EGFR	0.000482825	0	AREG_EGFR	AREG - EGFR	EGF	Secreted Signaling	KEGG: hsa04012
NNE	NSPCs	AREG	EGFR	0.00074706	0	AREG_EGFR	AREG - EGFR	EGF	Secreted Signaling	KEGG: hsa04012
NNE	NNE	AREG	EGFR	0.0043417	0	AREG_EGFR	AREG - EGFR	EGF	Secreted Signaling	KEGG: hsa04012
NNE	CCs	AREG	EGFR	0.00173013	0	AREG_EGFR	AREG - EGFR	EGF	Secreted Signaling	KEGG: hsa04012
NNE	Fibroblasts	AREG	EGFR	0.000998519	0	AREG_EGFR	AREG - EGFR	EGF	Secreted Signaling	KEGG: hsa04012
NNE	APECs	AREG	EGFR_ERBB2	0.000421815	0	AREG_EGFR_ERBB2	AREG - (EGFR+ERBB2)	EGF	Secreted Signaling	KEGG: hsa04012
NNE	NSPCs	AREG	EGFR_ERBB2	0.000525199	0	AREG_EGFR_ERBB2	AREG - (EGFR+ERBB2)	EGF	Secreted Signaling	KEGG: hsa04012
NNE	NNE	AREG	EGFR_ERBB2	0.00275104	0	AREG_EGFR_ERBB2	AREG - (EGFR+ERBB2)	EGF	Secreted Signaling	KEGG: hsa04012
NNE	CCs	AREG	EGFR_ERBB2	0.00116117	0	AREG_EGFR_ERBB2	AREG - (EGFR+ERBB2)	EGF	Secreted Signaling	KEGG: hsa04012
CCs	NSPCs	HBEGF	EGFR	0.000380961	0.04	HBEGF_EGFR	HBEGF - EGFR	EGF	Secreted Signaling	KEGG: hsa04012
CCs	NNE	HBEGF	EGFR	0.00221795	0	HBEGF_EGFR	HBEGF - EGFR	EGF	Secreted Signaling	KEGG: hsa04012
CCs	CCs	HBEGF	EGFR	0.000882701	0	HBEGF_EGFR	HBEGF - EGFR	EGF	Secreted Signaling	KEGG: hsa04012
CCs	Fibroblasts	HBEGF	EGFR	0.000509255	0.01	HBEGF_EGFR	HBEGF - EGFR	EGF	Secreted Signaling	KEGG: hsa04012
CCs	APECs	HBEGF	EGFR_ERBB2	0.000215069	0	HBEGF_EGFR_ERBB2	HBEGF - (EGFR+ERBB2)	EGF	Secreted Signaling	KEGG: hsa04012
CCs	NSPCs	HBEGF	EGFR_ERBB2	0.000267795	0	HBEGF_EGFR_ERBB2	HBEGF - (EGFR+ERBB2)	EGF	Secreted Signaling	KEGG: hsa04012
CCs	NNE	HBEGF	EGFR_ERBB2	0.00140427	0	HBEGF_EGFR_ERBB2	HBEGF - (EGFR+ERBB2)	EGF	Secreted Signaling	KEGG: hsa04012
CCs	CCs	HBEGF	EGFR_ERBB2	0.000592254	0	HBEGF_EGFR_ERBB2	HBEGF - (EGFR+ERBB2)	EGF	Secreted Signaling	KEGG: hsa04012
CCs	NSPCs	HBEGF	ERBB4	0.00357223	0.01	HBEGF_ERBB4	HBEGF - ERBB4	EGF	Secreted Signaling	KEGG: hsa04012
CCs	PPs	HBEGF	ERBB4	0.00398816	0.01	HBEGF_ERBB4	HBEGF - ERBB4	EGF	Secreted Signaling	KEGG: hsa04012
CCs	CCs	HBEGF	ERBB4	0.00392386	0.01	HBEGF_ERBB4	HBEGF - ERBB4	EGF	Secreted Signaling	KEGG: hsa04012
CCs	APECs	HBEGF	ERBB2_ERBB4	0.000632357	0	HBEGF_ERBB2_ERBB4	HBEGF - (ERBB2+ERBB4)	EGF	Secreted Signaling	KEGG: hsa04012
CCs	NSPCs	HBEGF	ERBB2_ERBB4	0.000820891	0	HBEGF_ERBB2_ERBB4	HBEGF - (ERBB2+ERBB4)	EGF	Secreted Signaling	KEGG: hsa04012
CCs	NNE	HBEGF	ERBB2_ERBB4	0.000900254	0.02	HBEGF_ERBB2_ERBB4	HBEGF - (ERBB2+ERBB4)	EGF	Secreted Signaling	KEGG: hsa04012
CCs	CCs	HBEGF	ERBB2_ERBB4	0.00124978	0	HBEGF_ERBB2_ERBB4	HBEGF - (ERBB2+ERBB4)	EGF	Secreted Signaling	KEGG: hsa04012
APECs	APECs	NRG1	ERBB3	0.00234776	0	NRG1_ERBB3	NRG1 - ERBB3	NRG	Secreted Signaling	KEGG: hsa04012
NSPCs	APECs	NRG1	ERBB3	0.000267253	0	NRG1_ERBB3	NRG1 - ERBB3	NRG	Secreted Signaling	KEGG: hsa04012
Neurons	APECs	NRG1	ERBB3	0.000527209	0	NRG1_ERBB3	NRG1 - ERBB3	NRG	Secreted Signaling	KEGG: hsa04012
NNE	APECs	NRG1	ERBB3	0.000235852	0	NRG1_ERBB3	NRG1 - ERBB3	NRG	Secreted Signaling	KEGG: hsa04012
PPs	APECs	NRG1	ERBB3	0.0043751	0	NRG1_ERBB3	NRG1 - ERBB3	NRG	Secreted Signaling	KEGG: hsa04012
CCs	APECs	NRG1	ERBB3	0.000300932	0	NRG1_ERBB3	NRG1 - ERBB3	NRG	Secreted Signaling	KEGG: hsa04012
Fibroblasts	APECs	NRG1	ERBB3	0.000605167	0	NRG1_ERBB3	NRG1 - ERBB3	NRG	Secreted Signaling	KEGG: hsa04012
Ependys	APECs	NRG1	ERBB3	0.000430125	0	NRG1_ERBB3	NRG1 - ERBB3	NRG	Secreted Signaling	KEGG: hsa04012
APECs	NNE	NRG1	ERBB3	0.00678078	0	NRG1_ERBB3	NRG1 - ERBB3	NRG	Secreted Signaling	KEGG: hsa04012
NSPCs	NNE	NRG1	ERBB3	0.000774929	0	NRG1_ERBB3	NRG1 - ERBB3	NRG	Secreted Signaling	KEGG: hsa04012
Neurons	NNE	NRG1	ERBB3	0.00152795	0	NRG1_ERBB3	NRG1 - ERBB3	NRG	Secreted Signaling	KEGG: hsa04012
NNE	NNE	NRG1	ERBB3	0.000683921	0	NRG1_ERBB3	NRG1 - ERBB3	NRG	Secreted Signaling	KEGG: hsa04012
PPs	NNE	NRG1	ERBB3	0.0125878	0	NRG1_ERBB3	NRG1 - ERBB3	NRG	Secreted Signaling	KEGG: hsa04012
CCs	NNE	NRG1	ERBB3	0.000872531	0	NRG1_ERBB3	NRG1 - ERBB3	NRG	Secreted Signaling	KEGG: hsa04012
Fibroblasts	NNE	NRG1	ERBB3	0.00175362	0	NRG1_ERBB3	NRG1 - ERBB3	NRG	Secreted Signaling	KEGG: hsa04012
Ependys	NNE	NRG1	ERBB3	0.00124681	0	NRG1_ERBB3	NRG1 - ERBB3	NRG	Secreted Signaling	KEGG: hsa04012
APECs	APECs	NRG1	ERBB2_ERBB3	0.00288056	0	NRG1_ERBB2_ERBB3	NRG1 - (ERBB2+ERBB3)	NRG	Secreted Signaling	KEGG: hsa04012
NSPCs	APECs	NRG1	ERBB2_ERBB3	0.000328059	0	NRG1_ERBB2_ERBB3	NRG1 - (ERBB2+ERBB3)	NRG	Secreted Signaling	KEGG: hsa04012
Neurons	APECs	NRG1	ERBB2_ERBB3	0.000647124	0	NRG1_ERBB2_ERBB3	NRG1 - (ERBB2+ERBB3)	NRG	Secreted Signaling	KEGG: hsa04012
NNE	APECs	NRG1	ERBB2_ERBB3	0.000289516	0	NRG1_ERBB2_ERBB3	NRG1 - (ERBB2+ERBB3)	NRG	Secreted Signaling	KEGG: hsa04012
PPs	APECs	NRG1	ERBB2_ERBB3	0.00536553	0	NRG1_ERBB2_ERBB3	NRG1 - (ERBB2+ERBB3)	NRG	Secreted Signaling	KEGG: hsa04012
CCs	APECs	NRG1	ERBB2_ERBB3	0.000369399	0	NRG1_ERBB2_ERBB3	NRG1 - (ERBB2+ERBB3)	NRG	Secreted Signaling	KEGG: hsa04012
Fibroblasts	APECs	NRG1	ERBB2_ERBB3	0.0007428	0	NRG1_ERBB2_ERBB3	NRG1 - (ERBB2+ERBB3)	NRG	Secreted Signaling	KEGG: hsa04012
Ependys	APECs	NRG1	ERBB2_ERBB3	0.000527969	0	NRG1_ERBB2_ERBB3	NRG1 - (ERBB2+ERBB3)	NRG	Secreted Signaling	KEGG: hsa04012
APECs	NNE	NRG1	ERBB2_ERBB3	0.0105925	0	NRG1_ERBB2_ERBB3	NRG1 - (ERBB2+ERBB3)	NRG	Secreted Signaling	KEGG: hsa04012
NSPCs	NNE	NRG1	ERBB2_ERBB3	0.00121468	0	NRG1_ERBB2_ERBB3	NRG1 - (ERBB2+ERBB3)	NRG	Secreted Signaling	KEGG: hsa04012
Neurons	NNE	NRG1	ERBB2_ERBB3	0.00239398	0	NRG1_ERBB2_ERBB3	NRG1 - (ERBB2+ERBB3)	NRG	Secreted Signaling	KEGG: hsa04012
NNE	NNE	NRG1	ERBB2_ERBB3	0.00107208	0	NRG1_ERBB2_ERBB3	NRG1 - (ERBB2+ERBB3)	NRG	Secreted Signaling	KEGG: hsa04012
PPs	NNE	NRG1	ERBB2_ERBB3	0.0195996	0	NRG1_ERBB2_ERBB3	NRG1 - (ERBB2+ERBB3)	NRG	Secreted Signaling	KEGG: hsa04012
CCs	NNE	NRG1	ERBB2_ERBB3	0.00136759	0	NRG1_ERBB2_ERBB3	NRG1 - (ERBB2+ERBB3)	NRG	Secreted Signaling	KEGG: hsa04012
Fibroblasts	NNE	NRG1	ERBB2_ERBB3	0.00274722	0	NRG1_ERBB2_ERBB3	NRG1 - (ERBB2+ERBB3)	NRG	Secreted Signaling	KEGG: hsa04012
Ependys	NNE	NRG1	ERBB2_ERBB3	0.00195381	0	NRG1_ERBB2_ERBB3	NRG1 - (ERBB2+ERBB3)	NRG	Secreted Signaling	KEGG: hsa04012
APECs	APECs	NRG1	ERBB4	0.0386532	0	NRG1_ERBB4	NRG1 - ERBB4	NRG	Secreted Signaling	KEGG: hsa04012
PPs	APECs	NRG1	ERBB4	0.0698366	0	NRG1_ERBB4	NRG1 - ERBB4	NRG	Secreted Signaling	KEGG: hsa04012
APECs	NSPCs	NRG1	ERBB4	0.0633683	0	NRG1_ERBB4	NRG1 - ERBB4	NRG	Secreted Signaling	KEGG: hsa04012
Neurons	NSPCs	NRG1	ERBB4	0.0149384	0	NRG1_ERBB4	NRG1 - ERBB4	NRG	Secreted Signaling	KEGG: hsa04012
PPs	NSPCs	NRG1	ERBB4	0.112164	0	NRG1_ERBB4	NRG1 - ERBB4	NRG	Secreted Signaling	KEGG: hsa04012
APECs	Neurons	NRG1	ERBB4	0.0142061	0	NRG1_ERBB4	NRG1 - ERBB4	NRG	Secreted Signaling	KEGG: hsa04012
PPs	Neurons	NRG1	ERBB4	0.0262044	0	NRG1_ERBB4	NRG1 - ERBB4	NRG	Secreted Signaling	KEGG: hsa04012
APECs	NNE	NRG1	ERBB4	0.0169317	0	NRG1_ERBB4	NRG1 - ERBB4	NRG	Secreted Signaling	KEGG: hsa04012
PPs	NNE	NRG1	ERBB4	0.0311593	0	NRG1_ERBB4	NRG1 - ERBB4	NRG	Secreted Signaling	KEGG: hsa04012
APECs	PPs	NRG1	ERBB4	0.0702557	0	NRG1_ERBB4	NRG1 - ERBB4	NRG	Secreted Signaling	KEGG: hsa04012
Neurons	PPs	NRG1	ERBB4	0.0166556	0	NRG1_ERBB4	NRG1 - ERBB4	NRG	Secreted Signaling	KEGG: hsa04012
PPs	PPs	NRG1	ERBB4	0.123655	0	NRG1_ERBB4	NRG1 - ERBB4	NRG	Secreted Signaling	KEGG: hsa04012
APECs	CCs	NRG1	ERBB4	0.0691972	0	NRG1_ERBB4	NRG1 - ERBB4	NRG	Secreted Signaling	KEGG: hsa04012
Neurons	CCs	NRG1	ERBB4	0.0163905	0.01	NRG1_ERBB4	NRG1 - ERBB4	NRG	Secreted Signaling	KEGG: hsa04012
PPs	CCs	NRG1	ERBB4	0.121897	0	NRG1_ERBB4	NRG1 - ERBB4	NRG	Secreted Signaling	KEGG: hsa04012
APECs	Ependys	NRG1	ERBB4	0.0405935	0	NRG1_ERBB4	NRG1 - ERBB4	NRG	Secreted Signaling	KEGG: hsa04012
PPs	Ependys	NRG1	ERBB4	0.073223	0	NRG1_ERBB4	NRG1 - ERBB4	NRG	Secreted Signaling	KEGG: hsa04012
APECs	APECs	NRG1	ERBB2_ERBB4	0.0118002	0	NRG1_ERBB2_ERBB4	NRG1 - (ERBB2+ERBB4)	NRG	Secreted Signaling	KEGG: hsa04012
Neurons	APECs	NRG1	ERBB2_ERBB4	0.00266946	0.02	NRG1_ERBB2_ERBB4	NRG1 - (ERBB2+ERBB4)	NRG	Secreted Signaling	KEGG: hsa04012
PPs	APECs	NRG1	ERBB2_ERBB4	0.0218116	0	NRG1_ERBB2_ERBB4	NRG1 - (ERBB2+ERBB4)	NRG	Secreted Signaling	KEGG: hsa04012
Fibroblasts	APECs	NRG1	ERBB2_ERBB4	0.00306322	0.01	NRG1_ERBB2_ERBB4	NRG1 - (ERBB2+ERBB4)	NRG	Secreted Signaling	KEGG: hsa04012
APECs	NSPCs	NRG1	ERBB2_ERBB4	0.0152676	0	NRG1_ERBB2_ERBB4	NRG1 - (ERBB2+ERBB4)	NRG	Secreted Signaling	KEGG: hsa04012
NSPCs	NSPCs	NRG1	ERBB2_ERBB4	0.00175813	0.01	NRG1_ERBB2_ERBB4	NRG1 - (ERBB2+ERBB4)	NRG	Secreted Signaling	KEGG: hsa04012
Neurons	NSPCs	NRG1	ERBB2_ERBB4	0.00346324	0	NRG1_ERBB2_ERBB4	NRG1 - (ERBB2+ERBB4)	NRG	Secreted Signaling	KEGG: hsa04012
NNE	NSPCs	NRG1	ERBB2_ERBB4	0.00155183	0.01	NRG1_ERBB2_ERBB4	NRG1 - (ERBB2+ERBB4)	NRG	Secreted Signaling	KEGG: hsa04012
PPs	NSPCs	NRG1	ERBB2_ERBB4	0.0281368	0	NRG1_ERBB2_ERBB4	NRG1 - (ERBB2+ERBB4)	NRG	Secreted Signaling	KEGG: hsa04012
CCs	NSPCs	NRG1	ERBB2_ERBB4	0.00197932	0	NRG1_ERBB2_ERBB4	NRG1 - (ERBB2+ERBB4)	NRG	Secreted Signaling	KEGG: hsa04012
Fibroblasts	NSPCs	NRG1	ERBB2_ERBB4	0.00397362	0	NRG1_ERBB2_ERBB4	NRG1 - (ERBB2+ERBB4)	NRG	Secreted Signaling	KEGG: hsa04012
Ependys	NSPCs	NRG1	ERBB2_ERBB4	0.00282702	0	NRG1_ERBB2_ERBB4	NRG1 - (ERBB2+ERBB4)	NRG	Secreted Signaling	KEGG: hsa04012
APECs	NNE	NRG1	ERBB2_ERBB4	0.0167202	0	NRG1_ERBB2_ERBB4	NRG1 - (ERBB2+ERBB4)	NRG	Secreted Signaling	KEGG: hsa04012
Neurons	NNE	NRG1	ERBB2_ERBB4	0.00379709	0	NRG1_ERBB2_ERBB4	NRG1 - (ERBB2+ERBB4)	NRG	Secreted Signaling	KEGG: hsa04012
PPs	NNE	NRG1	ERBB2_ERBB4	0.0307757	0	NRG1_ERBB2_ERBB4	NRG1 - (ERBB2+ERBB4)	NRG	Secreted Signaling	KEGG: hsa04012
Fibroblasts	NNE	NRG1	ERBB2_ERBB4	0.00435646	0.01	NRG1_ERBB2_ERBB4	NRG1 - (ERBB2+ERBB4)	NRG	Secreted Signaling	KEGG: hsa04012
Ependys	NNE	NRG1	ERBB2_ERBB4	0.00309974	0	NRG1_ERBB2_ERBB4	NRG1 - (ERBB2+ERBB4)	NRG	Secreted Signaling	KEGG: hsa04012
APECs	CCs	NRG1	ERBB2_ERBB4	0.0230701	0	NRG1_ERBB2_ERBB4	NRG1 - (ERBB2+ERBB4)	NRG	Secreted Signaling	KEGG: hsa04012
Neurons	CCs	NRG1	ERBB2_ERBB4	0.00526541	0	NRG1_ERBB2_ERBB4	NRG1 - (ERBB2+ERBB4)	NRG	Secreted Signaling	KEGG: hsa04012
PPs	CCs	NRG1	ERBB2_ERBB4	0.0422342	0	NRG1_ERBB2_ERBB4	NRG1 - (ERBB2+ERBB4)	NRG	Secreted Signaling	KEGG: hsa04012
Fibroblasts	CCs	NRG1	ERBB2_ERBB4	0.00603976	0.02	NRG1_ERBB2_ERBB4	NRG1 - (ERBB2+ERBB4)	NRG	Secreted Signaling	KEGG: hsa04012
Ependys	CCs	NRG1	ERBB2_ERBB4	0.00429955	0.02	NRG1_ERBB2_ERBB4	NRG1 - (ERBB2+ERBB4)	NRG	Secreted Signaling	KEGG: hsa04012
CCs	APECs	NRG2	ERBB3	0.000150642	0	NRG2_ERBB3	NRG2 - ERBB3	NRG	Secreted Signaling	KEGG: hsa04012
CCs	NNE	NRG2	ERBB3	0.000436901	0	NRG2_ERBB3	NRG2 - ERBB3	NRG	Secreted Signaling	KEGG: hsa04012
CCs	APECs	NRG2	ERBB2_ERBB3	0.000184922	0	NRG2_ERBB2_ERBB3	NRG2 - (ERBB2+ERBB3)	NRG	Secreted Signaling	KEGG: hsa04012
CCs	NNE	NRG2	ERBB2_ERBB3	0.00068496	0	NRG2_ERBB2_ERBB3	NRG2 - (ERBB2+ERBB3)	NRG	Secreted Signaling	KEGG: hsa04012
CCs	APECs	NRG2	ERBB4	0.0025676	0	NRG2_ERBB4	NRG2 - ERBB4	NRG	Secreted Signaling	KEGG: hsa04012
CCs	NSPCs	NRG2	ERBB4	0.00431285	0	NRG2_ERBB4	NRG2 - ERBB4	NRG	Secreted Signaling	KEGG: hsa04012
CCs	Neurons	NRG2	ERBB4	0.000921775	0.03	NRG2_ERBB4	NRG2 - ERBB4	NRG	Secreted Signaling	KEGG: hsa04012
CCs	NNE	NRG2	ERBB4	0.00110148	0.02	NRG2_ERBB4	NRG2 - ERBB4	NRG	Secreted Signaling	KEGG: hsa04012
CCs	PPs	NRG2	ERBB4	0.0048146	0	NRG2_ERBB4	NRG2 - ERBB4	NRG	Secreted Signaling	KEGG: hsa04012
CCs	CCs	NRG2	ERBB4	0.00473704	0	NRG2_ERBB4	NRG2 - ERBB4	NRG	Secreted Signaling	KEGG: hsa04012
CCs	Ependys	NRG2	ERBB4	0.00270158	0	NRG2_ERBB4	NRG2 - ERBB4	NRG	Secreted Signaling	KEGG: hsa04012
CCs	APECs	NRG2	ERBB2_ERBB4	0.000763928	0	NRG2_ERBB2_ERBB4	NRG2 - (ERBB2+ERBB4)	NRG	Secreted Signaling	KEGG: hsa04012
CCs	NSPCs	NRG2	ERBB2_ERBB4	0.000991651	0	NRG2_ERBB2_ERBB4	NRG2 - (ERBB2+ERBB4)	NRG	Secreted Signaling	KEGG: hsa04012
CCs	NNE	NRG2	ERBB2_ERBB4	0.0010875	0	NRG2_ERBB2_ERBB4	NRG2 - (ERBB2+ERBB4)	NRG	Secreted Signaling	KEGG: hsa04012
CCs	CCs	NRG2	ERBB2_ERBB4	0.00150962	0	NRG2_ERBB2_ERBB4	NRG2 - (ERBB2+ERBB4)	NRG	Secreted Signaling	KEGG: hsa04012
Neurons	APECs	NRG3	ERBB4	0.0256029	0	NRG3_ERBB4	NRG3 - ERBB4	NRG	Secreted Signaling	KEGG: hsa04012
PPs	APECs	NRG3	ERBB4	0.0415813	0	NRG3_ERBB4	NRG3 - ERBB4	NRG	Secreted Signaling	KEGG: hsa04012
APECs	NSPCs	NRG3	ERBB4	0.0164714	0	NRG3_ERBB4	NRG3 - ERBB4	NRG	Secreted Signaling	KEGG: hsa04012
Neurons	NSPCs	NRG3	ERBB4	0.0423411	0	NRG3_ERBB4	NRG3 - ERBB4	NRG	Secreted Signaling	KEGG: hsa04012
PPs	NSPCs	NRG3	ERBB4	0.0680362	0	NRG3_ERBB4	NRG3 - ERBB4	NRG	Secreted Signaling	KEGG: hsa04012
Ependys	NSPCs	NRG3	ERBB4	0.0146535	0	NRG3_ERBB4	NRG3 - ERBB4	NRG	Secreted Signaling	KEGG: hsa04012
PPs	Neurons	NRG3	ERBB4	0.0153117	0.04	NRG3_ERBB4	NRG3 - ERBB4	NRG	Secreted Signaling	KEGG: hsa04012
Neurons	NNE	NRG3	ERBB4	0.0111302	0	NRG3_ERBB4	NRG3 - ERBB4	NRG	Secreted Signaling	KEGG: hsa04012
PPs	NNE	NRG3	ERBB4	0.0182456	0.04	NRG3_ERBB4	NRG3 - ERBB4	NRG	Secreted Signaling	KEGG: hsa04012
APECs	PPs	NRG3	ERBB4	0.0183616	0	NRG3_ERBB4	NRG3 - ERBB4	NRG	Secreted Signaling	KEGG: hsa04012
Neurons	PPs	NRG3	ERBB4	0.0470579	0	NRG3_ERBB4	NRG3 - ERBB4	NRG	Secreted Signaling	KEGG: hsa04012
PPs	PPs	NRG3	ERBB4	0.07539	0	NRG3_ERBB4	NRG3 - ERBB4	NRG	Secreted Signaling	KEGG: hsa04012
Ependys	PPs	NRG3	ERBB4	0.0163385	0	NRG3_ERBB4	NRG3 - ERBB4	NRG	Secreted Signaling	KEGG: hsa04012
APECs	CCs	NRG3	ERBB4	0.0180698	0.01	NRG3_ERBB4	NRG3 - ERBB4	NRG	Secreted Signaling	KEGG: hsa04012
Neurons	CCs	NRG3	ERBB4	0.0463315	0	NRG3_ERBB4	NRG3 - ERBB4	NRG	Secreted Signaling	KEGG: hsa04012
PPs	CCs	NRG3	ERBB4	0.0742604	0	NRG3_ERBB4	NRG3 - ERBB4	NRG	Secreted Signaling	KEGG: hsa04012
Ependys	CCs	NRG3	ERBB4	0.0160783	0.02	NRG3_ERBB4	NRG3 - ERBB4	NRG	Secreted Signaling	KEGG: hsa04012
Neurons	Ependys	NRG3	ERBB4	0.0269064	0	NRG3_ERBB4	NRG3 - ERBB4	NRG	Secreted Signaling	KEGG: hsa04012
PPs	Ependys	NRG3	ERBB4	0.0436619	0	NRG3_ERBB4	NRG3 - ERBB4	NRG	Secreted Signaling	KEGG: hsa04012
APECs	APECs	NRG3	ERBB2_ERBB4	0.00294717	0.01	NRG3_ERBB2_ERBB4	NRG3 - (ERBB2+ERBB4)	NRG	Secreted Signaling	KEGG: hsa04012
Neurons	APECs	NRG3	ERBB2_ERBB4	0.00774316	0	NRG3_ERBB2_ERBB4	NRG3 - (ERBB2+ERBB4)	NRG	Secreted Signaling	KEGG: hsa04012
PPs	APECs	NRG3	ERBB2_ERBB4	0.0127211	0	NRG3_ERBB2_ERBB4	NRG3 - (ERBB2+ERBB4)	NRG	Secreted Signaling	KEGG: hsa04012
APECs	NSPCs	NRG3	ERBB2_ERBB4	0.00382322	0	NRG3_ERBB2_ERBB4	NRG3 - (ERBB2+ERBB4)	NRG	Secreted Signaling	KEGG: hsa04012
NSPCs	NSPCs	NRG3	ERBB2_ERBB4	0.00229165	0	NRG3_ERBB2_ERBB4	NRG3 - (ERBB2+ERBB4)	NRG	Secreted Signaling	KEGG: hsa04012
Neurons	NSPCs	NRG3	ERBB2_ERBB4	0.0100305	0	NRG3_ERBB2_ERBB4	NRG3 - (ERBB2+ERBB4)	NRG	Secreted Signaling	KEGG: hsa04012
NNE	NSPCs	NRG3	ERBB2_ERBB4	0.000549727	0.01	NRG3_ERBB2_ERBB4	NRG3 - (ERBB2+ERBB4)	NRG	Secreted Signaling	KEGG: hsa04012
PPs	NSPCs	NRG3	ERBB2_ERBB4	0.0164544	0	NRG3_ERBB2_ERBB4	NRG3 - (ERBB2+ERBB4)	NRG	Secreted Signaling	KEGG: hsa04012
CCs	NSPCs	NRG3	ERBB2_ERBB4	0.000771616	0.01	NRG3_ERBB2_ERBB4	NRG3 - (ERBB2+ERBB4)	NRG	Secreted Signaling	KEGG: hsa04012
Ependys	NSPCs	NRG3	ERBB2_ERBB4	0.00339642	0	NRG3_ERBB2_ERBB4	NRG3 - (ERBB2+ERBB4)	NRG	Secreted Signaling	KEGG: hsa04012
APECs	NNE	NRG3	ERBB2_ERBB4	0.00419163	0	NRG3_ERBB2_ERBB4	NRG3 - (ERBB2+ERBB4)	NRG	Secreted Signaling	KEGG: hsa04012
Neurons	NNE	NRG3	ERBB2_ERBB4	0.0109904	0	NRG3_ERBB2_ERBB4	NRG3 - (ERBB2+ERBB4)	NRG	Secreted Signaling	KEGG: hsa04012
PPs	NNE	NRG3	ERBB2_ERBB4	0.018018	0	NRG3_ERBB2_ERBB4	NRG3 - (ERBB2+ERBB4)	NRG	Secreted Signaling	KEGG: hsa04012
Ependys	NNE	NRG3	ERBB2_ERBB4	0.00372386	0	NRG3_ERBB2_ERBB4	NRG3 - (ERBB2+ERBB4)	NRG	Secreted Signaling	KEGG: hsa04012
APECs	CCs	NRG3	ERBB2_ERBB4	0.00581162	0	NRG3_ERBB2_ERBB4	NRG3 - (ERBB2+ERBB4)	NRG	Secreted Signaling	KEGG: hsa04012
Neurons	CCs	NRG3	ERBB2_ERBB4	0.0151979	0	NRG3_ERBB2_ERBB4	NRG3 - (ERBB2+ERBB4)	NRG	Secreted Signaling	KEGG: hsa04012
PPs	CCs	NRG3	ERBB2_ERBB4	0.0248483	0	NRG3_ERBB2_ERBB4	NRG3 - (ERBB2+ERBB4)	NRG	Secreted Signaling	KEGG: hsa04012
Ependys	CCs	NRG3	ERBB2_ERBB4	0.005164	0	NRG3_ERBB2_ERBB4	NRG3 - (ERBB2+ERBB4)	NRG	Secreted Signaling	KEGG: hsa04012
NSPCs	APECs	FGF2	FGFR1	0.00713026	0	FGF2_FGFR1	FGF2 - FGFR1	FGF	Secreted Signaling	PMC: 4393358
CCs	APECs	FGF2	FGFR1	0.00684971	0	FGF2_FGFR1	FGF2 - FGFR1	FGF	Secreted Signaling	PMC: 4393358
Fibroblasts	APECs	FGF2	FGFR1	0.00366453	0	FGF2_FGFR1	FGF2 - FGFR1	FGF	Secreted Signaling	PMC: 4393358
NSPCs	NSPCs	FGF2	FGFR1	0.0136387	0	FGF2_FGFR1	FGF2 - FGFR1	FGF	Secreted Signaling	PMC: 4393358
Neurons	NSPCs	FGF2	FGFR1	0.00257615	0	FGF2_FGFR1	FGF2 - FGFR1	FGF	Secreted Signaling	PMC: 4393358
CCs	NSPCs	FGF2	FGFR1	0.0131054	0	FGF2_FGFR1	FGF2 - FGFR1	FGF	Secreted Signaling	PMC: 4393358
Fibroblasts	NSPCs	FGF2	FGFR1	0.00703187	0	FGF2_FGFR1	FGF2 - FGFR1	FGF	Secreted Signaling	PMC: 4393358
NSPCs	Neurons	FGF2	FGFR1	0.00285694	0	FGF2_FGFR1	FGF2 - FGFR1	FGF	Secreted Signaling	PMC: 4393358
NSPCs	CCs	FGF2	FGFR1	0.0135177	0	FGF2_FGFR1	FGF2 - FGFR1	FGF	Secreted Signaling	PMC: 4393358
CCs	CCs	FGF2	FGFR1	0.0129891	0	FGF2_FGFR1	FGF2 - FGFR1	FGF	Secreted Signaling	PMC: 4393358
Fibroblasts	CCs	FGF2	FGFR1	0.00696906	0	FGF2_FGFR1	FGF2 - FGFR1	FGF	Secreted Signaling	PMC: 4393358
NSPCs	Fibroblasts	FGF2	FGFR1	0.0119043	0	FGF2_FGFR1	FGF2 - FGFR1	FGF	Secreted Signaling	PMC: 4393358
CCs	Fibroblasts	FGF2	FGFR1	0.011438	0	FGF2_FGFR1	FGF2 - FGFR1	FGF	Secreted Signaling	PMC: 4393358
Fibroblasts	Fibroblasts	FGF2	FGFR1	0.0061324	0	FGF2_FGFR1	FGF2 - FGFR1	FGF	Secreted Signaling	PMC: 4393358
NSPCs	APECs	FGF2	FGFR2	0.00218051	0	FGF2_FGFR2	FGF2 - FGFR2	FGF	Secreted Signaling	PMC: 4393358
CCs	APECs	FGF2	FGFR2	0.00209431	0	FGF2_FGFR2	FGF2 - FGFR2	FGF	Secreted Signaling	PMC: 4393358
Fibroblasts	APECs	FGF2	FGFR2	0.00111794	0	FGF2_FGFR2	FGF2 - FGFR2	FGF	Secreted Signaling	PMC: 4393358
NSPCs	NSPCs	FGF2	FGFR2	0.00108472	0	FGF2_FGFR2	FGF2 - FGFR2	FGF	Secreted Signaling	PMC: 4393358
CCs	NSPCs	FGF2	FGFR2	0.00104179	0	FGF2_FGFR2	FGF2 - FGFR2	FGF	Secreted Signaling	PMC: 4393358
Fibroblasts	NSPCs	FGF2	FGFR2	0.000555837	0.02	FGF2_FGFR2	FGF2 - FGFR2	FGF	Secreted Signaling	PMC: 4393358
NSPCs	NNE	FGF2	FGFR2	0.00998763	0	FGF2_FGFR2	FGF2 - FGFR2	FGF	Secreted Signaling	PMC: 4393358
Neurons	NNE	FGF2	FGFR2	0.00188087	0	FGF2_FGFR2	FGF2 - FGFR2	FGF	Secreted Signaling	PMC: 4393358
CCs	NNE	FGF2	FGFR2	0.00959574	0	FGF2_FGFR2	FGF2 - FGFR2	FGF	Secreted Signaling	PMC: 4393358
Fibroblasts	NNE	FGF2	FGFR2	0.00514023	0	FGF2_FGFR2	FGF2 - FGFR2	FGF	Secreted Signaling	PMC: 4393358
NSPCs	CCs	FGF2	FGFR2	0.00138883	0	FGF2_FGFR2	FGF2 - FGFR2	FGF	Secreted Signaling	PMC: 4393358
CCs	CCs	FGF2	FGFR2	0.00133388	0	FGF2_FGFR2	FGF2 - FGFR2	FGF	Secreted Signaling	PMC: 4393358
NSPCs	NNE	FGF2	FGFR3	0.00587423	0	FGF2_FGFR3	FGF2 - FGFR3	FGF	Secreted Signaling	PMC: 4393358
Neurons	NNE	FGF2	FGFR3	0.00110252	0	FGF2_FGFR3	FGF2 - FGFR3	FGF	Secreted Signaling	PMC: 4393358
CCs	NNE	FGF2	FGFR3	0.00564282	0	FGF2_FGFR3	FGF2 - FGFR3	FGF	Secreted Signaling	PMC: 4393358
Fibroblasts	NNE	FGF2	FGFR3	0.00301715	0	FGF2_FGFR3	FGF2 - FGFR3	FGF	Secreted Signaling	PMC: 4393358
Fibroblasts	APECs	FGF7	FGFR1	0.00585708	0	FGF7_FGFR1	FGF7 - FGFR1	FGF	Secreted Signaling	PMC: 4393358
Fibroblasts	NSPCs	FGF7	FGFR1	0.0112165	0	FGF7_FGFR1	FGF7 - FGFR1	FGF	Secreted Signaling	PMC: 4393358
Fibroblasts	Neurons	FGF7	FGFR1	0.002345	0	FGF7_FGFR1	FGF7 - FGFR1	FGF	Secreted Signaling	PMC: 4393358
Fibroblasts	PPs	FGF7	FGFR1	0.000363241	0	FGF7_FGFR1	FGF7 - FGFR1	FGF	Secreted Signaling	PMC: 4393358
Fibroblasts	CCs	FGF7	FGFR1	0.0111167	0	FGF7_FGFR1	FGF7 - FGFR1	FGF	Secreted Signaling	PMC: 4393358
Fibroblasts	Fibroblasts	FGF7	FGFR1	0.00978704	0	FGF7_FGFR1	FGF7 - FGFR1	FGF	Secreted Signaling	PMC: 4393358
Fibroblasts	APECs	FGF7	FGFR2	0.00178957	0	FGF7_FGFR2	FGF7 - FGFR2	FGF	Secreted Signaling	PMC: 4393358
Fibroblasts	NSPCs	FGF7	FGFR2	0.000890067	0	FGF7_FGFR2	FGF7 - FGFR2	FGF	Secreted Signaling	PMC: 4393358
Fibroblasts	NNE	FGF7	FGFR2	0.00820846	0	FGF7_FGFR2	FGF7 - FGFR2	FGF	Secreted Signaling	PMC: 4393358
Fibroblasts	CCs	FGF7	FGFR2	0.00113966	0	FGF7_FGFR2	FGF7 - FGFR2	FGF	Secreted Signaling	PMC: 4393358
APECs	APECs	FGF18	FGFR1	0.00070509	0	FGF18_FGFR1	FGF18 - FGFR1	FGF	Secreted Signaling	PMC: 4393358
APECs	NSPCs	FGF18	FGFR1	0.0013567	0	FGF18_FGFR1	FGF18 - FGFR1	FGF	Secreted Signaling	PMC: 4393358
APECs	Neurons	FGF18	FGFR1	0.000281423	0	FGF18_FGFR1	FGF18 - FGFR1	FGF	Secreted Signaling	PMC: 4393358
APECs	PPs	FGF18	FGFR1	4.35e-05	0	FGF18_FGFR1	FGF18 - FGFR1	FGF	Secreted Signaling	PMC: 4393358
APECs	CCs	FGF18	FGFR1	0.00134452	0	FGF18_FGFR1	FGF18 - FGFR1	FGF	Secreted Signaling	PMC: 4393358
APECs	Fibroblasts	FGF18	FGFR1	0.0011823	0	FGF18_FGFR1	FGF18 - FGFR1	FGF	Secreted Signaling	PMC: 4393358
APECs	APECs	FGF18	FGFR2	0.00021466	0	FGF18_FGFR2	FGF18 - FGFR2	FGF	Secreted Signaling	PMC: 4393358
APECs	NSPCs	FGF18	FGFR2	0.00010668	0	FGF18_FGFR2	FGF18 - FGFR2	FGF	Secreted Signaling	PMC: 4393358
APECs	NNE	FGF18	FGFR2	0.000990215	0	FGF18_FGFR2	FGF18 - FGFR2	FGF	Secreted Signaling	PMC: 4393358
APECs	CCs	FGF18	FGFR2	0.000136625	0	FGF18_FGFR2	FGF18 - FGFR2	FGF	Secreted Signaling	PMC: 4393358
APECs	NNE	FGF18	FGFR3	0.000580224	0	FGF18_FGFR3	FGF18 - FGFR3	FGF	Secreted Signaling	PMC: 4393358
APECs	APECs	FGF9	FGFR1	0.0025554	0	FGF9_FGFR1	FGF9 - FGFR1	FGF	Secreted Signaling	PMC: 4393358
PPs	APECs	FGF9	FGFR1	0.0020352	0	FGF9_FGFR1	FGF9 - FGFR1	FGF	Secreted Signaling	PMC: 4393358
APECs	NSPCs	FGF9	FGFR1	0.00490858	0	FGF9_FGFR1	FGF9 - FGFR1	FGF	Secreted Signaling	PMC: 4393358
PPs	NSPCs	FGF9	FGFR1	0.00391123	0	FGF9_FGFR1	FGF9 - FGFR1	FGF	Secreted Signaling	PMC: 4393358
CCs	NSPCs	FGF9	FGFR1	0.00307859	0	FGF9_FGFR1	FGF9 - FGFR1	FGF	Secreted Signaling	PMC: 4393358
APECs	Neurons	FGF9	FGFR1	0.00102107	0	FGF9_FGFR1	FGF9 - FGFR1	FGF	Secreted Signaling	PMC: 4393358
APECs	PPs	FGF9	FGFR1	0.000157987	0.01	FGF9_FGFR1	FGF9 - FGFR1	FGF	Secreted Signaling	PMC: 4393358
APECs	CCs	FGF9	FGFR1	0.00486465	0	FGF9_FGFR1	FGF9 - FGFR1	FGF	Secreted Signaling	PMC: 4393358
PPs	CCs	FGF9	FGFR1	0.00387619	0	FGF9_FGFR1	FGF9 - FGFR1	FGF	Secreted Signaling	PMC: 4393358
CCs	CCs	FGF9	FGFR1	0.00305098	0.02	FGF9_FGFR1	FGF9 - FGFR1	FGF	Secreted Signaling	PMC: 4393358
APECs	Fibroblasts	FGF9	FGFR1	0.00427954	0	FGF9_FGFR1	FGF9 - FGFR1	FGF	Secreted Signaling	PMC: 4393358
PPs	Fibroblasts	FGF9	FGFR1	0.00340957	0.01	FGF9_FGFR1	FGF9 - FGFR1	FGF	Secreted Signaling	PMC: 4393358
CCs	Fibroblasts	FGF9	FGFR1	0.00268343	0.01	FGF9_FGFR1	FGF9 - FGFR1	FGF	Secreted Signaling	PMC: 4393358
APECs	APECs	FGF9	FGFR2	0.000778978	0	FGF9_FGFR2	FGF9 - FGFR2	FGF	Secreted Signaling	PMC: 4393358
PPs	APECs	FGF9	FGFR2	0.000620178	0.01	FGF9_FGFR2	FGF9 - FGFR2	FGF	Secreted Signaling	PMC: 4393358
CCs	APECs	FGF9	FGFR2	0.000487808	0.01	FGF9_FGFR2	FGF9 - FGFR2	FGF	Secreted Signaling	PMC: 4393358
APECs	NSPCs	FGF9	FGFR2	0.000387239	0	FGF9_FGFR2	FGF9 - FGFR2	FGF	Secreted Signaling	PMC: 4393358
PPs	NSPCs	FGF9	FGFR2	0.000308273	0.04	FGF9_FGFR2	FGF9 - FGFR2	FGF	Secreted Signaling	PMC: 4393358
APECs	NNE	FGF9	FGFR2	0.00358607	0	FGF9_FGFR2	FGF9 - FGFR2	FGF	Secreted Signaling	PMC: 4393358
PPs	NNE	FGF9	FGFR2	0.00285666	0	FGF9_FGFR2	FGF9 - FGFR2	FGF	Secreted Signaling	PMC: 4393358
CCs	NNE	FGF9	FGFR2	0.00224801	0	FGF9_FGFR2	FGF9 - FGFR2	FGF	Secreted Signaling	PMC: 4393358
APECs	CCs	FGF9	FGFR2	0.0004959	0	FGF9_FGFR2	FGF9 - FGFR2	FGF	Secreted Signaling	PMC: 4393358
APECs	NNE	FGF9	FGFR3	0.00210355	0	FGF9_FGFR3	FGF9 - FGFR3	FGF	Secreted Signaling	PMC: 4393358
PPs	NNE	FGF9	FGFR3	0.00167518	0	FGF9_FGFR3	FGF9 - FGFR3	FGF	Secreted Signaling	PMC: 4393358
CCs	NNE	FGF9	FGFR3	0.00131793	0	FGF9_FGFR3	FGF9 - FGFR3	FGF	Secreted Signaling	PMC: 4393358
APECs	Fibroblasts	PDGFA	PDGFRA	0.000310046	0	PDGFA_PDGFRA	PDGFA - PDGFRA	PDGF	Secreted Signaling	PMID: 15207812
NNE	Fibroblasts	PDGFA	PDGFRA	0.000785693	0	PDGFA_PDGFRA	PDGFA - PDGFRA	PDGF	Secreted Signaling	PMID: 15207812
APECs	Fibroblasts	PDGFA	PDGFRB	0.000590128	0	PDGFA_PDGFRB	PDGFA - PDGFRB	PDGF	Secreted Signaling	PMID: 15207812
NNE	Fibroblasts	PDGFA	PDGFRB	0.00149463	0	PDGFA_PDGFRB	PDGFA - PDGFRB	PDGF	Secreted Signaling	PMID: 15207812
APECs	Fibroblasts	PDGFC	PDGFRA	0.00192279	0	PDGFC_PDGFRA	PDGFC - PDGFRA	PDGF	Secreted Signaling	PMID: 15207812
NSPCs	Fibroblasts	PDGFC	PDGFRA	0.00248184	0	PDGFC_PDGFRA	PDGFC - PDGFRA	PDGF	Secreted Signaling	PMID: 15207812
Neurons	Fibroblasts	PDGFC	PDGFRA	0.000538536	0	PDGFC_PDGFRA	PDGFC - PDGFRA	PDGF	Secreted Signaling	PMID: 15207812
NNE	Fibroblasts	PDGFC	PDGFRA	0.00190126	0	PDGFC_PDGFRA	PDGFC - PDGFRA	PDGF	Secreted Signaling	PMID: 15207812
PPs	Fibroblasts	PDGFC	PDGFRA	0.000888212	0	PDGFC_PDGFRA	PDGFC - PDGFRA	PDGF	Secreted Signaling	PMID: 15207812
CCs	Fibroblasts	PDGFC	PDGFRA	0.00118051	0	PDGFC_PDGFRA	PDGFC - PDGFRA	PDGF	Secreted Signaling	PMID: 15207812
Fibroblasts	Fibroblasts	PDGFC	PDGFRA	0.00212445	0	PDGFC_PDGFRA	PDGFC - PDGFRA	PDGF	Secreted Signaling	PMID: 15207812
Ependys	Fibroblasts	PDGFC	PDGFRA	0.000974041	0	PDGFC_PDGFRA	PDGFC - PDGFRA	PDGF	Secreted Signaling	PMID: 15207812
APECs	Fibroblasts	PDGFD	PDGFRB	0.00145638	0	PDGFD_PDGFRB	PDGFD - PDGFRB	PDGF	Secreted Signaling	PMID: 15207812
CCs	Fibroblasts	PDGFD	PDGFRB	0.000545065	0	PDGFD_PDGFRB	PDGFD - PDGFRB	PDGF	Secreted Signaling	PMID: 15207812
APECs	CCs	VEGFA	KDR	0.00129858	0	VEGFA_VEGFR2	VEGFA - VEGFR2	VEGF	Secreted Signaling	KEGG: hsa04370; PMID: 16633338
NSPCs	CCs	VEGFA	KDR	0.00531816	0	VEGFA_VEGFR2	VEGFA - VEGFR2	VEGF	Secreted Signaling	KEGG: hsa04370; PMID: 16633338
Neurons	CCs	VEGFA	KDR	0.00266648	0	VEGFA_VEGFR2	VEGFA - VEGFR2	VEGF	Secreted Signaling	KEGG: hsa04370; PMID: 16633338
NNE	CCs	VEGFA	KDR	0.00237206	0	VEGFA_VEGFR2	VEGFA - VEGFR2	VEGF	Secreted Signaling	KEGG: hsa04370; PMID: 16633338
PPs	CCs	VEGFA	KDR	0.00208491	0	VEGFA_VEGFR2	VEGFA - VEGFR2	VEGF	Secreted Signaling	KEGG: hsa04370; PMID: 16633338
CCs	CCs	VEGFA	KDR	0.000897199	0	VEGFA_VEGFR2	VEGFA - VEGFR2	VEGF	Secreted Signaling	KEGG: hsa04370; PMID: 16633338
Fibroblasts	CCs	VEGFA	KDR	0.00334309	0	VEGFA_VEGFR2	VEGFA - VEGFR2	VEGF	Secreted Signaling	KEGG: hsa04370; PMID: 16633338
Ependys	CCs	VEGFA	KDR	0.00267811	0	VEGFA_VEGFR2	VEGFA - VEGFR2	VEGF	Secreted Signaling	KEGG: hsa04370; PMID: 16633338
Fibroblasts	CCs	IL11	IL11R complex	0.000772945	0	IL11_IL11RA_IL6ST	IL11 - (IL11RA+IL6ST)	IL6	Secreted Signaling	KEGG: hsa04060
NSPCs	NNE	SPP1	CD44	0.00624563	0	SPP1_CD44	SPP1 - CD44	SPP1	Secreted Signaling	PMID: 21907263
CCs	NNE	SPP1	CD44	0.00187208	0	SPP1_CD44	SPP1 - CD44	SPP1	Secreted Signaling	PMID: 21907263
Ependys	NNE	SPP1	CD44	0.00287407	0	SPP1_CD44	SPP1 - CD44	SPP1	Secreted Signaling	PMID: 21907263
NSPCs	Fibroblasts	SPP1	CD44	0.0163393	0	SPP1_CD44	SPP1 - CD44	SPP1	Secreted Signaling	PMID: 21907263
CCs	Fibroblasts	SPP1	CD44	0.00493267	0	SPP1_CD44	SPP1 - CD44	SPP1	Secreted Signaling	PMID: 21907263
Ependys	Fibroblasts	SPP1	CD44	0.00756037	0	SPP1_CD44	SPP1 - CD44	SPP1	Secreted Signaling	PMID: 21907263
NSPCs	APECs	SPP1	ITGAV_ITGB1	0.0159539	0	SPP1_ITGAV_ITGB1	SPP1 - (ITGAV+ITGB1)	SPP1	Secreted Signaling	PMID: 21907263
Ependys	APECs	SPP1	ITGAV_ITGB1	0.00738048	0	SPP1_ITGAV_ITGB1	SPP1 - (ITGAV+ITGB1)	SPP1	Secreted Signaling	PMID: 21907263
NSPCs	NSPCs	SPP1	ITGAV_ITGB1	0.0168289	0	SPP1_ITGAV_ITGB1	SPP1 - (ITGAV+ITGB1)	SPP1	Secreted Signaling	PMID: 21907263
Ependys	NSPCs	SPP1	ITGAV_ITGB1	0.00778899	0	SPP1_ITGAV_ITGB1	SPP1 - (ITGAV+ITGB1)	SPP1	Secreted Signaling	PMID: 21907263
NSPCs	Neurons	SPP1	ITGAV_ITGB1	0.00644823	0	SPP1_ITGAV_ITGB1	SPP1 - (ITGAV+ITGB1)	SPP1	Secreted Signaling	PMID: 21907263
NSPCs	NNE	SPP1	ITGAV_ITGB1	0.023181	0	SPP1_ITGAV_ITGB1	SPP1 - (ITGAV+ITGB1)	SPP1	Secreted Signaling	PMID: 21907263
CCs	NNE	SPP1	ITGAV_ITGB1	0.00703225	0.03	SPP1_ITGAV_ITGB1	SPP1 - (ITGAV+ITGB1)	SPP1	Secreted Signaling	PMID: 21907263
Ependys	NNE	SPP1	ITGAV_ITGB1	0.0107663	0	SPP1_ITGAV_ITGB1	SPP1 - (ITGAV+ITGB1)	SPP1	Secreted Signaling	PMID: 21907263
NSPCs	PPs	SPP1	ITGAV_ITGB1	0.00723896	0	SPP1_ITGAV_ITGB1	SPP1 - (ITGAV+ITGB1)	SPP1	Secreted Signaling	PMID: 21907263
NSPCs	CCs	SPP1	ITGAV_ITGB1	0.0204448	0	SPP1_ITGAV_ITGB1	SPP1 - (ITGAV+ITGB1)	SPP1	Secreted Signaling	PMID: 21907263
Ependys	CCs	SPP1	ITGAV_ITGB1	0.00948129	0	SPP1_ITGAV_ITGB1	SPP1 - (ITGAV+ITGB1)	SPP1	Secreted Signaling	PMID: 21907263
NSPCs	Fibroblasts	SPP1	ITGAV_ITGB1	0.0179858	0	SPP1_ITGAV_ITGB1	SPP1 - (ITGAV+ITGB1)	SPP1	Secreted Signaling	PMID: 21907263
Ependys	Fibroblasts	SPP1	ITGAV_ITGB1	0.00832969	0	SPP1_ITGAV_ITGB1	SPP1 - (ITGAV+ITGB1)	SPP1	Secreted Signaling	PMID: 21907263
NSPCs	Ependys	SPP1	ITGAV_ITGB1	0.00813268	0	SPP1_ITGAV_ITGB1	SPP1 - (ITGAV+ITGB1)	SPP1	Secreted Signaling	PMID: 21907263
NSPCs	NNE	SPP1	ITGAV_ITGB5	0.00443768	0	SPP1_ITGAV_ITGB5	SPP1 - (ITGAV+ITGB5)	SPP1	Secreted Signaling	PMID: 21907263
CCs	NNE	SPP1	ITGAV_ITGB5	0.00132847	0	SPP1_ITGAV_ITGB5	SPP1 - (ITGAV+ITGB5)	SPP1	Secreted Signaling	PMID: 21907263
Ependys	NNE	SPP1	ITGAV_ITGB5	0.0020401	0	SPP1_ITGAV_ITGB5	SPP1 - (ITGAV+ITGB5)	SPP1	Secreted Signaling	PMID: 21907263
NSPCs	CCs	SPP1	ITGAV_ITGB5	0.00450831	0	SPP1_ITGAV_ITGB5	SPP1 - (ITGAV+ITGB5)	SPP1	Secreted Signaling	PMID: 21907263
CCs	CCs	SPP1	ITGAV_ITGB5	0.00134968	0.03	SPP1_ITGAV_ITGB5	SPP1 - (ITGAV+ITGB5)	SPP1	Secreted Signaling	PMID: 21907263
Ependys	CCs	SPP1	ITGAV_ITGB5	0.00207265	0	SPP1_ITGAV_ITGB5	SPP1 - (ITGAV+ITGB5)	SPP1	Secreted Signaling	PMID: 21907263
NSPCs	Fibroblasts	SPP1	ITGAV_ITGB5	0.00535343	0	SPP1_ITGAV_ITGB5	SPP1 - (ITGAV+ITGB5)	SPP1	Secreted Signaling	PMID: 21907263
CCs	Fibroblasts	SPP1	ITGAV_ITGB5	0.00160364	0	SPP1_ITGAV_ITGB5	SPP1 - (ITGAV+ITGB5)	SPP1	Secreted Signaling	PMID: 21907263
Ependys	Fibroblasts	SPP1	ITGAV_ITGB5	0.00246231	0	SPP1_ITGAV_ITGB5	SPP1 - (ITGAV+ITGB5)	SPP1	Secreted Signaling	PMID: 21907263
NSPCs	Ependys	SPP1	ITGAV_ITGB5	0.00395132	0	SPP1_ITGAV_ITGB5	SPP1 - (ITGAV+ITGB5)	SPP1	Secreted Signaling	PMID: 21907263
CCs	Ependys	SPP1	ITGAV_ITGB5	0.00118246	0	SPP1_ITGAV_ITGB5	SPP1 - (ITGAV+ITGB5)	SPP1	Secreted Signaling	PMID: 21907263
Ependys	Ependys	SPP1	ITGAV_ITGB5	0.00181603	0	SPP1_ITGAV_ITGB5	SPP1 - (ITGAV+ITGB5)	SPP1	Secreted Signaling	PMID: 21907263
NSPCs	NNE	SPP1	ITGAV_ITGB6	0.00952216	0	SPP1_ITGAV_ITGB6	SPP1 - (ITGAV+ITGB6)	SPP1	Secreted Signaling	PMID: 21907263
CCs	NNE	SPP1	ITGAV_ITGB6	0.0028608	0	SPP1_ITGAV_ITGB6	SPP1 - (ITGAV+ITGB6)	SPP1	Secreted Signaling	PMID: 21907263
Ependys	NNE	SPP1	ITGAV_ITGB6	0.00438966	0	SPP1_ITGAV_ITGB6	SPP1 - (ITGAV+ITGB6)	SPP1	Secreted Signaling	PMID: 21907263
NSPCs	NSPCs	SPP1	ITGA9_ITGB1	0.0066746	0	SPP1_ITGA9_ITGB1	SPP1 - (ITGA9+ITGB1)	SPP1	Secreted Signaling	PMID: 21907263
CCs	NSPCs	SPP1	ITGA9_ITGB1	0.00200126	0	SPP1_ITGA9_ITGB1	SPP1 - (ITGA9+ITGB1)	SPP1	Secreted Signaling	PMID: 21907263
Ependys	NSPCs	SPP1	ITGA9_ITGB1	0.00307219	0	SPP1_ITGA9_ITGB1	SPP1 - (ITGA9+ITGB1)	SPP1	Secreted Signaling	PMID: 21907263
NSPCs	NNE	SPP1	ITGA9_ITGB1	0.0055688	0	SPP1_ITGA9_ITGB1	SPP1 - (ITGA9+ITGB1)	SPP1	Secreted Signaling	PMID: 21907263
CCs	NNE	SPP1	ITGA9_ITGB1	0.00166841	0	SPP1_ITGA9_ITGB1	SPP1 - (ITGA9+ITGB1)	SPP1	Secreted Signaling	PMID: 21907263
Ependys	NNE	SPP1	ITGA9_ITGB1	0.00256167	0	SPP1_ITGA9_ITGB1	SPP1 - (ITGA9+ITGB1)	SPP1	Secreted Signaling	PMID: 21907263
NSPCs	CCs	SPP1	ITGA9_ITGB1	0.00910267	0	SPP1_ITGA9_ITGB1	SPP1 - (ITGA9+ITGB1)	SPP1	Secreted Signaling	PMID: 21907263
CCs	CCs	SPP1	ITGA9_ITGB1	0.00273396	0.01	SPP1_ITGA9_ITGB1	SPP1 - (ITGA9+ITGB1)	SPP1	Secreted Signaling	PMID: 21907263
Ependys	CCs	SPP1	ITGA9_ITGB1	0.00419532	0	SPP1_ITGA9_ITGB1	SPP1 - (ITGA9+ITGB1)	SPP1	Secreted Signaling	PMID: 21907263
NSPCs	Fibroblasts	SPP1	ITGA8_ITGB1	0.0089363	0	SPP1_ITGA8_ITGB1	SPP1 - (ITGA8+ITGB1)	SPP1	Secreted Signaling	PMID: 21907263
CCs	Fibroblasts	SPP1	ITGA8_ITGB1	0.00268367	0	SPP1_ITGA8_ITGB1	SPP1 - (ITGA8+ITGB1)	SPP1	Secreted Signaling	PMID: 21907263
Ependys	Fibroblasts	SPP1	ITGA8_ITGB1	0.00411827	0	SPP1_ITGA8_ITGB1	SPP1 - (ITGA8+ITGB1)	SPP1	Secreted Signaling	PMID: 21907263
NSPCs	Fibroblasts	SPP1	ITGA5_ITGB1	0.00871526	0	SPP1_ITGA5_ITGB1	SPP1 - (ITGA5+ITGB1)	SPP1	Secreted Signaling	PMID: 21907263
CCs	Fibroblasts	SPP1	ITGA5_ITGB1	0.00261689	0	SPP1_ITGA5_ITGB1	SPP1 - (ITGA5+ITGB1)	SPP1	Secreted Signaling	PMID: 21907263
Ependys	Fibroblasts	SPP1	ITGA5_ITGB1	0.00401592	0	SPP1_ITGA5_ITGB1	SPP1 - (ITGA5+ITGB1)	SPP1	Secreted Signaling	PMID: 21907263
APECs	Fibroblasts	NAMPT	ITGA5_ITGB1	0.00934313	0	NAMPT_ITGA5_ITGB1	NAMPT - (ITGA5+ITGB1)	VISFATIN	Secreted Signaling	PMID: 28490838
NSPCs	Fibroblasts	NAMPT	ITGA5_ITGB1	0.00926553	0	NAMPT_ITGA5_ITGB1	NAMPT - (ITGA5+ITGB1)	VISFATIN	Secreted Signaling	PMID: 28490838
Neurons	Fibroblasts	NAMPT	ITGA5_ITGB1	0.00383925	0	NAMPT_ITGA5_ITGB1	NAMPT - (ITGA5+ITGB1)	VISFATIN	Secreted Signaling	PMID: 28490838
NNE	Fibroblasts	NAMPT	ITGA5_ITGB1	0.0164572	0	NAMPT_ITGA5_ITGB1	NAMPT - (ITGA5+ITGB1)	VISFATIN	Secreted Signaling	PMID: 28490838
PPs	Fibroblasts	NAMPT	ITGA5_ITGB1	0.00349534	0	NAMPT_ITGA5_ITGB1	NAMPT - (ITGA5+ITGB1)	VISFATIN	Secreted Signaling	PMID: 28490838
CCs	Fibroblasts	NAMPT	ITGA5_ITGB1	0.00750894	0	NAMPT_ITGA5_ITGB1	NAMPT - (ITGA5+ITGB1)	VISFATIN	Secreted Signaling	PMID: 28490838
Fibroblasts	Fibroblasts	NAMPT	ITGA5_ITGB1	0.0181903	0	NAMPT_ITGA5_ITGB1	NAMPT - (ITGA5+ITGB1)	VISFATIN	Secreted Signaling	PMID: 28490838
Ependys	Fibroblasts	NAMPT	ITGA5_ITGB1	0.0067205	0	NAMPT_ITGA5_ITGB1	NAMPT - (ITGA5+ITGB1)	VISFATIN	Secreted Signaling	PMID: 28490838
NSPCs	Fibroblasts	ANGPTL1	ITGA1_ITGB1	0.0154625	0	ANGPTL1_ITGA1_ITGB1	ANGPTL1 - (ITGA1+ITGB1)	ANGPTL	Secreted Signaling	PMID: 24478758
NNE	Fibroblasts	ANGPTL1	ITGA1_ITGB1	0.00123809	0	ANGPTL1_ITGA1_ITGB1	ANGPTL1 - (ITGA1+ITGB1)	ANGPTL	Secreted Signaling	PMID: 24478758
PPs	Fibroblasts	ANGPTL1	ITGA1_ITGB1	0.010061	0	ANGPTL1_ITGA1_ITGB1	ANGPTL1 - (ITGA1+ITGB1)	ANGPTL	Secreted Signaling	PMID: 24478758
CCs	Fibroblasts	ANGPTL1	ITGA1_ITGB1	0.0100937	0	ANGPTL1_ITGA1_ITGB1	ANGPTL1 - (ITGA1+ITGB1)	ANGPTL	Secreted Signaling	PMID: 24478758
APECs	Fibroblasts	ANGPTL4	ITGA5_ITGB1	0.00273673	0	ANGPTL4_ITGA5_ITGB1	ANGPTL4 - (ITGA5+ITGB1)	ANGPTL	Secreted Signaling	PMID: 30049845
NSPCs	Fibroblasts	ANGPTL4	ITGA5_ITGB1	0.0150559	0	ANGPTL4_ITGA5_ITGB1	ANGPTL4 - (ITGA5+ITGB1)	ANGPTL	Secreted Signaling	PMID: 30049845
NNE	Fibroblasts	ANGPTL4	ITGA5_ITGB1	0.00207152	0	ANGPTL4_ITGA5_ITGB1	ANGPTL4 - (ITGA5+ITGB1)	ANGPTL	Secreted Signaling	PMID: 30049845
CCs	Fibroblasts	ANGPTL4	ITGA5_ITGB1	0.00789939	0	ANGPTL4_ITGA5_ITGB1	ANGPTL4 - (ITGA5+ITGB1)	ANGPTL	Secreted Signaling	PMID: 30049845
Fibroblasts	Fibroblasts	ANGPTL4	ITGA5_ITGB1	0.0137901	0	ANGPTL4_ITGA5_ITGB1	ANGPTL4 - (ITGA5+ITGB1)	ANGPTL	Secreted Signaling	PMID: 30049845
Ependys	Fibroblasts	ANGPTL4	ITGA5_ITGB1	0.0049301	0	ANGPTL4_ITGA5_ITGB1	ANGPTL4 - (ITGA5+ITGB1)	ANGPTL	Secreted Signaling	PMID: 30049845
NSPCs	APECs	ANGPTL4	CDH11	0.00719326	0	ANGPTL4_CDH11	ANGPTL4 - CDH11	ANGPTL	Secreted Signaling	PMID: 30049845
Fibroblasts	APECs	ANGPTL4	CDH11	0.00658407	0	ANGPTL4_CDH11	ANGPTL4 - CDH11	ANGPTL	Secreted Signaling	PMID: 30049845
APECs	NSPCs	ANGPTL4	CDH11	0.00442651	0	ANGPTL4_CDH11	ANGPTL4 - CDH11	ANGPTL	Secreted Signaling	PMID: 30049845
NSPCs	NSPCs	ANGPTL4	CDH11	0.0241677	0	ANGPTL4_CDH11	ANGPTL4 - CDH11	ANGPTL	Secreted Signaling	PMID: 30049845
NNE	NSPCs	ANGPTL4	CDH11	0.00335195	0	ANGPTL4_CDH11	ANGPTL4 - CDH11	ANGPTL	Secreted Signaling	PMID: 30049845
CCs	NSPCs	ANGPTL4	CDH11	0.0127361	0	ANGPTL4_CDH11	ANGPTL4 - CDH11	ANGPTL	Secreted Signaling	PMID: 30049845
Fibroblasts	NSPCs	ANGPTL4	CDH11	0.0221531	0	ANGPTL4_CDH11	ANGPTL4 - CDH11	ANGPTL	Secreted Signaling	PMID: 30049845
Ependys	NSPCs	ANGPTL4	CDH11	0.00796335	0	ANGPTL4_CDH11	ANGPTL4 - CDH11	ANGPTL	Secreted Signaling	PMID: 30049845
NSPCs	PPs	ANGPTL4	CDH11	0.00685762	0	ANGPTL4_CDH11	ANGPTL4 - CDH11	ANGPTL	Secreted Signaling	PMID: 30049845
Fibroblasts	PPs	ANGPTL4	CDH11	0.00627667	0	ANGPTL4_CDH11	ANGPTL4 - CDH11	ANGPTL	Secreted Signaling	PMID: 30049845
APECs	CCs	ANGPTL4	CDH11	0.00569183	0.01	ANGPTL4_CDH11	ANGPTL4 - CDH11	ANGPTL	Secreted Signaling	PMID: 30049845
NSPCs	CCs	ANGPTL4	CDH11	0.0309009	0	ANGPTL4_CDH11	ANGPTL4 - CDH11	ANGPTL	Secreted Signaling	PMID: 30049845
CCs	CCs	ANGPTL4	CDH11	0.0163377	0.01	ANGPTL4_CDH11	ANGPTL4 - CDH11	ANGPTL	Secreted Signaling	PMID: 30049845
Fibroblasts	CCs	ANGPTL4	CDH11	0.0283412	0	ANGPTL4_CDH11	ANGPTL4 - CDH11	ANGPTL	Secreted Signaling	PMID: 30049845
Ependys	CCs	ANGPTL4	CDH11	0.0102293	0.01	ANGPTL4_CDH11	ANGPTL4 - CDH11	ANGPTL	Secreted Signaling	PMID: 30049845
APECs	Fibroblasts	ANGPTL4	CDH11	0.00575152	0	ANGPTL4_CDH11	ANGPTL4 - CDH11	ANGPTL	Secreted Signaling	PMID: 30049845
NSPCs	Fibroblasts	ANGPTL4	CDH11	0.0312166	0	ANGPTL4_CDH11	ANGPTL4 - CDH11	ANGPTL	Secreted Signaling	PMID: 30049845
NNE	Fibroblasts	ANGPTL4	CDH11	0.00435671	0.01	ANGPTL4_CDH11	ANGPTL4 - CDH11	ANGPTL	Secreted Signaling	PMID: 30049845
CCs	Fibroblasts	ANGPTL4	CDH11	0.0165072	0	ANGPTL4_CDH11	ANGPTL4 - CDH11	ANGPTL	Secreted Signaling	PMID: 30049845
Fibroblasts	Fibroblasts	ANGPTL4	CDH11	0.0286316	0	ANGPTL4_CDH11	ANGPTL4 - CDH11	ANGPTL	Secreted Signaling	PMID: 30049845
Ependys	Fibroblasts	ANGPTL4	CDH11	0.0103361	0	ANGPTL4_CDH11	ANGPTL4 - CDH11	ANGPTL	Secreted Signaling	PMID: 30049845
APECs	NNE	ANGPTL4	SDC1	0.00468277	0	ANGPTL4_SDC1	ANGPTL4 - SDC1	ANGPTL	Secreted Signaling	PMID: 29017031
NSPCs	NNE	ANGPTL4	SDC1	0.0255375	0	ANGPTL4_SDC1	ANGPTL4 - SDC1	ANGPTL	Secreted Signaling	PMID: 29017031
NNE	NNE	ANGPTL4	SDC1	0.00354622	0	ANGPTL4_SDC1	ANGPTL4 - SDC1	ANGPTL	Secreted Signaling	PMID: 29017031
CCs	NNE	ANGPTL4	SDC1	0.0134669	0	ANGPTL4_SDC1	ANGPTL4 - SDC1	ANGPTL	Secreted Signaling	PMID: 29017031
Fibroblasts	NNE	ANGPTL4	SDC1	0.0234114	0	ANGPTL4_SDC1	ANGPTL4 - SDC1	ANGPTL	Secreted Signaling	PMID: 29017031
Ependys	NNE	ANGPTL4	SDC1	0.00842262	0	ANGPTL4_SDC1	ANGPTL4 - SDC1	ANGPTL	Secreted Signaling	PMID: 29017031
NSPCs	CCs	ANGPTL4	SDC1	0.00302642	0	ANGPTL4_SDC1	ANGPTL4 - SDC1	ANGPTL	Secreted Signaling	PMID: 29017031
CCs	CCs	ANGPTL4	SDC1	0.00157871	0.02	ANGPTL4_SDC1	ANGPTL4 - SDC1	ANGPTL	Secreted Signaling	PMID: 29017031
Fibroblasts	CCs	ANGPTL4	SDC1	0.00276913	0	ANGPTL4_SDC1	ANGPTL4 - SDC1	ANGPTL	Secreted Signaling	PMID: 29017031
Ependys	CCs	ANGPTL4	SDC1	0.000982938	0.01	ANGPTL4_SDC1	ANGPTL4 - SDC1	ANGPTL	Secreted Signaling	PMID: 29017031
APECs	APECs	ANGPTL4	SDC2	0.00336699	0	ANGPTL4_SDC2	ANGPTL4 - SDC2	ANGPTL	Secreted Signaling	PMID: 29017031
NSPCs	APECs	ANGPTL4	SDC2	0.0184706	0	ANGPTL4_SDC2	ANGPTL4 - SDC2	ANGPTL	Secreted Signaling	PMID: 29017031
NNE	APECs	ANGPTL4	SDC2	0.00254897	0	ANGPTL4_SDC2	ANGPTL4 - SDC2	ANGPTL	Secreted Signaling	PMID: 29017031
CCs	APECs	ANGPTL4	SDC2	0.00970701	0	ANGPTL4_SDC2	ANGPTL4 - SDC2	ANGPTL	Secreted Signaling	PMID: 29017031
Fibroblasts	APECs	ANGPTL4	SDC2	0.0169227	0	ANGPTL4_SDC2	ANGPTL4 - SDC2	ANGPTL	Secreted Signaling	PMID: 29017031
Ependys	APECs	ANGPTL4	SDC2	0.00606241	0	ANGPTL4_SDC2	ANGPTL4 - SDC2	ANGPTL	Secreted Signaling	PMID: 29017031
NSPCs	NSPCs	ANGPTL4	SDC2	0.0071179	0	ANGPTL4_SDC2	ANGPTL4 - SDC2	ANGPTL	Secreted Signaling	PMID: 29017031
Fibroblasts	NSPCs	ANGPTL4	SDC2	0.00651506	0	ANGPTL4_SDC2	ANGPTL4 - SDC2	ANGPTL	Secreted Signaling	PMID: 29017031
NSPCs	NNE	ANGPTL4	SDC2	0.00270424	0	ANGPTL4_SDC2	ANGPTL4 - SDC2	ANGPTL	Secreted Signaling	PMID: 29017031
NSPCs	PPs	ANGPTL4	SDC2	0.00438532	0	ANGPTL4_SDC2	ANGPTL4 - SDC2	ANGPTL	Secreted Signaling	PMID: 29017031
Fibroblasts	PPs	ANGPTL4	SDC2	0.00401298	0.04	ANGPTL4_SDC2	ANGPTL4 - SDC2	ANGPTL	Secreted Signaling	PMID: 29017031
NSPCs	CCs	ANGPTL4	SDC2	0.0143387	0	ANGPTL4_SDC2	ANGPTL4 - SDC2	ANGPTL	Secreted Signaling	PMID: 29017031
CCs	CCs	ANGPTL4	SDC2	0.00752052	0.02	ANGPTL4_SDC2	ANGPTL4 - SDC2	ANGPTL	Secreted Signaling	PMID: 29017031
Fibroblasts	CCs	ANGPTL4	SDC2	0.0131324	0	ANGPTL4_SDC2	ANGPTL4 - SDC2	ANGPTL	Secreted Signaling	PMID: 29017031
Ependys	CCs	ANGPTL4	SDC2	0.00469297	0.03	ANGPTL4_SDC2	ANGPTL4 - SDC2	ANGPTL	Secreted Signaling	PMID: 29017031
NSPCs	Fibroblasts	ANGPTL4	SDC2	0.00603152	0	ANGPTL4_SDC2	ANGPTL4 - SDC2	ANGPTL	Secreted Signaling	PMID: 29017031
Fibroblasts	Fibroblasts	ANGPTL4	SDC2	0.00552018	0	ANGPTL4_SDC2	ANGPTL4 - SDC2	ANGPTL	Secreted Signaling	PMID: 29017031
NSPCs	NSPCs	ANGPTL4	SDC3	0.00466829	0	ANGPTL4_SDC3	ANGPTL4 - SDC3	ANGPTL	Secreted Signaling	PMID: 29017031
CCs	NSPCs	ANGPTL4	SDC3	0.0024371	0.04	ANGPTL4_SDC3	ANGPTL4 - SDC3	ANGPTL	Secreted Signaling	PMID: 29017031
Fibroblasts	NSPCs	ANGPTL4	SDC3	0.00427201	0	ANGPTL4_SDC3	ANGPTL4 - SDC3	ANGPTL	Secreted Signaling	PMID: 29017031
Ependys	NSPCs	ANGPTL4	SDC3	0.00151788	0.02	ANGPTL4_SDC3	ANGPTL4 - SDC3	ANGPTL	Secreted Signaling	PMID: 29017031
APECs	Neurons	ANGPTL4	SDC3	0.00118914	0	ANGPTL4_SDC3	ANGPTL4 - SDC3	ANGPTL	Secreted Signaling	PMID: 29017031
NSPCs	Neurons	ANGPTL4	SDC3	0.00658797	0	ANGPTL4_SDC3	ANGPTL4 - SDC3	ANGPTL	Secreted Signaling	PMID: 29017031
CCs	Neurons	ANGPTL4	SDC3	0.00344245	0	ANGPTL4_SDC3	ANGPTL4 - SDC3	ANGPTL	Secreted Signaling	PMID: 29017031
Fibroblasts	Neurons	ANGPTL4	SDC3	0.00602973	0	ANGPTL4_SDC3	ANGPTL4 - SDC3	ANGPTL	Secreted Signaling	PMID: 29017031
Ependys	Neurons	ANGPTL4	SDC3	0.00214485	0	ANGPTL4_SDC3	ANGPTL4 - SDC3	ANGPTL	Secreted Signaling	PMID: 29017031
NSPCs	CCs	ANGPTL4	SDC3	0.00737763	0	ANGPTL4_SDC3	ANGPTL4 - SDC3	ANGPTL	Secreted Signaling	PMID: 29017031
CCs	CCs	ANGPTL4	SDC3	0.00385654	0.01	ANGPTL4_SDC3	ANGPTL4 - SDC3	ANGPTL	Secreted Signaling	PMID: 29017031
Fibroblasts	CCs	ANGPTL4	SDC3	0.00675294	0	ANGPTL4_SDC3	ANGPTL4 - SDC3	ANGPTL	Secreted Signaling	PMID: 29017031
Ependys	CCs	ANGPTL4	SDC3	0.00240323	0.02	ANGPTL4_SDC3	ANGPTL4 - SDC3	ANGPTL	Secreted Signaling	PMID: 29017031
APECs	NNE	ANGPTL4	SDC4	0.00261286	0	ANGPTL4_SDC4	ANGPTL4 - SDC4	ANGPTL	Secreted Signaling	PMID: 29017031
NSPCs	NNE	ANGPTL4	SDC4	0.0143824	0	ANGPTL4_SDC4	ANGPTL4 - SDC4	ANGPTL	Secreted Signaling	PMID: 29017031
NNE	NNE	ANGPTL4	SDC4	0.00197769	0	ANGPTL4_SDC4	ANGPTL4 - SDC4	ANGPTL	Secreted Signaling	PMID: 29017031
CCs	NNE	ANGPTL4	SDC4	0.0075436	0	ANGPTL4_SDC4	ANGPTL4 - SDC4	ANGPTL	Secreted Signaling	PMID: 29017031
Fibroblasts	NNE	ANGPTL4	SDC4	0.0131725	0	ANGPTL4_SDC4	ANGPTL4 - SDC4	ANGPTL	Secreted Signaling	PMID: 29017031
Ependys	NNE	ANGPTL4	SDC4	0.00470741	0	ANGPTL4_SDC4	ANGPTL4 - SDC4	ANGPTL	Secreted Signaling	PMID: 29017031
NSPCs	CCs	ANGPTL4	SDC4	0.00165492	0.01	ANGPTL4_SDC4	ANGPTL4 - SDC4	ANGPTL	Secreted Signaling	PMID: 29017031
NSPCs	Fibroblasts	ANGPTL4	SDC4	0.00417033	0	ANGPTL4_SDC4	ANGPTL4 - SDC4	ANGPTL	Secreted Signaling	PMID: 29017031
CCs	Fibroblasts	ANGPTL4	SDC4	0.00217662	0.01	ANGPTL4_SDC4	ANGPTL4 - SDC4	ANGPTL	Secreted Signaling	PMID: 29017031
Fibroblasts	Fibroblasts	ANGPTL4	SDC4	0.00381616	0	ANGPTL4_SDC4	ANGPTL4 - SDC4	ANGPTL	Secreted Signaling	PMID: 29017031
Ependys	Fibroblasts	ANGPTL4	SDC4	0.00135551	0	ANGPTL4_SDC4	ANGPTL4 - SDC4	ANGPTL	Secreted Signaling	PMID: 29017031
APECs	Ependys	ANGPTL4	SDC4	0.00128814	0	ANGPTL4_SDC4	ANGPTL4 - SDC4	ANGPTL	Secreted Signaling	PMID: 29017031
NSPCs	Ependys	ANGPTL4	SDC4	0.0071332	0	ANGPTL4_SDC4	ANGPTL4 - SDC4	ANGPTL	Secreted Signaling	PMID: 29017031
NNE	Ependys	ANGPTL4	SDC4	0.000974687	0	ANGPTL4_SDC4	ANGPTL4 - SDC4	ANGPTL	Secreted Signaling	PMID: 29017031
CCs	Ependys	ANGPTL4	SDC4	0.00372833	0	ANGPTL4_SDC4	ANGPTL4 - SDC4	ANGPTL	Secreted Signaling	PMID: 29017031
Fibroblasts	Ependys	ANGPTL4	SDC4	0.00652907	0	ANGPTL4_SDC4	ANGPTL4 - SDC4	ANGPTL	Secreted Signaling	PMID: 29017031
Ependys	Ependys	ANGPTL4	SDC4	0.00232322	0	ANGPTL4_SDC4	ANGPTL4 - SDC4	ANGPTL	Secreted Signaling	PMID: 29017031
APECs	Fibroblasts	ANGPT2	ITGA5_ITGB1	0.00155183	0	ANGPT2_ITGA5_ITGB1	ANGPT2 - (ITGA5+ITGB1)	ANGPT	Secreted Signaling	PMID: 20651738; PMID: 25635707
NNE	Fibroblasts	ANGPT2	ITGA5_ITGB1	0.00143435	0	ANGPT2_ITGA5_ITGB1	ANGPT2 - (ITGA5+ITGB1)	ANGPT	Secreted Signaling	PMID: 20651738; PMID: 25635707
CCs	Fibroblasts	ANGPT2	ITGA5_ITGB1	0.00146105	0	ANGPT2_ITGA5_ITGB1	ANGPT2 - (ITGA5+ITGB1)	ANGPT	Secreted Signaling	PMID: 20651738; PMID: 25635707
Ependys	Fibroblasts	ANGPT2	ITGA5_ITGB1	0.00102362	0	ANGPT2_ITGA5_ITGB1	ANGPT2 - (ITGA5+ITGB1)	ANGPT	Secreted Signaling	PMID: 20651738; PMID: 25635707
APECs	NNE	MDK	SDC1	0.0402465	0	MDK_SDC1	MDK - SDC1	MK	Secreted Signaling	PMID: 28356350
NSPCs	NNE	MDK	SDC1	0.0166911	0	MDK_SDC1	MDK - SDC1	MK	Secreted Signaling	PMID: 28356350
Neurons	NNE	MDK	SDC1	0.00526296	0	MDK_SDC1	MDK - SDC1	MK	Secreted Signaling	PMID: 28356350
NNE	NNE	MDK	SDC1	0.0405646	0	MDK_SDC1	MDK - SDC1	MK	Secreted Signaling	PMID: 28356350
PPs	NNE	MDK	SDC1	0.00560017	0	MDK_SDC1	MDK - SDC1	MK	Secreted Signaling	PMID: 28356350
CCs	NNE	MDK	SDC1	0.0289724	0	MDK_SDC1	MDK - SDC1	MK	Secreted Signaling	PMID: 28356350
Fibroblasts	NNE	MDK	SDC1	0.00505167	0	MDK_SDC1	MDK - SDC1	MK	Secreted Signaling	PMID: 28356350
Ependys	NNE	MDK	SDC1	0.0317027	0	MDK_SDC1	MDK - SDC1	MK	Secreted Signaling	PMID: 28356350
APECs	CCs	MDK	SDC1	0.00483389	0.01	MDK_SDC1	MDK - SDC1	MK	Secreted Signaling	PMID: 28356350
NSPCs	CCs	MDK	SDC1	0.00196234	0.04	MDK_SDC1	MDK - SDC1	MK	Secreted Signaling	PMID: 28356350
NNE	CCs	MDK	SDC1	0.00487352	0.01	MDK_SDC1	MDK - SDC1	MK	Secreted Signaling	PMID: 28356350
CCs	CCs	MDK	SDC1	0.00344419	0.02	MDK_SDC1	MDK - SDC1	MK	Secreted Signaling	PMID: 28356350
Ependys	CCs	MDK	SDC1	0.00377812	0.01	MDK_SDC1	MDK - SDC1	MK	Secreted Signaling	PMID: 28356350
APECs	APECs	MDK	SDC2	0.0292314	0	MDK_SDC2	MDK - SDC2	MK	Secreted Signaling	PMID: 28356350
NSPCs	APECs	MDK	SDC2	0.012042	0	MDK_SDC2	MDK - SDC2	MK	Secreted Signaling	PMID: 28356350
NNE	APECs	MDK	SDC2	0.0294651	0	MDK_SDC2	MDK - SDC2	MK	Secreted Signaling	PMID: 28356350
CCs	APECs	MDK	SDC2	0.0209754	0	MDK_SDC2	MDK - SDC2	MK	Secreted Signaling	PMID: 28356350
Ependys	APECs	MDK	SDC2	0.02297	0	MDK_SDC2	MDK - SDC2	MK	Secreted Signaling	PMID: 28356350
APECs	NSPCs	MDK	SDC2	0.0113411	0	MDK_SDC2	MDK - SDC2	MK	Secreted Signaling	PMID: 28356350
NNE	NSPCs	MDK	SDC2	0.0114335	0	MDK_SDC2	MDK - SDC2	MK	Secreted Signaling	PMID: 28356350
CCs	NSPCs	MDK	SDC2	0.00809587	0	MDK_SDC2	MDK - SDC2	MK	Secreted Signaling	PMID: 28356350
Ependys	NSPCs	MDK	SDC2	0.00887679	0	MDK_SDC2	MDK - SDC2	MK	Secreted Signaling	PMID: 28356350
APECs	PPs	MDK	SDC2	0.00699867	0.03	MDK_SDC2	MDK - SDC2	MK	Secreted Signaling	PMID: 28356350
NNE	PPs	MDK	SDC2	0.00705592	0.03	MDK_SDC2	MDK - SDC2	MK	Secreted Signaling	PMID: 28356350
APECs	CCs	MDK	SDC2	0.0227481	0	MDK_SDC2	MDK - SDC2	MK	Secreted Signaling	PMID: 28356350
NNE	CCs	MDK	SDC2	0.0229312	0	MDK_SDC2	MDK - SDC2	MK	Secreted Signaling	PMID: 28356350
CCs	CCs	MDK	SDC2	0.0162925	0	MDK_SDC2	MDK - SDC2	MK	Secreted Signaling	PMID: 28356350
Ependys	CCs	MDK	SDC2	0.0178499	0	MDK_SDC2	MDK - SDC2	MK	Secreted Signaling	PMID: 28356350
APECs	Fibroblasts	MDK	SDC2	0.00961641	0.01	MDK_SDC2	MDK - SDC2	MK	Secreted Signaling	PMID: 28356350
NNE	Fibroblasts	MDK	SDC2	0.00969487	0.01	MDK_SDC2	MDK - SDC2	MK	Secreted Signaling	PMID: 28356350
Ependys	Fibroblasts	MDK	SDC2	0.007524	0.01	MDK_SDC2	MDK - SDC2	MK	Secreted Signaling	PMID: 28356350
APECs	NNE	MDK	SDC4	0.0228168	0	MDK_SDC4	MDK - SDC4	MK	Secreted Signaling	PMID: 28356350
NSPCs	NNE	MDK	SDC4	0.00936312	0	MDK_SDC4	MDK - SDC4	MK	Secreted Signaling	PMID: 28356350
Neurons	NNE	MDK	SDC4	0.00293734	0	MDK_SDC4	MDK - SDC4	MK	Secreted Signaling	PMID: 28356350
NNE	NNE	MDK	SDC4	0.0230005	0	MDK_SDC4	MDK - SDC4	MK	Secreted Signaling	PMID: 28356350
PPs	NNE	MDK	SDC4	0.00312601	0	MDK_SDC4	MDK - SDC4	MK	Secreted Signaling	PMID: 28356350
CCs	NNE	MDK	SDC4	0.0163421	0	MDK_SDC4	MDK - SDC4	MK	Secreted Signaling	PMID: 28356350
Fibroblasts	NNE	MDK	SDC4	0.00281915	0	MDK_SDC4	MDK - SDC4	MK	Secreted Signaling	PMID: 28356350
Ependys	NNE	MDK	SDC4	0.0179041	0	MDK_SDC4	MDK - SDC4	MK	Secreted Signaling	PMID: 28356350
APECs	Fibroblasts	MDK	SDC4	0.00665641	0	MDK_SDC4	MDK - SDC4	MK	Secreted Signaling	PMID: 28356350
NNE	Fibroblasts	MDK	SDC4	0.00671088	0	MDK_SDC4	MDK - SDC4	MK	Secreted Signaling	PMID: 28356350
CCs	Fibroblasts	MDK	SDC4	0.00474525	0	MDK_SDC4	MDK - SDC4	MK	Secreted Signaling	PMID: 28356350
Ependys	Fibroblasts	MDK	SDC4	0.00520467	0	MDK_SDC4	MDK - SDC4	MK	Secreted Signaling	PMID: 28356350
APECs	Ependys	MDK	SDC4	0.0113654	0	MDK_SDC4	MDK - SDC4	MK	Secreted Signaling	PMID: 28356350
NSPCs	Ependys	MDK	SDC4	0.0046319	0	MDK_SDC4	MDK - SDC4	MK	Secreted Signaling	PMID: 28356350
Neurons	Ependys	MDK	SDC4	0.00144835	0.02	MDK_SDC4	MDK - SDC4	MK	Secreted Signaling	PMID: 28356350
NNE	Ependys	MDK	SDC4	0.011458	0	MDK_SDC4	MDK - SDC4	MK	Secreted Signaling	PMID: 28356350
PPs	Ependys	MDK	SDC4	0.00154152	0.02	MDK_SDC4	MDK - SDC4	MK	Secreted Signaling	PMID: 28356350
CCs	Ependys	MDK	SDC4	0.00811325	0	MDK_SDC4	MDK - SDC4	MK	Secreted Signaling	PMID: 28356350
Fibroblasts	Ependys	MDK	SDC4	0.00138999	0.02	MDK_SDC4	MDK - SDC4	MK	Secreted Signaling	PMID: 28356350
Ependys	Ependys	MDK	SDC4	0.00889584	0	MDK_SDC4	MDK - SDC4	MK	Secreted Signaling	PMID: 28356350
APECs	NSPCs	MDK	PTPRZ1	0.0587626	0	MDK_PTPRZ1	MDK - PTPRZ1	MK	Secreted Signaling	PMID: 28356350
NSPCs	NSPCs	MDK	PTPRZ1	0.0246485	0	MDK_PTPRZ1	MDK - PTPRZ1	MK	Secreted Signaling	PMID: 28356350
NNE	NSPCs	MDK	PTPRZ1	0.059218	0	MDK_PTPRZ1	MDK - PTPRZ1	MK	Secreted Signaling	PMID: 28356350
CCs	NSPCs	MDK	PTPRZ1	0.0425315	0	MDK_PTPRZ1	MDK - PTPRZ1	MK	Secreted Signaling	PMID: 28356350
Ependys	NSPCs	MDK	PTPRZ1	0.0464784	0	MDK_PTPRZ1	MDK - PTPRZ1	MK	Secreted Signaling	PMID: 28356350
APECs	NNE	MDK	PTPRZ1	0.061656	0	MDK_PTPRZ1	MDK - PTPRZ1	MK	Secreted Signaling	PMID: 28356350
NSPCs	NNE	MDK	PTPRZ1	0.0259084	0	MDK_PTPRZ1	MDK - PTPRZ1	MK	Secreted Signaling	PMID: 28356350
NNE	NNE	MDK	PTPRZ1	0.0621324	0	MDK_PTPRZ1	MDK - PTPRZ1	MK	Secreted Signaling	PMID: 28356350
CCs	NNE	MDK	PTPRZ1	0.0446636	0	MDK_PTPRZ1	MDK - PTPRZ1	MK	Secreted Signaling	PMID: 28356350
Ependys	NNE	MDK	PTPRZ1	0.0487983	0	MDK_PTPRZ1	MDK - PTPRZ1	MK	Secreted Signaling	PMID: 28356350
APECs	PPs	MDK	PTPRZ1	0.0559774	0	MDK_PTPRZ1	MDK - PTPRZ1	MK	Secreted Signaling	PMID: 28356350
NSPCs	PPs	MDK	PTPRZ1	0.0234399	0.04	MDK_PTPRZ1	MDK - PTPRZ1	MK	Secreted Signaling	PMID: 28356350
NNE	PPs	MDK	PTPRZ1	0.0564126	0	MDK_PTPRZ1	MDK - PTPRZ1	MK	Secreted Signaling	PMID: 28356350
CCs	PPs	MDK	PTPRZ1	0.0404825	0	MDK_PTPRZ1	MDK - PTPRZ1	MK	Secreted Signaling	PMID: 28356350
Ependys	PPs	MDK	PTPRZ1	0.0442481	0	MDK_PTPRZ1	MDK - PTPRZ1	MK	Secreted Signaling	PMID: 28356350
APECs	CCs	MDK	PTPRZ1	0.0644041	0	MDK_PTPRZ1	MDK - PTPRZ1	MK	Secreted Signaling	PMID: 28356350
NSPCs	CCs	MDK	PTPRZ1	0.0271092	0.03	MDK_PTPRZ1	MDK - PTPRZ1	MK	Secreted Signaling	PMID: 28356350
NNE	CCs	MDK	PTPRZ1	0.0649003	0	MDK_PTPRZ1	MDK - PTPRZ1	MK	Secreted Signaling	PMID: 28356350
CCs	CCs	MDK	PTPRZ1	0.046692	0	MDK_PTPRZ1	MDK - PTPRZ1	MK	Secreted Signaling	PMID: 28356350
Ependys	CCs	MDK	PTPRZ1	0.0510045	0	MDK_PTPRZ1	MDK - PTPRZ1	MK	Secreted Signaling	PMID: 28356350
APECs	APECs	MDK	ITGA6_ITGB1	0.0391069	0	MDK_ITGA6_ITGB1	MDK - (ITGA6+ITGB1)	MK	Secreted Signaling	PMID: 28356350
NSPCs	APECs	MDK	ITGA6_ITGB1	0.0162072	0	MDK_ITGA6_ITGB1	MDK - (ITGA6+ITGB1)	MK	Secreted Signaling	PMID: 28356350
NNE	APECs	MDK	ITGA6_ITGB1	0.0394164	0	MDK_ITGA6_ITGB1	MDK - (ITGA6+ITGB1)	MK	Secreted Signaling	PMID: 28356350
CCs	APECs	MDK	ITGA6_ITGB1	0.0281426	0	MDK_ITGA6_ITGB1	MDK - (ITGA6+ITGB1)	MK	Secreted Signaling	PMID: 28356350
Ependys	APECs	MDK	ITGA6_ITGB1	0.0307972	0	MDK_ITGA6_ITGB1	MDK - (ITGA6+ITGB1)	MK	Secreted Signaling	PMID: 28356350
APECs	NSPCs	MDK	ITGA6_ITGB1	0.0230855	0	MDK_ITGA6_ITGB1	MDK - (ITGA6+ITGB1)	MK	Secreted Signaling	PMID: 28356350
NNE	NSPCs	MDK	ITGA6_ITGB1	0.0232712	0	MDK_ITGA6_ITGB1	MDK - (ITGA6+ITGB1)	MK	Secreted Signaling	PMID: 28356350
Ependys	NSPCs	MDK	ITGA6_ITGB1	0.018116	0	MDK_ITGA6_ITGB1	MDK - (ITGA6+ITGB1)	MK	Secreted Signaling	PMID: 28356350
APECs	NNE	MDK	ITGA6_ITGB1	0.0600419	0	MDK_ITGA6_ITGB1	MDK - (ITGA6+ITGB1)	MK	Secreted Signaling	PMID: 28356350
NSPCs	NNE	MDK	ITGA6_ITGB1	0.025205	0	MDK_ITGA6_ITGB1	MDK - (ITGA6+ITGB1)	MK	Secreted Signaling	PMID: 28356350
NNE	NNE	MDK	ITGA6_ITGB1	0.0605066	0	MDK_ITGA6_ITGB1	MDK - (ITGA6+ITGB1)	MK	Secreted Signaling	PMID: 28356350
CCs	NNE	MDK	ITGA6_ITGB1	0.0434737	0	MDK_ITGA6_ITGB1	MDK - (ITGA6+ITGB1)	MK	Secreted Signaling	PMID: 28356350
Ependys	NNE	MDK	ITGA6_ITGB1	0.0475038	0	MDK_ITGA6_ITGB1	MDK - (ITGA6+ITGB1)	MK	Secreted Signaling	PMID: 28356350
APECs	CCs	MDK	ITGA6_ITGB1	0.0389983	0	MDK_ITGA6_ITGB1	MDK - (ITGA6+ITGB1)	MK	Secreted Signaling	PMID: 28356350
NNE	CCs	MDK	ITGA6_ITGB1	0.039307	0	MDK_ITGA6_ITGB1	MDK - (ITGA6+ITGB1)	MK	Secreted Signaling	PMID: 28356350
CCs	CCs	MDK	ITGA6_ITGB1	0.0280636	0.01	MDK_ITGA6_ITGB1	MDK - (ITGA6+ITGB1)	MK	Secreted Signaling	PMID: 28356350
Ependys	CCs	MDK	ITGA6_ITGB1	0.030711	0	MDK_ITGA6_ITGB1	MDK - (ITGA6+ITGB1)	MK	Secreted Signaling	PMID: 28356350
APECs	NSPCs	MDK	LRP1	0.0291295	0	MDK_LRP1	MDK - LRP1	MK	Secreted Signaling	PMID: 28356350
NSPCs	NSPCs	MDK	LRP1	0.0119993	0	MDK_LRP1	MDK - LRP1	MK	Secreted Signaling	PMID: 28356350
NNE	NSPCs	MDK	LRP1	0.0293625	0	MDK_LRP1	MDK - LRP1	MK	Secreted Signaling	PMID: 28356350
CCs	NSPCs	MDK	LRP1	0.0209017	0	MDK_LRP1	MDK - LRP1	MK	Secreted Signaling	PMID: 28356350
Ependys	NSPCs	MDK	LRP1	0.0228894	0	MDK_LRP1	MDK - LRP1	MK	Secreted Signaling	PMID: 28356350
APECs	Neurons	MDK	LRP1	0.0101395	0	MDK_LRP1	MDK - LRP1	MK	Secreted Signaling	PMID: 28356350
NNE	Neurons	MDK	LRP1	0.0102222	0	MDK_LRP1	MDK - LRP1	MK	Secreted Signaling	PMID: 28356350
APECs	NNE	MDK	LRP1	0.0219854	0	MDK_LRP1	MDK - LRP1	MK	Secreted Signaling	PMID: 28356350
NNE	NNE	MDK	LRP1	0.0221625	0	MDK_LRP1	MDK - LRP1	MK	Secreted Signaling	PMID: 28356350
CCs	NNE	MDK	LRP1	0.0157428	0.01	MDK_LRP1	MDK - LRP1	MK	Secreted Signaling	PMID: 28356350
Ependys	NNE	MDK	LRP1	0.0172485	0	MDK_LRP1	MDK - LRP1	MK	Secreted Signaling	PMID: 28356350
APECs	CCs	MDK	LRP1	0.0215021	0	MDK_LRP1	MDK - LRP1	MK	Secreted Signaling	PMID: 28356350
NNE	CCs	MDK	LRP1	0.0216754	0	MDK_LRP1	MDK - LRP1	MK	Secreted Signaling	PMID: 28356350
Ependys	CCs	MDK	LRP1	0.0168676	0.04	MDK_LRP1	MDK - LRP1	MK	Secreted Signaling	PMID: 28356350
APECs	Fibroblasts	MDK	LRP1	0.0262481	0	MDK_LRP1	MDK - LRP1	MK	Secreted Signaling	PMID: 28356350
NNE	Fibroblasts	MDK	LRP1	0.0264587	0	MDK_LRP1	MDK - LRP1	MK	Secreted Signaling	PMID: 28356350
CCs	Fibroblasts	MDK	LRP1	0.0188184	0	MDK_LRP1	MDK - LRP1	MK	Secreted Signaling	PMID: 28356350
Ependys	Fibroblasts	MDK	LRP1	0.0206122	0	MDK_LRP1	MDK - LRP1	MK	Secreted Signaling	PMID: 28356350
APECs	APECs	MDK	NCL	0.0813337	0	MDK_NCL	MDK - NCL	MK	Secreted Signaling	PMID: 28356350
NNE	APECs	MDK	NCL	0.0819489	0	MDK_NCL	MDK - NCL	MK	Secreted Signaling	PMID: 28356350
CCs	APECs	MDK	NCL	0.0592606	0.03	MDK_NCL	MDK - NCL	MK	Secreted Signaling	PMID: 28356350
Ependys	APECs	MDK	NCL	0.0646552	0	MDK_NCL	MDK - NCL	MK	Secreted Signaling	PMID: 28356350
APECs	NSPCs	MDK	NCL	0.0723792	0	MDK_NCL	MDK - NCL	MK	Secreted Signaling	PMID: 28356350
NNE	NSPCs	MDK	NCL	0.072932	0	MDK_NCL	MDK - NCL	MK	Secreted Signaling	PMID: 28356350
Ependys	NSPCs	MDK	NCL	0.0574222	0	MDK_NCL	MDK - NCL	MK	Secreted Signaling	PMID: 28356350
APECs	Neurons	MDK	NCL	0.0721221	0	MDK_NCL	MDK - NCL	MK	Secreted Signaling	PMID: 28356350
NNE	Neurons	MDK	NCL	0.0726731	0	MDK_NCL	MDK - NCL	MK	Secreted Signaling	PMID: 28356350
Ependys	Neurons	MDK	NCL	0.0572149	0	MDK_NCL	MDK - NCL	MK	Secreted Signaling	PMID: 28356350
APECs	NNE	MDK	NCL	0.0810312	0	MDK_NCL	MDK - NCL	MK	Secreted Signaling	PMID: 28356350
NNE	NNE	MDK	NCL	0.0816443	0	MDK_NCL	MDK - NCL	MK	Secreted Signaling	PMID: 28356350
CCs	NNE	MDK	NCL	0.0590349	0.02	MDK_NCL	MDK - NCL	MK	Secreted Signaling	PMID: 28356350
Ependys	NNE	MDK	NCL	0.0644104	0	MDK_NCL	MDK - NCL	MK	Secreted Signaling	PMID: 28356350
APECs	PPs	MDK	NCL	0.0797825	0	MDK_NCL	MDK - NCL	MK	Secreted Signaling	PMID: 28356350
NNE	PPs	MDK	NCL	0.0803869	0	MDK_NCL	MDK - NCL	MK	Secreted Signaling	PMID: 28356350
CCs	PPs	MDK	NCL	0.0581037	0.02	MDK_NCL	MDK - NCL	MK	Secreted Signaling	PMID: 28356350
Ependys	PPs	MDK	NCL	0.0634001	0	MDK_NCL	MDK - NCL	MK	Secreted Signaling	PMID: 28356350
APECs	CCs	MDK	NCL	0.086022	0	MDK_NCL	MDK - NCL	MK	Secreted Signaling	PMID: 28356350
NNE	CCs	MDK	NCL	0.0866693	0	MDK_NCL	MDK - NCL	MK	Secreted Signaling	PMID: 28356350
CCs	CCs	MDK	NCL	0.0627635	0.02	MDK_NCL	MDK - NCL	MK	Secreted Signaling	PMID: 28356350
Ependys	CCs	MDK	NCL	0.0684537	0	MDK_NCL	MDK - NCL	MK	Secreted Signaling	PMID: 28356350
APECs	Fibroblasts	MDK	NCL	0.0889493	0	MDK_NCL	MDK - NCL	MK	Secreted Signaling	PMID: 28356350
NNE	Fibroblasts	MDK	NCL	0.0896165	0	MDK_NCL	MDK - NCL	MK	Secreted Signaling	PMID: 28356350
CCs	Fibroblasts	MDK	NCL	0.0649556	0	MDK_NCL	MDK - NCL	MK	Secreted Signaling	PMID: 28356350
Ependys	Fibroblasts	MDK	NCL	0.0708295	0	MDK_NCL	MDK - NCL	MK	Secreted Signaling	PMID: 28356350
APECs	Ependys	MDK	NCL	0.073636	0	MDK_NCL	MDK - NCL	MK	Secreted Signaling	PMID: 28356350
NNE	Ependys	MDK	NCL	0.0741977	0	MDK_NCL	MDK - NCL	MK	Secreted Signaling	PMID: 28356350
Ependys	Ependys	MDK	NCL	0.0584356	0	MDK_NCL	MDK - NCL	MK	Secreted Signaling	PMID: 28356350
APECs	NSPCs	PTN	PTPRZ1	0.0358934	0	PTN_PTPRZ1	PTN - PTPRZ1	PTN	Secreted Signaling	PMID: 28356350; PMID: 25620911
NSPCs	NSPCs	PTN	PTPRZ1	0.0691172	0	PTN_PTPRZ1	PTN - PTPRZ1	PTN	Secreted Signaling	PMID: 28356350; PMID: 25620911
CCs	NSPCs	PTN	PTPRZ1	0.0864771	0	PTN_PTPRZ1	PTN - PTPRZ1	PTN	Secreted Signaling	PMID: 28356350; PMID: 25620911
Ependys	NSPCs	PTN	PTPRZ1	0.0447566	0	PTN_PTPRZ1	PTN - PTPRZ1	PTN	Secreted Signaling	PMID: 28356350; PMID: 25620911
APECs	NNE	PTN	PTPRZ1	0.0377059	0	PTN_PTPRZ1	PTN - PTPRZ1	PTN	Secreted Signaling	PMID: 28356350; PMID: 25620911
NSPCs	NNE	PTN	PTPRZ1	0.0724812	0	PTN_PTPRZ1	PTN - PTPRZ1	PTN	Secreted Signaling	PMID: 28356350; PMID: 25620911
CCs	NNE	PTN	PTPRZ1	0.0906038	0	PTN_PTPRZ1	PTN - PTPRZ1	PTN	Secreted Signaling	PMID: 28356350; PMID: 25620911
Ependys	NNE	PTN	PTPRZ1	0.0469948	0	PTN_PTPRZ1	PTN - PTPRZ1	PTN	Secreted Signaling	PMID: 28356350; PMID: 25620911
APECs	PPs	PTN	PTPRZ1	0.0341528	0	PTN_PTPRZ1	PTN - PTPRZ1	PTN	Secreted Signaling	PMID: 28356350; PMID: 25620911
NSPCs	PPs	PTN	PTPRZ1	0.0658756	0	PTN_PTPRZ1	PTN - PTPRZ1	PTN	Secreted Signaling	PMID: 28356350; PMID: 25620911
CCs	PPs	PTN	PTPRZ1	0.0824935	0	PTN_PTPRZ1	PTN - PTPRZ1	PTN	Secreted Signaling	PMID: 28356350; PMID: 25620911
Ependys	PPs	PTN	PTPRZ1	0.0426052	0	PTN_PTPRZ1	PTN - PTPRZ1	PTN	Secreted Signaling	PMID: 28356350; PMID: 25620911
APECs	CCs	PTN	PTPRZ1	0.0394314	0	PTN_PTPRZ1	PTN - PTPRZ1	PTN	Secreted Signaling	PMID: 28356350; PMID: 25620911
NSPCs	CCs	PTN	PTPRZ1	0.0756729	0	PTN_PTPRZ1	PTN - PTPRZ1	PTN	Secreted Signaling	PMID: 28356350; PMID: 25620911
CCs	CCs	PTN	PTPRZ1	0.0945122	0	PTN_PTPRZ1	PTN - PTPRZ1	PTN	Secreted Signaling	PMID: 28356350; PMID: 25620911
Ependys	CCs	PTN	PTPRZ1	0.0491237	0	PTN_PTPRZ1	PTN - PTPRZ1	PTN	Secreted Signaling	PMID: 28356350; PMID: 25620911
APECs	NNE	PTN	SDC1	0.0243966	0	PTN_SDC1	PTN - SDC1	PTN	Secreted Signaling	PMID: 28356350; PMID: 25620911
NSPCs	NNE	PTN	SDC1	0.047503	0	PTN_SDC1	PTN - SDC1	PTN	Secreted Signaling	PMID: 28356350; PMID: 25620911
Neurons	NNE	PTN	SDC1	0.005283	0	PTN_SDC1	PTN - SDC1	PTN	Secreted Signaling	PMID: 28356350; PMID: 25620911
NNE	NNE	PTN	SDC1	0.00241237	0	PTN_SDC1	PTN - SDC1	PTN	Secreted Signaling	PMID: 28356350; PMID: 25620911
PPs	NNE	PTN	SDC1	0.00559485	0	PTN_SDC1	PTN - SDC1	PTN	Secreted Signaling	PMID: 28356350; PMID: 25620911
CCs	NNE	PTN	SDC1	0.0597828	0	PTN_SDC1	PTN - SDC1	PTN	Secreted Signaling	PMID: 28356350; PMID: 25620911
Fibroblasts	NNE	PTN	SDC1	0.00701937	0	PTN_SDC1	PTN - SDC1	PTN	Secreted Signaling	PMID: 28356350; PMID: 25620911
Ependys	NNE	PTN	SDC1	0.0305107	0	PTN_SDC1	PTN - SDC1	PTN	Secreted Signaling	PMID: 28356350; PMID: 25620911
APECs	CCs	PTN	SDC1	0.00288823	0.02	PTN_SDC1	PTN - SDC1	PTN	Secreted Signaling	PMID: 28356350; PMID: 25620911
NSPCs	CCs	PTN	SDC1	0.00574365	0	PTN_SDC1	PTN - SDC1	PTN	Secreted Signaling	PMID: 28356350; PMID: 25620911
CCs	CCs	PTN	SDC1	0.00731128	0	PTN_SDC1	PTN - SDC1	PTN	Secreted Signaling	PMID: 28356350; PMID: 25620911
Ependys	CCs	PTN	SDC1	0.00363213	0.01	PTN_SDC1	PTN - SDC1	PTN	Secreted Signaling	PMID: 28356350; PMID: 25620911
APECs	APECs	PTN	SDC2	0.0176397	0	PTN_SDC2	PTN - SDC2	PTN	Secreted Signaling	PMID: 28356350; PMID: 25620911
NSPCs	APECs	PTN	SDC2	0.0345734	0	PTN_SDC2	PTN - SDC2	PTN	Secreted Signaling	PMID: 28356350; PMID: 25620911
CCs	APECs	PTN	SDC2	0.043664	0	PTN_SDC2	PTN - SDC2	PTN	Secreted Signaling	PMID: 28356350; PMID: 25620911
Ependys	APECs	PTN	SDC2	0.0220989	0	PTN_SDC2	PTN - SDC2	PTN	Secreted Signaling	PMID: 28356350; PMID: 25620911
APECs	NSPCs	PTN	SDC2	0.00679418	0	PTN_SDC2	PTN - SDC2	PTN	Secreted Signaling	PMID: 28356350; PMID: 25620911
NSPCs	NSPCs	PTN	SDC2	0.013459	0	PTN_SDC2	PTN - SDC2	PTN	Secreted Signaling	PMID: 28356350; PMID: 25620911
CCs	NSPCs	PTN	SDC2	0.0170962	0	PTN_SDC2	PTN - SDC2	PTN	Secreted Signaling	PMID: 28356350; PMID: 25620911
Ependys	NSPCs	PTN	SDC2	0.00853548	0	PTN_SDC2	PTN - SDC2	PTN	Secreted Signaling	PMID: 28356350; PMID: 25620911
NSPCs	NNE	PTN	SDC2	0.0051337	0	PTN_SDC2	PTN - SDC2	PTN	Secreted Signaling	PMID: 28356350; PMID: 25620911
CCs	NNE	PTN	SDC2	0.00653595	0.04	PTN_SDC2	PTN - SDC2	PTN	Secreted Signaling	PMID: 28356350; PMID: 25620911
NSPCs	PPs	PTN	SDC2	0.00831246	0.03	PTN_SDC2	PTN - SDC2	PTN	Secreted Signaling	PMID: 28356350; PMID: 25620911
CCs	PPs	PTN	SDC2	0.0105737	0.02	PTN_SDC2	PTN - SDC2	PTN	Secreted Signaling	PMID: 28356350; PMID: 25620911
APECs	CCs	PTN	SDC2	0.0136911	0.01	PTN_SDC2	PTN - SDC2	PTN	Secreted Signaling	PMID: 28356350; PMID: 25620911
NSPCs	CCs	PTN	SDC2	0.0269381	0	PTN_SDC2	PTN - SDC2	PTN	Secreted Signaling	PMID: 28356350; PMID: 25620911
CCs	CCs	PTN	SDC2	0.0340921	0	PTN_SDC2	PTN - SDC2	PTN	Secreted Signaling	PMID: 28356350; PMID: 25620911
Ependys	CCs	PTN	SDC2	0.0171695	0	PTN_SDC2	PTN - SDC2	PTN	Secreted Signaling	PMID: 28356350; PMID: 25620911
NSPCs	Fibroblasts	PTN	SDC2	0.011416	0	PTN_SDC2	PTN - SDC2	PTN	Secreted Signaling	PMID: 28356350; PMID: 25620911
CCs	Fibroblasts	PTN	SDC2	0.0145092	0	PTN_SDC2	PTN - SDC2	PTN	Secreted Signaling	PMID: 28356350; PMID: 25620911
Ependys	Fibroblasts	PTN	SDC2	0.00723432	0.01	PTN_SDC2	PTN - SDC2	PTN	Secreted Signaling	PMID: 28356350; PMID: 25620911
APECs	NSPCs	PTN	SDC3	0.00445547	0	PTN_SDC3	PTN - SDC3	PTN	Secreted Signaling	PMID: 28356350; PMID: 25620911
NSPCs	NSPCs	PTN	SDC3	0.00884657	0	PTN_SDC3	PTN - SDC3	PTN	Secreted Signaling	PMID: 28356350; PMID: 25620911
CCs	NSPCs	PTN	SDC3	0.0112515	0	PTN_SDC3	PTN - SDC3	PTN	Secreted Signaling	PMID: 28356350; PMID: 25620911
Ependys	NSPCs	PTN	SDC3	0.00560076	0	PTN_SDC3	PTN - SDC3	PTN	Secreted Signaling	PMID: 28356350; PMID: 25620911
APECs	Neurons	PTN	SDC3	0.00628819	0	PTN_SDC3	PTN - SDC3	PTN	Secreted Signaling	PMID: 28356350; PMID: 25620911
NSPCs	Neurons	PTN	SDC3	0.0124629	0	PTN_SDC3	PTN - SDC3	PTN	Secreted Signaling	PMID: 28356350; PMID: 25620911
CCs	Neurons	PTN	SDC3	0.0158352	0	PTN_SDC3	PTN - SDC3	PTN	Secreted Signaling	PMID: 28356350; PMID: 25620911
Ependys	Neurons	PTN	SDC3	0.00790084	0	PTN_SDC3	PTN - SDC3	PTN	Secreted Signaling	PMID: 28356350; PMID: 25620911
APECs	CCs	PTN	SDC3	0.00704218	0.01	PTN_SDC3	PTN - SDC3	PTN	Secreted Signaling	PMID: 28356350; PMID: 25620911
NSPCs	CCs	PTN	SDC3	0.0139469	0	PTN_SDC3	PTN - SDC3	PTN	Secreted Signaling	PMID: 28356350; PMID: 25620911
CCs	CCs	PTN	SDC3	0.0177136	0	PTN_SDC3	PTN - SDC3	PTN	Secreted Signaling	PMID: 28356350; PMID: 25620911
Ependys	CCs	PTN	SDC3	0.00884648	0	PTN_SDC3	PTN - SDC3	PTN	Secreted Signaling	PMID: 28356350; PMID: 25620911
APECs	NNE	PTN	SDC4	0.0137329	0	PTN_SDC4	PTN - SDC4	PTN	Secreted Signaling	PMID: 28356350; PMID: 25620911
NSPCs	NNE	PTN	SDC4	0.0270192	0	PTN_SDC4	PTN - SDC4	PTN	Secreted Signaling	PMID: 28356350; PMID: 25620911
Neurons	NNE	PTN	SDC4	0.00294855	0	PTN_SDC4	PTN - SDC4	PTN	Secreted Signaling	PMID: 28356350; PMID: 25620911
NNE	NNE	PTN	SDC4	0.00134468	0	PTN_SDC4	PTN - SDC4	PTN	Secreted Signaling	PMID: 28356350; PMID: 25620911
PPs	NNE	PTN	SDC4	0.00312304	0	PTN_SDC4	PTN - SDC4	PTN	Secreted Signaling	PMID: 28356350; PMID: 25620911
CCs	NNE	PTN	SDC4	0.0341939	0	PTN_SDC4	PTN - SDC4	PTN	Secreted Signaling	PMID: 28356350; PMID: 25620911
Fibroblasts	NNE	PTN	SDC4	0.00392069	0	PTN_SDC4	PTN - SDC4	PTN	Secreted Signaling	PMID: 28356350; PMID: 25620911
Ependys	NNE	PTN	SDC4	0.0172217	0	PTN_SDC4	PTN - SDC4	PTN	Secreted Signaling	PMID: 28356350; PMID: 25620911
APECs	Fibroblasts	PTN	SDC4	0.00398012	0	PTN_SDC4	PTN - SDC4	PTN	Secreted Signaling	PMID: 28356350; PMID: 25620911
NSPCs	Fibroblasts	PTN	SDC4	0.00790646	0	PTN_SDC4	PTN - SDC4	PTN	Secreted Signaling	PMID: 28356350; PMID: 25620911
CCs	Fibroblasts	PTN	SDC4	0.0100584	0	PTN_SDC4	PTN - SDC4	PTN	Secreted Signaling	PMID: 28356350; PMID: 25620911
Ependys	Fibroblasts	PTN	SDC4	0.00500383	0	PTN_SDC4	PTN - SDC4	PTN	Secreted Signaling	PMID: 28356350; PMID: 25620911
APECs	Ependys	PTN	SDC4	0.00680878	0	PTN_SDC4	PTN - SDC4	PTN	Secreted Signaling	PMID: 28356350; PMID: 25620911
NSPCs	Ependys	PTN	SDC4	0.0134878	0	PTN_SDC4	PTN - SDC4	PTN	Secreted Signaling	PMID: 28356350; PMID: 25620911
Neurons	Ependys	PTN	SDC4	0.00145388	0.02	PTN_SDC4	PTN - SDC4	PTN	Secreted Signaling	PMID: 28356350; PMID: 25620911
PPs	Ependys	PTN	SDC4	0.00154006	0.02	PTN_SDC4	PTN - SDC4	PTN	Secreted Signaling	PMID: 28356350; PMID: 25620911
CCs	Ependys	PTN	SDC4	0.0171326	0	PTN_SDC4	PTN - SDC4	PTN	Secreted Signaling	PMID: 28356350; PMID: 25620911
Fibroblasts	Ependys	PTN	SDC4	0.00193418	0.01	PTN_SDC4	PTN - SDC4	PTN	Secreted Signaling	PMID: 28356350; PMID: 25620911
Ependys	Ependys	PTN	SDC4	0.0085538	0	PTN_SDC4	PTN - SDC4	PTN	Secreted Signaling	PMID: 28356350; PMID: 25620911
APECs	APECs	PTN	NCL	0.0501483	0	PTN_NCL	PTN - NCL	PTN	Secreted Signaling	PMID: 28356350; PMID: 25620911
NSPCs	APECs	PTN	NCL	0.095263	0	PTN_NCL	PTN - NCL	PTN	Secreted Signaling	PMID: 28356350; PMID: 25620911
CCs	APECs	PTN	NCL	0.118355	0	PTN_NCL	PTN - NCL	PTN	Secreted Signaling	PMID: 28356350; PMID: 25620911
Ependys	APECs	PTN	NCL	0.062304	0	PTN_NCL	PTN - NCL	PTN	Secreted Signaling	PMID: 28356350; PMID: 25620911
APECs	NSPCs	PTN	NCL	0.044461	0	PTN_NCL	PTN - NCL	PTN	Secreted Signaling	PMID: 28356350; PMID: 25620911
NSPCs	NSPCs	PTN	NCL	0.0849167	0	PTN_NCL	PTN - NCL	PTN	Secreted Signaling	PMID: 28356350; PMID: 25620911
CCs	NSPCs	PTN	NCL	0.105794	0	PTN_NCL	PTN - NCL	PTN	Secreted Signaling	PMID: 28356350; PMID: 25620911
Ependys	NSPCs	PTN	NCL	0.0553184	0	PTN_NCL	PTN - NCL	PTN	Secreted Signaling	PMID: 28356350; PMID: 25620911
APECs	Neurons	PTN	NCL	0.0442984	0	PTN_NCL	PTN - NCL	PTN	Secreted Signaling	PMID: 28356350; PMID: 25620911
NSPCs	Neurons	PTN	NCL	0.0846191	0	PTN_NCL	PTN - NCL	PTN	Secreted Signaling	PMID: 28356350; PMID: 25620911
CCs	Neurons	PTN	NCL	0.105432	0	PTN_NCL	PTN - NCL	PTN	Secreted Signaling	PMID: 28356350; PMID: 25620911
Ependys	Neurons	PTN	NCL	0.0551183	0	PTN_NCL	PTN - NCL	PTN	Secreted Signaling	PMID: 28356350; PMID: 25620911
APECs	NNE	PTN	NCL	0.0499555	0	PTN_NCL	PTN - NCL	PTN	Secreted Signaling	PMID: 28356350; PMID: 25620911
NSPCs	NNE	PTN	NCL	0.094914	0	PTN_NCL	PTN - NCL	PTN	Secreted Signaling	PMID: 28356350; PMID: 25620911
CCs	NNE	PTN	NCL	0.117932	0	PTN_NCL	PTN - NCL	PTN	Secreted Signaling	PMID: 28356350; PMID: 25620911
Ependys	NNE	PTN	NCL	0.0620675	0	PTN_NCL	PTN - NCL	PTN	Secreted Signaling	PMID: 28356350; PMID: 25620911
APECs	PPs	PTN	NCL	0.04916	0	PTN_NCL	PTN - NCL	PTN	Secreted Signaling	PMID: 28356350; PMID: 25620911
NSPCs	PPs	PTN	NCL	0.0934731	0	PTN_NCL	PTN - NCL	PTN	Secreted Signaling	PMID: 28356350; PMID: 25620911
CCs	PPs	PTN	NCL	0.116187	0	PTN_NCL	PTN - NCL	PTN	Secreted Signaling	PMID: 28356350; PMID: 25620911
Ependys	PPs	PTN	NCL	0.0610916	0	PTN_NCL	PTN - NCL	PTN	Secreted Signaling	PMID: 28356350; PMID: 25620911
APECs	CCs	PTN	NCL	0.053143	0	PTN_NCL	PTN - NCL	PTN	Secreted Signaling	PMID: 28356350; PMID: 25620911
NSPCs	CCs	PTN	NCL	0.100666	0	PTN_NCL	PTN - NCL	PTN	Secreted Signaling	PMID: 28356350; PMID: 25620911
CCs	CCs	PTN	NCL	0.124887	0	PTN_NCL	PTN - NCL	PTN	Secreted Signaling	PMID: 28356350; PMID: 25620911
Ependys	CCs	PTN	NCL	0.0659742	0	PTN_NCL	PTN - NCL	PTN	Secreted Signaling	PMID: 28356350; PMID: 25620911
APECs	Fibroblasts	PTN	NCL	0.0550188	0	PTN_NCL	PTN - NCL	PTN	Secreted Signaling	PMID: 28356350; PMID: 25620911
NSPCs	Fibroblasts	PTN	NCL	0.104035	0	PTN_NCL	PTN - NCL	PTN	Secreted Signaling	PMID: 28356350; PMID: 25620911
CCs	Fibroblasts	PTN	NCL	0.12895	0	PTN_NCL	PTN - NCL	PTN	Secreted Signaling	PMID: 28356350; PMID: 25620911
Ependys	Fibroblasts	PTN	NCL	0.0682702	0	PTN_NCL	PTN - NCL	PTN	Secreted Signaling	PMID: 28356350; PMID: 25620911
APECs	Ependys	PTN	NCL	0.0452567	0	PTN_NCL	PTN - NCL	PTN	Secreted Signaling	PMID: 28356350; PMID: 25620911
NSPCs	Ependys	PTN	NCL	0.0863709	0	PTN_NCL	PTN - NCL	PTN	Secreted Signaling	PMID: 28356350; PMID: 25620911
CCs	Ependys	PTN	NCL	0.107564	0	PTN_NCL	PTN - NCL	PTN	Secreted Signaling	PMID: 28356350; PMID: 25620911
Ependys	Ependys	PTN	NCL	0.056297	0	PTN_NCL	PTN - NCL	PTN	Secreted Signaling	PMID: 28356350; PMID: 25620911
CCs	CCs	PTN	ALK	0.00392733	0.04	PTN_ALK	PTN - ALK	PTN	Secreted Signaling	PMID: 28356350; PMID: 25620911
Fibroblasts	NNE	POSTN	ITGAV_ITGB5	0.00246908	0	POSTN_ITGAV_ITGB5	POSTN - (ITGAV+ITGB5)	PERIOSTIN	Secreted Signaling	PMID: 26721738
Fibroblasts	CCs	POSTN	ITGAV_ITGB5	0.00250846	0	POSTN_ITGAV_ITGB5	POSTN - (ITGAV+ITGB5)	PERIOSTIN	Secreted Signaling	PMID: 26721738
Fibroblasts	Fibroblasts	POSTN	ITGAV_ITGB5	0.00297981	0	POSTN_ITGAV_ITGB5	POSTN - (ITGAV+ITGB5)	PERIOSTIN	Secreted Signaling	PMID: 26721738
Fibroblasts	Ependys	POSTN	ITGAV_ITGB5	0.002198	0	POSTN_ITGAV_ITGB5	POSTN - (ITGAV+ITGB5)	PERIOSTIN	Secreted Signaling	PMID: 26721738
CCs	APECs	C5	C5AR1	0.000200022	0	HC_C5AR1	HC - C5AR1	COMPLEMENT	Secreted Signaling	KEGG: hsa04080
NNE	Fibroblasts	EDN1	EDNRA	0.000852949	0	EDN1_EDNRA	EDN1 - EDNRA	EDN	Secreted Signaling	KEGG: hsa04080
NNE	NSPCs	EDN1	EDNRB	0.00045526	0	EDN1_EDNRB	EDN1 - EDNRB	EDN	Secreted Signaling	KEGG: hsa04080
NNE	CCs	EDN1	EDNRB	0.000563318	0	EDN1_EDNRB	EDN1 - EDNRB	EDN	Secreted Signaling	KEGG: hsa04080
NSPCs	PPs	KITLG	KIT	0.00192659	0	KITL_KIT	KITL - KIT	KIT	Secreted Signaling	KEGG: hsa04080
NNE	PPs	KITLG	KIT	0.000586237	0	KITL_KIT	KITL - KIT	KIT	Secreted Signaling	KEGG: hsa04080
CCs	PPs	KITLG	KIT	0.00619695	0	KITL_KIT	KITL - KIT	KIT	Secreted Signaling	KEGG: hsa04080
Fibroblasts	NSPCs	BDNF	NTRK2	0.00348001	0	BDNF_NTRK2	BDNF - NTRK2	NT	Secreted Signaling	PMID: 27908981
Fibroblasts	Neurons	BDNF	NTRK2	0.00236893	0	BDNF_NTRK2	BDNF - NTRK2	NT	Secreted Signaling	PMID: 27908981
Fibroblasts	CCs	BDNF	NTRK2	0.00161685	0	BDNF_NTRK2	BDNF - NTRK2	NT	Secreted Signaling	PMID: 27908981
Fibroblasts	Ependys	BDNF	NTRK2	0.000204839	0	BDNF_NTRK2	BDNF - NTRK2	NT	Secreted Signaling	PMID: 27908981
APECs	Neurons	SEMA3A	NRP1_PLXNA1	0.00245117	0	SEMA3A_NRP1_PLXNA1	SEMA3A - (NRP1+PLXNA1)	SEMA3	Secreted Signaling	PMID: 27533782
NSPCs	Neurons	SEMA3A	NRP1_PLXNA1	0.00124386	0	SEMA3A_NRP1_PLXNA1	SEMA3A - (NRP1+PLXNA1)	SEMA3	Secreted Signaling	PMID: 27533782
NNE	Neurons	SEMA3A	NRP1_PLXNA1	0.00331299	0	SEMA3A_NRP1_PLXNA1	SEMA3A - (NRP1+PLXNA1)	SEMA3	Secreted Signaling	PMID: 27533782
PPs	Neurons	SEMA3A	NRP1_PLXNA1	0.00377482	0	SEMA3A_NRP1_PLXNA1	SEMA3A - (NRP1+PLXNA1)	SEMA3	Secreted Signaling	PMID: 27533782
CCs	Neurons	SEMA3A	NRP1_PLXNA1	0.00507631	0	SEMA3A_NRP1_PLXNA1	SEMA3A - (NRP1+PLXNA1)	SEMA3	Secreted Signaling	PMID: 27533782
Ependys	Neurons	SEMA3A	NRP1_PLXNA1	0.000961352	0	SEMA3A_NRP1_PLXNA1	SEMA3A - (NRP1+PLXNA1)	SEMA3	Secreted Signaling	PMID: 27533782
APECs	CCs	SEMA3A	NRP1_PLXNA1	0.00179815	0	SEMA3A_NRP1_PLXNA1	SEMA3A - (NRP1+PLXNA1)	SEMA3	Secreted Signaling	PMID: 27533782
NNE	CCs	SEMA3A	NRP1_PLXNA1	0.00243094	0	SEMA3A_NRP1_PLXNA1	SEMA3A - (NRP1+PLXNA1)	SEMA3	Secreted Signaling	PMID: 27533782
PPs	CCs	SEMA3A	NRP1_PLXNA1	0.00277015	0	SEMA3A_NRP1_PLXNA1	SEMA3A - (NRP1+PLXNA1)	SEMA3	Secreted Signaling	PMID: 27533782
CCs	CCs	SEMA3A	NRP1_PLXNA1	0.00372654	0.01	SEMA3A_NRP1_PLXNA1	SEMA3A - (NRP1+PLXNA1)	SEMA3	Secreted Signaling	PMID: 27533782
APECs	NSPCs	SEMA3A	NRP1_PLXNA3	0.00232163	0	SEMA3A_NRP1_PLXNA3	SEMA3A - (NRP1+PLXNA3)	SEMA3	Secreted Signaling	PMID: 27533782
NSPCs	NSPCs	SEMA3A	NRP1_PLXNA3	0.00117805	0	SEMA3A_NRP1_PLXNA3	SEMA3A - (NRP1+PLXNA3)	SEMA3	Secreted Signaling	PMID: 27533782
NNE	NSPCs	SEMA3A	NRP1_PLXNA3	0.00313806	0	SEMA3A_NRP1_PLXNA3	SEMA3A - (NRP1+PLXNA3)	SEMA3	Secreted Signaling	PMID: 27533782
PPs	NSPCs	SEMA3A	NRP1_PLXNA3	0.00357558	0	SEMA3A_NRP1_PLXNA3	SEMA3A - (NRP1+PLXNA3)	SEMA3	Secreted Signaling	PMID: 27533782
CCs	NSPCs	SEMA3A	NRP1_PLXNA3	0.00480871	0	SEMA3A_NRP1_PLXNA3	SEMA3A - (NRP1+PLXNA3)	SEMA3	Secreted Signaling	PMID: 27533782
Fibroblasts	NSPCs	SEMA3A	NRP1_PLXNA3	0.000852519	0.01	SEMA3A_NRP1_PLXNA3	SEMA3A - (NRP1+PLXNA3)	SEMA3	Secreted Signaling	PMID: 27533782
Ependys	NSPCs	SEMA3A	NRP1_PLXNA3	0.000910476	0	SEMA3A_NRP1_PLXNA3	SEMA3A - (NRP1+PLXNA3)	SEMA3	Secreted Signaling	PMID: 27533782
APECs	CCs	SEMA3A	NRP1_PLXNA3	0.0024036	0	SEMA3A_NRP1_PLXNA3	SEMA3A - (NRP1+PLXNA3)	SEMA3	Secreted Signaling	PMID: 27533782
NSPCs	CCs	SEMA3A	NRP1_PLXNA3	0.00121969	0.03	SEMA3A_NRP1_PLXNA3	SEMA3A - (NRP1+PLXNA3)	SEMA3	Secreted Signaling	PMID: 27533782
NNE	CCs	SEMA3A	NRP1_PLXNA3	0.00324875	0	SEMA3A_NRP1_PLXNA3	SEMA3A - (NRP1+PLXNA3)	SEMA3	Secreted Signaling	PMID: 27533782
PPs	CCs	SEMA3A	NRP1_PLXNA3	0.00370166	0	SEMA3A_NRP1_PLXNA3	SEMA3A - (NRP1+PLXNA3)	SEMA3	Secreted Signaling	PMID: 27533782
CCs	CCs	SEMA3A	NRP1_PLXNA3	0.00497805	0	SEMA3A_NRP1_PLXNA3	SEMA3A - (NRP1+PLXNA3)	SEMA3	Secreted Signaling	PMID: 27533782
APECs	Neurons	SEMA3A	NRP1_PLXNA4	0.00213799	0	SEMA3A_NRP1_PLXNA4	SEMA3A - (NRP1+PLXNA4)	SEMA3	Secreted Signaling	PMID: 27533782
NSPCs	Neurons	SEMA3A	NRP1_PLXNA4	0.00108476	0	SEMA3A_NRP1_PLXNA4	SEMA3A - (NRP1+PLXNA4)	SEMA3	Secreted Signaling	PMID: 27533782
NNE	Neurons	SEMA3A	NRP1_PLXNA4	0.00289002	0	SEMA3A_NRP1_PLXNA4	SEMA3A - (NRP1+PLXNA4)	SEMA3	Secreted Signaling	PMID: 27533782
PPs	Neurons	SEMA3A	NRP1_PLXNA4	0.00329308	0	SEMA3A_NRP1_PLXNA4	SEMA3A - (NRP1+PLXNA4)	SEMA3	Secreted Signaling	PMID: 27533782
CCs	Neurons	SEMA3A	NRP1_PLXNA4	0.00442922	0	SEMA3A_NRP1_PLXNA4	SEMA3A - (NRP1+PLXNA4)	SEMA3	Secreted Signaling	PMID: 27533782
Fibroblasts	Neurons	SEMA3A	NRP1_PLXNA4	0.000784993	0	SEMA3A_NRP1_PLXNA4	SEMA3A - (NRP1+PLXNA4)	SEMA3	Secreted Signaling	PMID: 27533782
Ependys	Neurons	SEMA3A	NRP1_PLXNA4	0.000838363	0	SEMA3A_NRP1_PLXNA4	SEMA3A - (NRP1+PLXNA4)	SEMA3	Secreted Signaling	PMID: 27533782
NSPCs	Neurons	SEMA3B	NRP1_PLXNA1	0.000636333	0	SEMA3B_NRP1_PLXNA1	SEMA3B - (NRP1+PLXNA1)	SEMA3	Secreted Signaling	PMID: 27533782
CCs	Neurons	SEMA3B	NRP1_PLXNA1	0.000567357	0	SEMA3B_NRP1_PLXNA1	SEMA3B - (NRP1+PLXNA1)	SEMA3	Secreted Signaling	PMID: 27533782
NSPCs	CCs	SEMA3B	NRP1_PLXNA1	0.000466581	0	SEMA3B_NRP1_PLXNA1	SEMA3B - (NRP1+PLXNA1)	SEMA3	Secreted Signaling	PMID: 27533782
CCs	CCs	SEMA3B	NRP1_PLXNA1	0.000415998	0.01	SEMA3B_NRP1_PLXNA1	SEMA3B - (NRP1+PLXNA1)	SEMA3	Secreted Signaling	PMID: 27533782
NSPCs	NSPCs	SEMA3B	NRP1_PLXNA3	0.000602647	0	SEMA3B_NRP1_PLXNA3	SEMA3B - (NRP1+PLXNA3)	SEMA3	Secreted Signaling	PMID: 27533782
CCs	NSPCs	SEMA3B	NRP1_PLXNA3	0.000537321	0	SEMA3B_NRP1_PLXNA3	SEMA3B - (NRP1+PLXNA3)	SEMA3	Secreted Signaling	PMID: 27533782
NSPCs	CCs	SEMA3B	NRP1_PLXNA3	0.000623962	0	SEMA3B_NRP1_PLXNA3	SEMA3B - (NRP1+PLXNA3)	SEMA3	Secreted Signaling	PMID: 27533782
CCs	CCs	SEMA3B	NRP1_PLXNA3	0.000556326	0.01	SEMA3B_NRP1_PLXNA3	SEMA3B - (NRP1+PLXNA3)	SEMA3	Secreted Signaling	PMID: 27533782
NSPCs	Neurons	SEMA3B	NRP1_PLXNA4	0.000554902	0	SEMA3B_NRP1_PLXNA4	SEMA3B - (NRP1+PLXNA4)	SEMA3	Secreted Signaling	PMID: 27533782
CCs	Neurons	SEMA3B	NRP1_PLXNA4	0.000494748	0	SEMA3B_NRP1_PLXNA4	SEMA3B - (NRP1+PLXNA4)	SEMA3	Secreted Signaling	PMID: 27533782
NSPCs	Neurons	SEMA3C	NRP1_PLXNA1	0.000899199	0	SEMA3C_NRP1_PLXNA1	SEMA3C - (NRP1+PLXNA1)	SEMA3	Secreted Signaling	PMID: 27533782
NNE	Neurons	SEMA3C	NRP1_PLXNA1	0.00243965	0	SEMA3C_NRP1_PLXNA1	SEMA3C - (NRP1+PLXNA1)	SEMA3	Secreted Signaling	PMID: 27533782
NNE	CCs	SEMA3C	NRP1_PLXNA1	0.0017897	0	SEMA3C_NRP1_PLXNA1	SEMA3C - (NRP1+PLXNA1)	SEMA3	Secreted Signaling	PMID: 27533782
NSPCs	NSPCs	SEMA3C	NRP1_PLXNA3	0.000851609	0	SEMA3C_NRP1_PLXNA3	SEMA3C - (NRP1+PLXNA3)	SEMA3	Secreted Signaling	PMID: 27533782
NNE	NSPCs	SEMA3C	NRP1_PLXNA3	0.00231072	0	SEMA3C_NRP1_PLXNA3	SEMA3C - (NRP1+PLXNA3)	SEMA3	Secreted Signaling	PMID: 27533782
CCs	NSPCs	SEMA3C	NRP1_PLXNA3	0.000489543	0.01	SEMA3C_NRP1_PLXNA3	SEMA3C - (NRP1+PLXNA3)	SEMA3	Secreted Signaling	PMID: 27533782
Ependys	NSPCs	SEMA3C	NRP1_PLXNA3	0.000518783	0	SEMA3C_NRP1_PLXNA3	SEMA3C - (NRP1+PLXNA3)	SEMA3	Secreted Signaling	PMID: 27533782
NSPCs	CCs	SEMA3C	NRP1_PLXNA3	0.000881722	0.02	SEMA3C_NRP1_PLXNA3	SEMA3C - (NRP1+PLXNA3)	SEMA3	Secreted Signaling	PMID: 27533782
NNE	CCs	SEMA3C	NRP1_PLXNA3	0.0023923	0	SEMA3C_NRP1_PLXNA3	SEMA3C - (NRP1+PLXNA3)	SEMA3	Secreted Signaling	PMID: 27533782
NSPCs	Neurons	SEMA3C	NRP1_PLXNA4	0.000784155	0	SEMA3C_NRP1_PLXNA4	SEMA3C - (NRP1+PLXNA4)	SEMA3	Secreted Signaling	PMID: 27533782
NNE	Neurons	SEMA3C	NRP1_PLXNA4	0.00212794	0	SEMA3C_NRP1_PLXNA4	SEMA3C - (NRP1+PLXNA4)	SEMA3	Secreted Signaling	PMID: 27533782
CCs	Neurons	SEMA3C	NRP1_PLXNA4	0.000450754	0	SEMA3C_NRP1_PLXNA4	SEMA3C - (NRP1+PLXNA4)	SEMA3	Secreted Signaling	PMID: 27533782
Ependys	Neurons	SEMA3C	NRP1_PLXNA4	0.000477679	0	SEMA3C_NRP1_PLXNA4	SEMA3C - (NRP1+PLXNA4)	SEMA3	Secreted Signaling	PMID: 27533782
NNE	Neurons	SEMA3D	NRP1_PLXNA1	0.000893867	0	SEMA3D_NRP1_PLXNA1	SEMA3D - (NRP1+PLXNA1)	SEMA3	Secreted Signaling	PMID: 27533782
NNE	CCs	SEMA3D	NRP1_PLXNA1	0.000655459	0	SEMA3D_NRP1_PLXNA1	SEMA3D - (NRP1+PLXNA1)	SEMA3	Secreted Signaling	PMID: 27533782
NNE	NSPCs	SEMA3D	NRP1_PLXNA3	0.00084656	0	SEMA3D_NRP1_PLXNA3	SEMA3D - (NRP1+PLXNA3)	SEMA3	Secreted Signaling	PMID: 27533782
NNE	CCs	SEMA3D	NRP1_PLXNA3	0.000876494	0	SEMA3D_NRP1_PLXNA3	SEMA3D - (NRP1+PLXNA3)	SEMA3	Secreted Signaling	PMID: 27533782
NNE	Neurons	SEMA3D	NRP1_PLXNA4	0.000779505	0	SEMA3D_NRP1_PLXNA4	SEMA3D - (NRP1+PLXNA4)	SEMA3	Secreted Signaling	PMID: 27533782
NSPCs	Neurons	SEMA3B	NRP2_PLXNA1	0.000878734	0	SEMA3B_NRP2_PLXNA1	SEMA3B - (NRP2+PLXNA1)	SEMA3	Secreted Signaling	PMID: 27533782
CCs	Neurons	SEMA3B	NRP2_PLXNA1	0.000783503	0	SEMA3B_NRP2_PLXNA1	SEMA3B - (NRP2+PLXNA1)	SEMA3	Secreted Signaling	PMID: 27533782
NSPCs	CCs	SEMA3B	NRP2_PLXNA1	0.00046491	0	SEMA3B_NRP2_PLXNA1	SEMA3B - (NRP2+PLXNA1)	SEMA3	Secreted Signaling	PMID: 27533782
CCs	CCs	SEMA3B	NRP2_PLXNA1	0.000414508	0.01	SEMA3B_NRP2_PLXNA1	SEMA3B - (NRP2+PLXNA1)	SEMA3	Secreted Signaling	PMID: 27533782
NSPCs	NSPCs	SEMA3B	NRP2_PLXNA3	0.000488516	0	SEMA3B_NRP2_PLXNA3	SEMA3B - (NRP2+PLXNA3)	SEMA3	Secreted Signaling	PMID: 27533782
CCs	NSPCs	SEMA3B	NRP2_PLXNA3	0.000435556	0	SEMA3B_NRP2_PLXNA3	SEMA3B - (NRP2+PLXNA3)	SEMA3	Secreted Signaling	PMID: 27533782
NSPCs	CCs	SEMA3B	NRP2_PLXNA3	0.000621728	0	SEMA3B_NRP2_PLXNA3	SEMA3B - (NRP2+PLXNA3)	SEMA3	Secreted Signaling	PMID: 27533782
CCs	CCs	SEMA3B	NRP2_PLXNA3	0.000554334	0.01	SEMA3B_NRP2_PLXNA3	SEMA3B - (NRP2+PLXNA3)	SEMA3	Secreted Signaling	PMID: 27533782
NSPCs	Neurons	SEMA3B	NRP2_PLXNA4	0.000766307	0	SEMA3B_NRP2_PLXNA4	SEMA3B - (NRP2+PLXNA4)	SEMA3	Secreted Signaling	PMID: 27533782
CCs	Neurons	SEMA3B	NRP2_PLXNA4	0.000683252	0	SEMA3B_NRP2_PLXNA4	SEMA3B - (NRP2+PLXNA4)	SEMA3	Secreted Signaling	PMID: 27533782
NSPCs	Neurons	SEMA3C	NRP2_PLXNA1	0.00124161	0	SEMA3C_NRP2_PLXNA1	SEMA3C - (NRP2+PLXNA1)	SEMA3	Secreted Signaling	PMID: 27533782
NNE	Neurons	SEMA3C	NRP2_PLXNA1	0.00336668	0	SEMA3C_NRP2_PLXNA1	SEMA3C - (NRP2+PLXNA1)	SEMA3	Secreted Signaling	PMID: 27533782
Ependys	Neurons	SEMA3C	NRP2_PLXNA1	0.000756479	0	SEMA3C_NRP2_PLXNA1	SEMA3C - (NRP2+PLXNA1)	SEMA3	Secreted Signaling	PMID: 27533782
NNE	CCs	SEMA3C	NRP2_PLXNA1	0.0017833	0	SEMA3C_NRP2_PLXNA1	SEMA3C - (NRP2+PLXNA1)	SEMA3	Secreted Signaling	PMID: 27533782
NSPCs	NSPCs	SEMA3C	NRP2_PLXNA3	0.000690362	0	SEMA3C_NRP2_PLXNA3	SEMA3C - (NRP2+PLXNA3)	SEMA3	Secreted Signaling	PMID: 27533782
NNE	NSPCs	SEMA3C	NRP2_PLXNA3	0.00187372	0	SEMA3C_NRP2_PLXNA3	SEMA3C - (NRP2+PLXNA3)	SEMA3	Secreted Signaling	PMID: 27533782
CCs	NSPCs	SEMA3C	NRP2_PLXNA3	0.000396823	0.01	SEMA3C_NRP2_PLXNA3	SEMA3C - (NRP2+PLXNA3)	SEMA3	Secreted Signaling	PMID: 27533782
Ependys	NSPCs	SEMA3C	NRP2_PLXNA3	0.000420528	0.01	SEMA3C_NRP2_PLXNA3	SEMA3C - (NRP2+PLXNA3)	SEMA3	Secreted Signaling	PMID: 27533782
NSPCs	CCs	SEMA3C	NRP2_PLXNA3	0.000878566	0.03	SEMA3C_NRP2_PLXNA3	SEMA3C - (NRP2+PLXNA3)	SEMA3	Secreted Signaling	PMID: 27533782
NNE	CCs	SEMA3C	NRP2_PLXNA3	0.00238375	0	SEMA3C_NRP2_PLXNA3	SEMA3C - (NRP2+PLXNA3)	SEMA3	Secreted Signaling	PMID: 27533782
NSPCs	Neurons	SEMA3C	NRP2_PLXNA4	0.00108281	0	SEMA3C_NRP2_PLXNA4	SEMA3C - (NRP2+PLXNA4)	SEMA3	Secreted Signaling	PMID: 27533782
NNE	Neurons	SEMA3C	NRP2_PLXNA4	0.00293688	0	SEMA3C_NRP2_PLXNA4	SEMA3C - (NRP2+PLXNA4)	SEMA3	Secreted Signaling	PMID: 27533782
CCs	Neurons	SEMA3C	NRP2_PLXNA4	0.000622506	0	SEMA3C_NRP2_PLXNA4	SEMA3C - (NRP2+PLXNA4)	SEMA3	Secreted Signaling	PMID: 27533782
Ependys	Neurons	SEMA3C	NRP2_PLXNA4	0.000659683	0	SEMA3C_NRP2_PLXNA4	SEMA3C - (NRP2+PLXNA4)	SEMA3	Secreted Signaling	PMID: 27533782
NNE	Neurons	SEMA3D	NRP2_PLXNA1	0.00123425	0	SEMA3D_NRP2_PLXNA1	SEMA3D - (NRP2+PLXNA1)	SEMA3	Secreted Signaling	PMID: 27533782
NNE	CCs	SEMA3D	NRP2_PLXNA1	0.000653112	0	SEMA3D_NRP2_PLXNA1	SEMA3D - (NRP2+PLXNA1)	SEMA3	Secreted Signaling	PMID: 27533782
NNE	NSPCs	SEMA3D	NRP2_PLXNA3	0.000686267	0	SEMA3D_NRP2_PLXNA3	SEMA3D - (NRP2+PLXNA3)	SEMA3	Secreted Signaling	PMID: 27533782
NNE	CCs	SEMA3D	NRP2_PLXNA3	0.000873356	0	SEMA3D_NRP2_PLXNA3	SEMA3D - (NRP2+PLXNA3)	SEMA3	Secreted Signaling	PMID: 27533782
NNE	Neurons	SEMA3D	NRP2_PLXNA4	0.00107639	0	SEMA3D_NRP2_PLXNA4	SEMA3D - (NRP2+PLXNA4)	SEMA3	Secreted Signaling	PMID: 27533782
APECs	Neurons	SEMA3F	NRP2_PLXNA1	0.000668852	0	SEMA3F_NRP2_PLXNA1	SEMA3F - (NRP2+PLXNA1)	SEMA3	Secreted Signaling	PMID: 27533782
NNE	Neurons	SEMA3F	NRP2_PLXNA1	0.00284584	0	SEMA3F_NRP2_PLXNA1	SEMA3F - (NRP2+PLXNA1)	SEMA3	Secreted Signaling	PMID: 27533782
PPs	Neurons	SEMA3F	NRP2_PLXNA1	0.00182616	0	SEMA3F_NRP2_PLXNA1	SEMA3F - (NRP2+PLXNA1)	SEMA3	Secreted Signaling	PMID: 27533782
APECs	CCs	SEMA3F	NRP2_PLXNA1	0.000353834	0	SEMA3F_NRP2_PLXNA1	SEMA3F - (NRP2+PLXNA1)	SEMA3	Secreted Signaling	PMID: 27533782
NNE	CCs	SEMA3F	NRP2_PLXNA1	0.00150704	0	SEMA3F_NRP2_PLXNA1	SEMA3F - (NRP2+PLXNA1)	SEMA3	Secreted Signaling	PMID: 27533782
PPs	CCs	SEMA3F	NRP2_PLXNA1	0.000966597	0	SEMA3F_NRP2_PLXNA1	SEMA3F - (NRP2+PLXNA1)	SEMA3	Secreted Signaling	PMID: 27533782
APECs	NSPCs	SEMA3F	NRP2_PLXNA3	0.000371801	0	SEMA3F_NRP2_PLXNA3	SEMA3F - (NRP2+PLXNA3)	SEMA3	Secreted Signaling	PMID: 27533782
NNE	NSPCs	SEMA3F	NRP2_PLXNA3	0.00158348	0	SEMA3F_NRP2_PLXNA3	SEMA3F - (NRP2+PLXNA3)	SEMA3	Secreted Signaling	PMID: 27533782
PPs	NSPCs	SEMA3F	NRP2_PLXNA3	0.00101565	0	SEMA3F_NRP2_PLXNA3	SEMA3F - (NRP2+PLXNA3)	SEMA3	Secreted Signaling	PMID: 27533782
APECs	CCs	SEMA3F	NRP2_PLXNA3	0.000473202	0	SEMA3F_NRP2_PLXNA3	SEMA3F - (NRP2+PLXNA3)	SEMA3	Secreted Signaling	PMID: 27533782
NNE	CCs	SEMA3F	NRP2_PLXNA3	0.00201467	0	SEMA3F_NRP2_PLXNA3	SEMA3F - (NRP2+PLXNA3)	SEMA3	Secreted Signaling	PMID: 27533782
PPs	CCs	SEMA3F	NRP2_PLXNA3	0.00129242	0	SEMA3F_NRP2_PLXNA3	SEMA3F - (NRP2+PLXNA3)	SEMA3	Secreted Signaling	PMID: 27533782
APECs	Neurons	SEMA3F	NRP2_PLXNA4	0.000583262	0	SEMA3F_NRP2_PLXNA4	SEMA3F - (NRP2+PLXNA4)	SEMA3	Secreted Signaling	PMID: 27533782
NNE	Neurons	SEMA3F	NRP2_PLXNA4	0.00248236	0	SEMA3F_NRP2_PLXNA4	SEMA3F - (NRP2+PLXNA4)	SEMA3	Secreted Signaling	PMID: 27533782
PPs	Neurons	SEMA3F	NRP2_PLXNA4	0.00159271	0	SEMA3F_NRP2_PLXNA4	SEMA3F - (NRP2+PLXNA4)	SEMA3	Secreted Signaling	PMID: 27533782
NSPCs	APECs	ADM	CALCRL	0.000747124	0	ADM_CALCRL	ADM - CALCRL	CALCR	Secreted Signaling	KEGG: hsa04080
NNE	APECs	ADM	CALCRL	0.000393149	0.01	ADM_CALCRL	ADM - CALCRL	CALCR	Secreted Signaling	KEGG: hsa04080
CCs	APECs	ADM	CALCRL	0.000313029	0.03	ADM_CALCRL	ADM - CALCRL	CALCR	Secreted Signaling	KEGG: hsa04080
Fibroblasts	APECs	ADM	CALCRL	0.00249444	0	ADM_CALCRL	ADM - CALCRL	CALCR	Secreted Signaling	KEGG: hsa04080
NSPCs	NSPCs	ADM	CALCRL	0.00136775	0	ADM_CALCRL	ADM - CALCRL	CALCR	Secreted Signaling	KEGG: hsa04080
NNE	NSPCs	ADM	CALCRL	0.000719946	0	ADM_CALCRL	ADM - CALCRL	CALCR	Secreted Signaling	KEGG: hsa04080
CCs	NSPCs	ADM	CALCRL	0.000573265	0	ADM_CALCRL	ADM - CALCRL	CALCR	Secreted Signaling	KEGG: hsa04080
Fibroblasts	NSPCs	ADM	CALCRL	0.00455992	0	ADM_CALCRL	ADM - CALCRL	CALCR	Secreted Signaling	KEGG: hsa04080
CCs	CCs	ENHO	GPR19	0.000158807	0	ENHO_GPR19	ENHO - GPR19	ENHO	Secreted Signaling	PMID: 28476646
NSPCs	NSPCs	GAS6	AXL	0.000441905	0	GAS6_AXL	GAS6 - AXL	GAS	Secreted Signaling	PMID: 27801848
NNE	NSPCs	GAS6	AXL	0.000139707	0	GAS6_AXL	GAS6 - AXL	GAS	Secreted Signaling	PMID: 27801848
CCs	NSPCs	GAS6	AXL	0.000268817	0	GAS6_AXL	GAS6 - AXL	GAS	Secreted Signaling	PMID: 27801848
NSPCs	NNE	GAS6	AXL	0.000724028	0	GAS6_AXL	GAS6 - AXL	GAS	Secreted Signaling	PMID: 27801848
NNE	NNE	GAS6	AXL	0.000228944	0	GAS6_AXL	GAS6 - AXL	GAS	Secreted Signaling	PMID: 27801848
CCs	NNE	GAS6	AXL	0.000440485	0	GAS6_AXL	GAS6 - AXL	GAS	Secreted Signaling	PMID: 27801848
NSPCs	Fibroblasts	GAS6	AXL	0.000994525	0	GAS6_AXL	GAS6 - AXL	GAS	Secreted Signaling	PMID: 27801848
NNE	Fibroblasts	GAS6	AXL	0.000314536	0	GAS6_AXL	GAS6 - AXL	GAS	Secreted Signaling	PMID: 27801848
CCs	Fibroblasts	GAS6	AXL	0.000605115	0	GAS6_AXL	GAS6 - AXL	GAS	Secreted Signaling	PMID: 27801848
NSPCs	NSPCs	GAS6	MERTK	0.000629961	0	GAS6_MERTK	GAS6 - MERTK	GAS	Secreted Signaling	PMID: 27801848
NNE	NSPCs	GAS6	MERTK	0.000199187	0	GAS6_MERTK	GAS6 - MERTK	GAS	Secreted Signaling	PMID: 27801848
CCs	NSPCs	GAS6	MERTK	0.000383243	0	GAS6_MERTK	GAS6 - MERTK	GAS	Secreted Signaling	PMID: 27801848
NSPCs	NNE	GAS6	MERTK	0.000802269	0	GAS6_MERTK	GAS6 - MERTK	GAS	Secreted Signaling	PMID: 27801848
NNE	NNE	GAS6	MERTK	0.000253698	0.01	GAS6_MERTK	GAS6 - MERTK	GAS	Secreted Signaling	PMID: 27801848
CCs	NNE	GAS6	MERTK	0.000488101	0	GAS6_MERTK	GAS6 - MERTK	GAS	Secreted Signaling	PMID: 27801848
NSPCs	CCs	GAS6	MERTK	0.000481412	0	GAS6_MERTK	GAS6 - MERTK	GAS	Secreted Signaling	PMID: 27801848
APECs	APECs	GRN	SORT1	0.00208783	0	GRN_SORT1	GRN - SORT1	GRN	Secreted Signaling	PMID: 29555433
NNE	APECs	GRN	SORT1	0.0027383	0	GRN_SORT1	GRN - SORT1	GRN	Secreted Signaling	PMID: 29555433
APECs	NSPCs	GRN	SORT1	0.00250767	0	GRN_SORT1	GRN - SORT1	GRN	Secreted Signaling	PMID: 29555433
NSPCs	NSPCs	GRN	SORT1	0.00097196	0	GRN_SORT1	GRN - SORT1	GRN	Secreted Signaling	PMID: 29555433
NNE	NSPCs	GRN	SORT1	0.0032885	0	GRN_SORT1	GRN - SORT1	GRN	Secreted Signaling	PMID: 29555433
APECs	Neurons	GRN	SORT1	0.00250798	0	GRN_SORT1	GRN - SORT1	GRN	Secreted Signaling	PMID: 29555433
NSPCs	Neurons	GRN	SORT1	0.000972081	0	GRN_SORT1	GRN - SORT1	GRN	Secreted Signaling	PMID: 29555433
NNE	Neurons	GRN	SORT1	0.00328891	0	GRN_SORT1	GRN - SORT1	GRN	Secreted Signaling	PMID: 29555433
APECs	NNE	GRN	SORT1	0.00234724	0	GRN_SORT1	GRN - SORT1	GRN	Secreted Signaling	PMID: 29555433
NNE	NNE	GRN	SORT1	0.00307827	0	GRN_SORT1	GRN - SORT1	GRN	Secreted Signaling	PMID: 29555433
APECs	PPs	GRN	SORT1	0.00280155	0	GRN_SORT1	GRN - SORT1	GRN	Secreted Signaling	PMID: 29555433
NNE	PPs	GRN	SORT1	0.00367356	0	GRN_SORT1	GRN - SORT1	GRN	Secreted Signaling	PMID: 29555433
APECs	CCs	GRN	SORT1	0.00756756	0	GRN_SORT1	GRN - SORT1	GRN	Secreted Signaling	PMID: 29555433
NSPCs	CCs	GRN	SORT1	0.00294229	0	GRN_SORT1	GRN - SORT1	GRN	Secreted Signaling	PMID: 29555433
NNE	CCs	GRN	SORT1	0.00990829	0	GRN_SORT1	GRN - SORT1	GRN	Secreted Signaling	PMID: 29555433
APECs	NSPCs	PROS1	AXL	0.000358916	0	PROS1_AXL	PROS1 - AXL	PROS	Secreted Signaling	PMID: 29531161
NSPCs	NSPCs	PROS1	AXL	0.0028428	0	PROS1_AXL	PROS1 - AXL	PROS	Secreted Signaling	PMID: 29531161
NNE	NSPCs	PROS1	AXL	0.000365661	0	PROS1_AXL	PROS1 - AXL	PROS	Secreted Signaling	PMID: 29531161
PPs	NSPCs	PROS1	AXL	0.000482512	0	PROS1_AXL	PROS1 - AXL	PROS	Secreted Signaling	PMID: 29531161
CCs	NSPCs	PROS1	AXL	0.00199793	0	PROS1_AXL	PROS1 - AXL	PROS	Secreted Signaling	PMID: 29531161
Fibroblasts	NSPCs	PROS1	AXL	0.00023028	0	PROS1_AXL	PROS1 - AXL	PROS	Secreted Signaling	PMID: 29531161
Ependys	NSPCs	PROS1	AXL	0.000726419	0	PROS1_AXL	PROS1 - AXL	PROS	Secreted Signaling	PMID: 29531161
APECs	NNE	PROS1	AXL	0.000588088	0	PROS1_AXL	PROS1 - AXL	PROS	Secreted Signaling	PMID: 29531161
NSPCs	NNE	PROS1	AXL	0.00465059	0	PROS1_AXL	PROS1 - AXL	PROS	Secreted Signaling	PMID: 29531161
NNE	NNE	PROS1	AXL	0.000599137	0	PROS1_AXL	PROS1 - AXL	PROS	Secreted Signaling	PMID: 29531161
PPs	NNE	PROS1	AXL	0.000790539	0	PROS1_AXL	PROS1 - AXL	PROS	Secreted Signaling	PMID: 29531161
CCs	NNE	PROS1	AXL	0.00327021	0	PROS1_AXL	PROS1 - AXL	PROS	Secreted Signaling	PMID: 29531161
Fibroblasts	NNE	PROS1	AXL	0.000377347	0	PROS1_AXL	PROS1 - AXL	PROS	Secreted Signaling	PMID: 29531161
Ependys	NNE	PROS1	AXL	0.00118997	0	PROS1_AXL	PROS1 - AXL	PROS	Secreted Signaling	PMID: 29531161
APECs	Fibroblasts	PROS1	AXL	0.000807839	0.02	PROS1_AXL	PROS1 - AXL	PROS	Secreted Signaling	PMID: 29531161
NSPCs	Fibroblasts	PROS1	AXL	0.00637869	0	PROS1_AXL	PROS1 - AXL	PROS	Secreted Signaling	PMID: 29531161
NNE	Fibroblasts	PROS1	AXL	0.000823013	0.01	PROS1_AXL	PROS1 - AXL	PROS	Secreted Signaling	PMID: 29531161
PPs	Fibroblasts	PROS1	AXL	0.00108586	0.01	PROS1_AXL	PROS1 - AXL	PROS	Secreted Signaling	PMID: 29531161
CCs	Fibroblasts	PROS1	AXL	0.0044877	0	PROS1_AXL	PROS1 - AXL	PROS	Secreted Signaling	PMID: 29531161
Ependys	Fibroblasts	PROS1	AXL	0.00163426	0	PROS1_AXL	PROS1 - AXL	PROS	Secreted Signaling	PMID: 29531161
APECs	PPs	PSAP	GPR37	0.00125142	0	PSAP_GPR37	PSAP - GPR37	PSAP	Secreted Signaling	PMID: 23690594
NSPCs	PPs	PSAP	GPR37	0.00154341	0	PSAP_GPR37	PSAP - GPR37	PSAP	Secreted Signaling	PMID: 23690594
Neurons	PPs	PSAP	GPR37	0.000916804	0	PSAP_GPR37	PSAP - GPR37	PSAP	Secreted Signaling	PMID: 23690594
NNE	PPs	PSAP	GPR37	0.000817906	0	PSAP_GPR37	PSAP - GPR37	PSAP	Secreted Signaling	PMID: 23690594
PPs	PPs	PSAP	GPR37	0.000841836	0	PSAP_GPR37	PSAP - GPR37	PSAP	Secreted Signaling	PMID: 23690594
CCs	PPs	PSAP	GPR37	0.00116288	0	PSAP_GPR37	PSAP - GPR37	PSAP	Secreted Signaling	PMID: 23690594
Fibroblasts	PPs	PSAP	GPR37	0.00134484	0	PSAP_GPR37	PSAP - GPR37	PSAP	Secreted Signaling	PMID: 23690594
Ependys	PPs	PSAP	GPR37	0.000929077	0	PSAP_GPR37	PSAP - GPR37	PSAP	Secreted Signaling	PMID: 23690594
APECs	CCs	PTPRS	NTRK3	0.00155461	0.02	PTPRS_NTRK3	PTPRS - NTRK3	PTPR	Secreted Signaling	PMID:21262467;PMID:25385546;
NSPCs	CCs	PTPRS	NTRK3	0.00223563	0.02	PTPRS_NTRK3	PTPRS - NTRK3	PTPR	Secreted Signaling	PMID:21262467;PMID:25385546;
Neurons	CCs	PTPRS	NTRK3	0.00234485	0.02	PTPRS_NTRK3	PTPRS - NTRK3	PTPR	Secreted Signaling	PMID:21262467;PMID:25385546;
NNE	CCs	PTPRS	NTRK3	0.00145448	0.02	PTPRS_NTRK3	PTPRS - NTRK3	PTPR	Secreted Signaling	PMID:21262467;PMID:25385546;
PPs	CCs	PTPRS	NTRK3	0.00283922	0	PTPRS_NTRK3	PTPRS - NTRK3	PTPR	Secreted Signaling	PMID:21262467;PMID:25385546;
CCs	CCs	PTPRS	NTRK3	0.00197024	0.02	PTPRS_NTRK3	PTPRS - NTRK3	PTPR	Secreted Signaling	PMID:21262467;PMID:25385546;
Fibroblasts	CCs	PTPRS	NTRK3	0.000516961	0.02	PTPRS_NTRK3	PTPRS - NTRK3	PTPR	Secreted Signaling	PMID:21262467;PMID:25385546;
Ependys	CCs	PTPRS	NTRK3	0.00146109	0.02	PTPRS_NTRK3	PTPRS - NTRK3	PTPR	Secreted Signaling	PMID:21262467;PMID:25385546;
NSPCs	APECs	SLITRK2	PTPRD	0.00632413	0	SLITRK2_PTPRD	SLITRK2 - PTPRD	SLITRK	Secreted Signaling	PMID: 30648269;PMID: 30822649
NSPCs	NSPCs	SLITRK2	PTPRD	0.00401229	0	SLITRK2_PTPRD	SLITRK2 - PTPRD	SLITRK	Secreted Signaling	PMID: 30648269;PMID: 30822649
NSPCs	Neurons	SLITRK2	PTPRD	0.00969882	0	SLITRK2_PTPRD	SLITRK2 - PTPRD	SLITRK	Secreted Signaling	PMID: 30648269;PMID: 30822649
CCs	Neurons	SLITRK2	PTPRD	0.00374609	0.03	SLITRK2_PTPRD	SLITRK2 - PTPRD	SLITRK	Secreted Signaling	PMID: 30648269;PMID: 30822649
NSPCs	NNE	SLITRK2	PTPRD	0.000773162	0	SLITRK2_PTPRD	SLITRK2 - PTPRD	SLITRK	Secreted Signaling	PMID: 30648269;PMID: 30822649
NSPCs	PPs	SLITRK2	PTPRD	0.00895977	0	SLITRK2_PTPRD	SLITRK2 - PTPRD	SLITRK	Secreted Signaling	PMID: 30648269;PMID: 30822649
CCs	PPs	SLITRK2	PTPRD	0.00345906	0.03	SLITRK2_PTPRD	SLITRK2 - PTPRD	SLITRK	Secreted Signaling	PMID: 30648269;PMID: 30822649
NSPCs	CCs	SLITRK2	PTPRD	0.00500957	0	SLITRK2_PTPRD	SLITRK2 - PTPRD	SLITRK	Secreted Signaling	PMID: 30648269;PMID: 30822649
NSPCs	Fibroblasts	SLITRK2	PTPRD	0.00285932	0	SLITRK2_PTPRD	SLITRK2 - PTPRD	SLITRK	Secreted Signaling	PMID: 30648269;PMID: 30822649
NSPCs	Ependys	SLITRK2	PTPRD	0.00339256	0	SLITRK2_PTPRD	SLITRK2 - PTPRD	SLITRK	Secreted Signaling	PMID: 30648269;PMID: 30822649
NSPCs	APECs	SLITRK2	PTPRS	0.00278388	0	SLITRK2_PTPRS	SLITRK2 - PTPRS	SLITRK	Secreted Signaling	PMID: 30648269;PMID: 30822649
NSPCs	NSPCs	SLITRK2	PTPRS	0.00400124	0	SLITRK2_PTPRS	SLITRK2 - PTPRS	SLITRK	Secreted Signaling	PMID: 30648269;PMID: 30822649
NSPCs	Neurons	SLITRK2	PTPRS	0.00419636	0	SLITRK2_PTPRS	SLITRK2 - PTPRS	SLITRK	Secreted Signaling	PMID: 30648269;PMID: 30822649
NSPCs	NNE	SLITRK2	PTPRS	0.00260479	0	SLITRK2_PTPRS	SLITRK2 - PTPRS	SLITRK	Secreted Signaling	PMID: 30648269;PMID: 30822649
NSPCs	PPs	SLITRK2	PTPRS	0.00507909	0	SLITRK2_PTPRS	SLITRK2 - PTPRS	SLITRK	Secreted Signaling	PMID: 30648269;PMID: 30822649
NSPCs	CCs	SLITRK2	PTPRS	0.003527	0	SLITRK2_PTPRS	SLITRK2 - PTPRS	SLITRK	Secreted Signaling	PMID: 30648269;PMID: 30822649
NSPCs	Fibroblasts	SLITRK2	PTPRS	0.000926497	0	SLITRK2_PTPRS	SLITRK2 - PTPRS	SLITRK	Secreted Signaling	PMID: 30648269;PMID: 30822649
NSPCs	Ependys	SLITRK2	PTPRS	0.0026166	0	SLITRK2_PTPRS	SLITRK2 - PTPRS	SLITRK	Secreted Signaling	PMID: 30648269;PMID: 30822649
PPs	APECs	SLITRK5	PTPRS	0.00251506	0	SLITRK5_PTPRS	SLITRK5 - PTPRS	SLITRK	Secreted Signaling	PMID: 30648269;PMID: 30822649
PPs	NSPCs	SLITRK5	PTPRS	0.00361529	0	SLITRK5_PTPRS	SLITRK5 - PTPRS	SLITRK	Secreted Signaling	PMID: 30648269;PMID: 30822649
PPs	Neurons	SLITRK5	PTPRS	0.00379167	0	SLITRK5_PTPRS	SLITRK5 - PTPRS	SLITRK	Secreted Signaling	PMID: 30648269;PMID: 30822649
PPs	NNE	SLITRK5	PTPRS	0.00235323	0	SLITRK5_PTPRS	SLITRK5 - PTPRS	SLITRK	Secreted Signaling	PMID: 30648269;PMID: 30822649
PPs	PPs	SLITRK5	PTPRS	0.00458966	0	SLITRK5_PTPRS	SLITRK5 - PTPRS	SLITRK	Secreted Signaling	PMID: 30648269;PMID: 30822649
PPs	CCs	SLITRK5	PTPRS	0.00318665	0	SLITRK5_PTPRS	SLITRK5 - PTPRS	SLITRK	Secreted Signaling	PMID: 30648269;PMID: 30822649
PPs	Fibroblasts	SLITRK5	PTPRS	0.000836881	0.03	SLITRK5_PTPRS	SLITRK5 - PTPRS	SLITRK	Secreted Signaling	PMID: 30648269;PMID: 30822649
PPs	Ependys	SLITRK5	PTPRS	0.0023639	0	SLITRK5_PTPRS	SLITRK5 - PTPRS	SLITRK	Secreted Signaling	PMID: 30648269;PMID: 30822649
PPs	APECs	SLITRK6	PTPRS	0.00603971	0	SLITRK6_PTPRS	SLITRK6 - PTPRS	SLITRK	Secreted Signaling	PMID: 30648269;PMID: 30822649
PPs	NSPCs	SLITRK6	PTPRS	0.00866844	0	SLITRK6_PTPRS	SLITRK6 - PTPRS	SLITRK	Secreted Signaling	PMID: 30648269;PMID: 30822649
PPs	Neurons	SLITRK6	PTPRS	0.00908909	0	SLITRK6_PTPRS	SLITRK6 - PTPRS	SLITRK	Secreted Signaling	PMID: 30648269;PMID: 30822649
PPs	NNE	SLITRK6	PTPRS	0.00565237	0	SLITRK6_PTPRS	SLITRK6 - PTPRS	SLITRK	Secreted Signaling	PMID: 30648269;PMID: 30822649
PPs	PPs	SLITRK6	PTPRS	0.0109897	0	SLITRK6_PTPRS	SLITRK6 - PTPRS	SLITRK	Secreted Signaling	PMID: 30648269;PMID: 30822649
PPs	CCs	SLITRK6	PTPRS	0.00764528	0	SLITRK6_PTPRS	SLITRK6 - PTPRS	SLITRK	Secreted Signaling	PMID: 30648269;PMID: 30822649
PPs	Fibroblasts	SLITRK6	PTPRS	0.00201445	0	SLITRK6_PTPRS	SLITRK6 - PTPRS	SLITRK	Secreted Signaling	PMID: 30648269;PMID: 30822649
PPs	Ependys	SLITRK6	PTPRS	0.00567792	0	SLITRK6_PTPRS	SLITRK6 - PTPRS	SLITRK	Secreted Signaling	PMID: 30648269;PMID: 30822649
Fibroblasts	APECs	BDNF	SORT1	0.000554747	0	BDNF_SORT1	BDNF - SORT1	NT	Secreted Signaling	uniprot
Fibroblasts	NSPCs	BDNF	SORT1	0.000666505	0	BDNF_SORT1	BDNF - SORT1	NT	Secreted Signaling	uniprot
Fibroblasts	Neurons	BDNF	SORT1	0.000666588	0	BDNF_SORT1	BDNF - SORT1	NT	Secreted Signaling	uniprot
Fibroblasts	NNE	BDNF	SORT1	0.000623792	0	BDNF_SORT1	BDNF - SORT1	NT	Secreted Signaling	uniprot
Fibroblasts	PPs	BDNF	SORT1	0.000744778	0	BDNF_SORT1	BDNF - SORT1	NT	Secreted Signaling	uniprot
Fibroblasts	CCs	BDNF	SORT1	0.00201888	0	BDNF_SORT1	BDNF - SORT1	NT	Secreted Signaling	uniprot
APECs	APECs	IGFBP3	TMEM219	0.00117896	0	IGFBP3_TMEM219	IGFBP3 - TMEM219	IGFBP	Secreted Signaling	PMID:20353938
NSPCs	APECs	IGFBP3	TMEM219	0.00128931	0.01	IGFBP3_TMEM219	IGFBP3 - TMEM219	IGFBP	Secreted Signaling	PMID:20353938
NNE	APECs	IGFBP3	TMEM219	0.00812094	0	IGFBP3_TMEM219	IGFBP3 - TMEM219	IGFBP	Secreted Signaling	PMID:20353938
Fibroblasts	APECs	IGFBP3	TMEM219	0.00313711	0	IGFBP3_TMEM219	IGFBP3 - TMEM219	IGFBP	Secreted Signaling	PMID:20353938
Ependys	APECs	IGFBP3	TMEM219	0.00316819	0	IGFBP3_TMEM219	IGFBP3 - TMEM219	IGFBP	Secreted Signaling	PMID:20353938
APECs	NSPCs	IGFBP3	TMEM219	0.00170707	0	IGFBP3_TMEM219	IGFBP3 - TMEM219	IGFBP	Secreted Signaling	PMID:20353938
NSPCs	NSPCs	IGFBP3	TMEM219	0.00186676	0	IGFBP3_TMEM219	IGFBP3 - TMEM219	IGFBP	Secreted Signaling	PMID:20353938
NNE	NSPCs	IGFBP3	TMEM219	0.0117221	0	IGFBP3_TMEM219	IGFBP3 - TMEM219	IGFBP	Secreted Signaling	PMID:20353938
Fibroblasts	NSPCs	IGFBP3	TMEM219	0.00453836	0	IGFBP3_TMEM219	IGFBP3 - TMEM219	IGFBP	Secreted Signaling	PMID:20353938
Ependys	NSPCs	IGFBP3	TMEM219	0.00458326	0	IGFBP3_TMEM219	IGFBP3 - TMEM219	IGFBP	Secreted Signaling	PMID:20353938
NNE	Neurons	IGFBP3	TMEM219	0.00280464	0	IGFBP3_TMEM219	IGFBP3 - TMEM219	IGFBP	Secreted Signaling	PMID:20353938
Ependys	Neurons	IGFBP3	TMEM219	0.0010906	0.01	IGFBP3_TMEM219	IGFBP3 - TMEM219	IGFBP	Secreted Signaling	PMID:20353938
APECs	NNE	IGFBP3	TMEM219	0.0017837	0	IGFBP3_TMEM219	IGFBP3 - TMEM219	IGFBP	Secreted Signaling	PMID:20353938
NSPCs	NNE	IGFBP3	TMEM219	0.00195054	0	IGFBP3_TMEM219	IGFBP3 - TMEM219	IGFBP	Secreted Signaling	PMID:20353938
NNE	NNE	IGFBP3	TMEM219	0.0122428	0	IGFBP3_TMEM219	IGFBP3 - TMEM219	IGFBP	Secreted Signaling	PMID:20353938
Fibroblasts	NNE	IGFBP3	TMEM219	0.00474148	0	IGFBP3_TMEM219	IGFBP3 - TMEM219	IGFBP	Secreted Signaling	PMID:20353938
Ependys	NNE	IGFBP3	TMEM219	0.00478839	0	IGFBP3_TMEM219	IGFBP3 - TMEM219	IGFBP	Secreted Signaling	PMID:20353938
NNE	PPs	IGFBP3	TMEM219	0.00423809	0	IGFBP3_TMEM219	IGFBP3 - TMEM219	IGFBP	Secreted Signaling	PMID:20353938
APECs	CCs	IGFBP3	TMEM219	0.00144188	0.04	IGFBP3_TMEM219	IGFBP3 - TMEM219	IGFBP	Secreted Signaling	PMID:20353938
NNE	CCs	IGFBP3	TMEM219	0.00991665	0	IGFBP3_TMEM219	IGFBP3 - TMEM219	IGFBP	Secreted Signaling	PMID:20353938
Fibroblasts	CCs	IGFBP3	TMEM219	0.00383505	0.02	IGFBP3_TMEM219	IGFBP3 - TMEM219	IGFBP	Secreted Signaling	PMID:20353938
Ependys	CCs	IGFBP3	TMEM219	0.00387302	0	IGFBP3_TMEM219	IGFBP3 - TMEM219	IGFBP	Secreted Signaling	PMID:20353938
NNE	Fibroblasts	IGFBP3	TMEM219	0.00374172	0	IGFBP3_TMEM219	IGFBP3 - TMEM219	IGFBP	Secreted Signaling	PMID:20353938
APECs	Ependys	IGFBP3	TMEM219	0.00216805	0	IGFBP3_TMEM219	IGFBP3 - TMEM219	IGFBP	Secreted Signaling	PMID:20353938
NSPCs	Ependys	IGFBP3	TMEM219	0.00237077	0	IGFBP3_TMEM219	IGFBP3 - TMEM219	IGFBP	Secreted Signaling	PMID:20353938
NNE	Ependys	IGFBP3	TMEM219	0.0148474	0	IGFBP3_TMEM219	IGFBP3 - TMEM219	IGFBP	Secreted Signaling	PMID:20353938
Fibroblasts	Ependys	IGFBP3	TMEM219	0.00575952	0	IGFBP3_TMEM219	IGFBP3 - TMEM219	IGFBP	Secreted Signaling	PMID:20353938
Ependys	Ependys	IGFBP3	TMEM219	0.00581643	0	IGFBP3_TMEM219	IGFBP3 - TMEM219	IGFBP	Secreted Signaling	PMID:20353938
APECs	NNE	NRG1	ITGA6_ITGB4	0.027749	0	NRG1_INTEGRIN_A6B4_COMPLEX	NRG1 - (ITGA6+ITGB4)	NRG	Secreted Signaling	PMID: 20682778
NSPCs	NNE	NRG1	ITGA6_ITGB4	0.00323167	0	NRG1_INTEGRIN_A6B4_COMPLEX	NRG1 - (ITGA6+ITGB4)	NRG	Secreted Signaling	PMID: 20682778
Neurons	NNE	NRG1	ITGA6_ITGB4	0.00635679	0	NRG1_INTEGRIN_A6B4_COMPLEX	NRG1 - (ITGA6+ITGB4)	NRG	Secreted Signaling	PMID: 20682778
NNE	NNE	NRG1	ITGA6_ITGB4	0.00285297	0	NRG1_INTEGRIN_A6B4_COMPLEX	NRG1 - (ITGA6+ITGB4)	NRG	Secreted Signaling	PMID: 20682778
PPs	NNE	NRG1	ITGA6_ITGB4	0.0505985	0	NRG1_INTEGRIN_A6B4_COMPLEX	NRG1 - (ITGA6+ITGB4)	NRG	Secreted Signaling	PMID: 20682778
CCs	NNE	NRG1	ITGA6_ITGB4	0.00363758	0	NRG1_INTEGRIN_A6B4_COMPLEX	NRG1 - (ITGA6+ITGB4)	NRG	Secreted Signaling	PMID: 20682778
Fibroblasts	NNE	NRG1	ITGA6_ITGB4	0.00729048	0	NRG1_INTEGRIN_A6B4_COMPLEX	NRG1 - (ITGA6+ITGB4)	NRG	Secreted Signaling	PMID: 20682778
Ependys	NNE	NRG1	ITGA6_ITGB4	0.00519178	0	NRG1_INTEGRIN_A6B4_COMPLEX	NRG1 - (ITGA6+ITGB4)	NRG	Secreted Signaling	PMID: 20682778
APECs	APECs	PPIA	BSG	0.0739926	0	PPIA_BSG	PPIA - BSG	CypA	Secreted Signaling	PMID: 36012604
NSPCs	APECs	PPIA	BSG	0.0696172	0	PPIA_BSG	PPIA - BSG	CypA	Secreted Signaling	PMID: 36012604
Neurons	APECs	PPIA	BSG	0.0601074	0	PPIA_BSG	PPIA - BSG	CypA	Secreted Signaling	PMID: 36012604
NNE	APECs	PPIA	BSG	0.0787466	0	PPIA_BSG	PPIA - BSG	CypA	Secreted Signaling	PMID: 36012604
PPs	APECs	PPIA	BSG	0.0587624	0.02	PPIA_BSG	PPIA - BSG	CypA	Secreted Signaling	PMID: 36012604
CCs	APECs	PPIA	BSG	0.0924108	0	PPIA_BSG	PPIA - BSG	CypA	Secreted Signaling	PMID: 36012604
Fibroblasts	APECs	PPIA	BSG	0.0776024	0	PPIA_BSG	PPIA - BSG	CypA	Secreted Signaling	PMID: 36012604
Ependys	APECs	PPIA	BSG	0.0686366	0	PPIA_BSG	PPIA - BSG	CypA	Secreted Signaling	PMID: 36012604
APECs	NSPCs	PPIA	BSG	0.0636416	0	PPIA_BSG	PPIA - BSG	CypA	Secreted Signaling	PMID: 36012604
NSPCs	NSPCs	PPIA	BSG	0.0598388	0	PPIA_BSG	PPIA - BSG	CypA	Secreted Signaling	PMID: 36012604
NNE	NSPCs	PPIA	BSG	0.0677792	0	PPIA_BSG	PPIA - BSG	CypA	Secreted Signaling	PMID: 36012604
CCs	NSPCs	PPIA	BSG	0.079705	0	PPIA_BSG	PPIA - BSG	CypA	Secreted Signaling	PMID: 36012604
Fibroblasts	NSPCs	PPIA	BSG	0.0667829	0	PPIA_BSG	PPIA - BSG	CypA	Secreted Signaling	PMID: 36012604
Ependys	NSPCs	PPIA	BSG	0.0589872	0	PPIA_BSG	PPIA - BSG	CypA	Secreted Signaling	PMID: 36012604
APECs	NNE	PPIA	BSG	0.0581808	0	PPIA_BSG	PPIA - BSG	CypA	Secreted Signaling	PMID: 36012604
NNE	NNE	PPIA	BSG	0.0619869	0	PPIA_BSG	PPIA - BSG	CypA	Secreted Signaling	PMID: 36012604
CCs	NNE	PPIA	BSG	0.0729733	0	PPIA_BSG	PPIA - BSG	CypA	Secreted Signaling	PMID: 36012604
Fibroblasts	NNE	PPIA	BSG	0.0610701	0.02	PPIA_BSG	PPIA - BSG	CypA	Secreted Signaling	PMID: 36012604
APECs	PPs	PPIA	BSG	0.0702346	0	PPIA_BSG	PPIA - BSG	CypA	Secreted Signaling	PMID: 36012604
NSPCs	PPs	PPIA	BSG	0.0660656	0	PPIA_BSG	PPIA - BSG	CypA	Secreted Signaling	PMID: 36012604
NNE	PPs	PPIA	BSG	0.0747667	0	PPIA_BSG	PPIA - BSG	CypA	Secreted Signaling	PMID: 36012604
CCs	PPs	PPIA	BSG	0.0878061	0	PPIA_BSG	PPIA - BSG	CypA	Secreted Signaling	PMID: 36012604
Fibroblasts	PPs	PPIA	BSG	0.0736757	0	PPIA_BSG	PPIA - BSG	CypA	Secreted Signaling	PMID: 36012604
Ependys	PPs	PPIA	BSG	0.0651316	0.02	PPIA_BSG	PPIA - BSG	CypA	Secreted Signaling	PMID: 36012604
APECs	CCs	PPIA	BSG	0.070989	0.01	PPIA_BSG	PPIA - BSG	CypA	Secreted Signaling	PMID: 36012604
NNE	CCs	PPIA	BSG	0.0755658	0	PPIA_BSG	PPIA - BSG	CypA	Secreted Signaling	PMID: 36012604
CCs	CCs	PPIA	BSG	0.0887312	0	PPIA_BSG	PPIA - BSG	CypA	Secreted Signaling	PMID: 36012604
Fibroblasts	CCs	PPIA	BSG	0.0744641	0	PPIA_BSG	PPIA - BSG	CypA	Secreted Signaling	PMID: 36012604
APECs	Ependys	PPIA	BSG	0.060563	0.01	PPIA_BSG	PPIA - BSG	CypA	Secreted Signaling	PMID: 36012604
NNE	Ependys	PPIA	BSG	0.0645142	0	PPIA_BSG	PPIA - BSG	CypA	Secreted Signaling	PMID: 36012604
CCs	Ependys	PPIA	BSG	0.0759123	0	PPIA_BSG	PPIA - BSG	CypA	Secreted Signaling	PMID: 36012604
Fibroblasts	Ependys	PPIA	BSG	0.0635626	0	PPIA_BSG	PPIA - BSG	CypA	Secreted Signaling	PMID: 36012604
NSPCs	APECs	SLIT1	ROBO1	0.00662905	0	SLIT1_ROBO1	SLIT1 - ROBO1	SLIT	Secreted Signaling	PMID:10102268
Neurons	APECs	SLIT1	ROBO1	0.0118723	0	SLIT1_ROBO1	SLIT1 - ROBO1	SLIT	Secreted Signaling	PMID:10102268
CCs	APECs	SLIT1	ROBO1	0.0278047	0	SLIT1_ROBO1	SLIT1 - ROBO1	SLIT	Secreted Signaling	PMID:10102268
NSPCs	NSPCs	SLIT1	ROBO1	0.00523471	0.03	SLIT1_ROBO1	SLIT1 - ROBO1	SLIT	Secreted Signaling	PMID:10102268
Neurons	NSPCs	SLIT1	ROBO1	0.00938552	0	SLIT1_ROBO1	SLIT1 - ROBO1	SLIT	Secreted Signaling	PMID:10102268
CCs	NSPCs	SLIT1	ROBO1	0.0220552	0	SLIT1_ROBO1	SLIT1 - ROBO1	SLIT	Secreted Signaling	PMID:10102268
NSPCs	Neurons	SLIT1	ROBO1	0.00550566	0	SLIT1_ROBO1	SLIT1 - ROBO1	SLIT	Secreted Signaling	PMID:10102268
Neurons	Neurons	SLIT1	ROBO1	0.00986918	0	SLIT1_ROBO1	SLIT1 - ROBO1	SLIT	Secreted Signaling	PMID:10102268
CCs	Neurons	SLIT1	ROBO1	0.0231765	0	SLIT1_ROBO1	SLIT1 - ROBO1	SLIT	Secreted Signaling	PMID:10102268
NSPCs	NNE	SLIT1	ROBO1	0.00519338	0.04	SLIT1_ROBO1	SLIT1 - ROBO1	SLIT	Secreted Signaling	PMID:10102268
Neurons	NNE	SLIT1	ROBO1	0.00931173	0	SLIT1_ROBO1	SLIT1 - ROBO1	SLIT	Secreted Signaling	PMID:10102268
CCs	NNE	SLIT1	ROBO1	0.021884	0	SLIT1_ROBO1	SLIT1 - ROBO1	SLIT	Secreted Signaling	PMID:10102268
Neurons	PPs	SLIT1	ROBO1	0.00937854	0	SLIT1_ROBO1	SLIT1 - ROBO1	SLIT	Secreted Signaling	PMID:10102268
CCs	PPs	SLIT1	ROBO1	0.022039	0	SLIT1_ROBO1	SLIT1 - ROBO1	SLIT	Secreted Signaling	PMID:10102268
NSPCs	CCs	SLIT1	ROBO1	0.00664136	0	SLIT1_ROBO1	SLIT1 - ROBO1	SLIT	Secreted Signaling	PMID:10102268
Neurons	CCs	SLIT1	ROBO1	0.0118942	0	SLIT1_ROBO1	SLIT1 - ROBO1	SLIT	Secreted Signaling	PMID:10102268
CCs	CCs	SLIT1	ROBO1	0.0278553	0	SLIT1_ROBO1	SLIT1 - ROBO1	SLIT	Secreted Signaling	PMID:10102268
Neurons	Fibroblasts	SLIT1	ROBO1	0.00666043	0	SLIT1_ROBO1	SLIT1 - ROBO1	SLIT	Secreted Signaling	PMID:10102268
CCs	Fibroblasts	SLIT1	ROBO1	0.0157098	0	SLIT1_ROBO1	SLIT1 - ROBO1	SLIT	Secreted Signaling	PMID:10102268
Neurons	Ependys	SLIT1	ROBO1	0.00757752	0	SLIT1_ROBO1	SLIT1 - ROBO1	SLIT	Secreted Signaling	PMID:10102268
CCs	Ependys	SLIT1	ROBO1	0.0178506	0	SLIT1_ROBO1	SLIT1 - ROBO1	SLIT	Secreted Signaling	PMID:10102268
APECs	APECs	SLIT2	ROBO1	0.0651616	0	SLIT2_ROBO1	SLIT2 - ROBO1	SLIT	Secreted Signaling	PMID:10102268
NSPCs	APECs	SLIT2	ROBO1	0.093958	0	SLIT2_ROBO1	SLIT2 - ROBO1	SLIT	Secreted Signaling	PMID:10102268
Neurons	APECs	SLIT2	ROBO1	0.0657995	0	SLIT2_ROBO1	SLIT2 - ROBO1	SLIT	Secreted Signaling	PMID:10102268
PPs	APECs	SLIT2	ROBO1	0.0864498	0	SLIT2_ROBO1	SLIT2 - ROBO1	SLIT	Secreted Signaling	PMID:10102268
CCs	APECs	SLIT2	ROBO1	0.079657	0.01	SLIT2_ROBO1	SLIT2 - ROBO1	SLIT	Secreted Signaling	PMID:10102268
NSPCs	NSPCs	SLIT2	ROBO1	0.0755929	0	SLIT2_ROBO1	SLIT2 - ROBO1	SLIT	Secreted Signaling	PMID:10102268
NSPCs	Neurons	SLIT2	ROBO1	0.0792155	0	SLIT2_ROBO1	SLIT2 - ROBO1	SLIT	Secreted Signaling	PMID:10102268
PPs	Neurons	SLIT2	ROBO1	0.0727908	0.02	SLIT2_ROBO1	SLIT2 - ROBO1	SLIT	Secreted Signaling	PMID:10102268
NSPCs	NNE	SLIT2	ROBO1	0.075038	0	SLIT2_ROBO1	SLIT2 - ROBO1	SLIT	Secreted Signaling	PMID:10102268
NSPCs	PPs	SLIT2	ROBO1	0.0755404	0.01	SLIT2_ROBO1	SLIT2 - ROBO1	SLIT	Secreted Signaling	PMID:10102268
NSPCs	CCs	SLIT2	ROBO1	0.0941171	0	SLIT2_ROBO1	SLIT2 - ROBO1	SLIT	Secreted Signaling	PMID:10102268
PPs	CCs	SLIT2	ROBO1	0.0865974	0.02	SLIT2_ROBO1	SLIT2 - ROBO1	SLIT	Secreted Signaling	PMID:10102268
APECs	APECs	SLIT2	ROBO2	0.0539051	0	SLIT2_ROBO2	SLIT2 - ROBO2	SLIT	Secreted Signaling	PMID:10102268
NSPCs	APECs	SLIT2	ROBO2	0.0781427	0	SLIT2_ROBO2	SLIT2 - ROBO2	SLIT	Secreted Signaling	PMID:10102268
Neurons	APECs	SLIT2	ROBO2	0.0544392	0	SLIT2_ROBO2	SLIT2 - ROBO2	SLIT	Secreted Signaling	PMID:10102268
PPs	APECs	SLIT2	ROBO2	0.0717982	0	SLIT2_ROBO2	SLIT2 - ROBO2	SLIT	Secreted Signaling	PMID:10102268
CCs	APECs	SLIT2	ROBO2	0.0660734	0	SLIT2_ROBO2	SLIT2 - ROBO2	SLIT	Secreted Signaling	PMID:10102268
Fibroblasts	APECs	SLIT2	ROBO2	0.0295145	0	SLIT2_ROBO2	SLIT2 - ROBO2	SLIT	Secreted Signaling	PMID:10102268
Ependys	APECs	SLIT2	ROBO2	0.0381233	0	SLIT2_ROBO2	SLIT2 - ROBO2	SLIT	Secreted Signaling	PMID:10102268
NSPCs	Neurons	SLIT2	ROBO2	0.0188847	0	SLIT2_ROBO2	SLIT2 - ROBO2	SLIT	Secreted Signaling	PMID:10102268
APECs	NNE	SLIT2	ROBO2	0.0459213	0	SLIT2_ROBO2	SLIT2 - ROBO2	SLIT	Secreted Signaling	PMID:10102268
NSPCs	NNE	SLIT2	ROBO2	0.0668227	0	SLIT2_ROBO2	SLIT2 - ROBO2	SLIT	Secreted Signaling	PMID:10102268
Neurons	NNE	SLIT2	ROBO2	0.0463801	0	SLIT2_ROBO2	SLIT2 - ROBO2	SLIT	Secreted Signaling	PMID:10102268
PPs	NNE	SLIT2	ROBO2	0.0613361	0	SLIT2_ROBO2	SLIT2 - ROBO2	SLIT	Secreted Signaling	PMID:10102268
CCs	NNE	SLIT2	ROBO2	0.0563948	0	SLIT2_ROBO2	SLIT2 - ROBO2	SLIT	Secreted Signaling	PMID:10102268
Fibroblasts	NNE	SLIT2	ROBO2	0.0250475	0	SLIT2_ROBO2	SLIT2 - ROBO2	SLIT	Secreted Signaling	PMID:10102268
Ependys	NNE	SLIT2	ROBO2	0.0323969	0	SLIT2_ROBO2	SLIT2 - ROBO2	SLIT	Secreted Signaling	PMID:10102268
APECs	PPs	SLIT2	ROBO2	0.0650652	0	SLIT2_ROBO2	SLIT2 - ROBO2	SLIT	Secreted Signaling	PMID:10102268
NSPCs	PPs	SLIT2	ROBO2	0.0938232	0	SLIT2_ROBO2	SLIT2 - ROBO2	SLIT	Secreted Signaling	PMID:10102268
Neurons	PPs	SLIT2	ROBO2	0.0657022	0	SLIT2_ROBO2	SLIT2 - ROBO2	SLIT	Secreted Signaling	PMID:10102268
PPs	PPs	SLIT2	ROBO2	0.0863248	0	SLIT2_ROBO2	SLIT2 - ROBO2	SLIT	Secreted Signaling	PMID:10102268
CCs	PPs	SLIT2	ROBO2	0.079541	0	SLIT2_ROBO2	SLIT2 - ROBO2	SLIT	Secreted Signaling	PMID:10102268
Fibroblasts	PPs	SLIT2	ROBO2	0.0358162	0.01	SLIT2_ROBO2	SLIT2 - ROBO2	SLIT	Secreted Signaling	PMID:10102268
Ependys	PPs	SLIT2	ROBO2	0.0461756	0	SLIT2_ROBO2	SLIT2 - ROBO2	SLIT	Secreted Signaling	PMID:10102268
NSPCs	Ependys	SLIT2	ROBO2	0.0256052	0.01	SLIT2_ROBO2	SLIT2 - ROBO2	SLIT	Secreted Signaling	PMID:10102268
PPs	NSPCs	TULP1	AXL	0.000707244	0	TULP1_AXL	TULP1 - AXL	TULP	Secreted Signaling	PMID: 20978473
PPs	NNE	TULP1	AXL	0.00115857	0	TULP1_AXL	TULP1 - AXL	TULP	Secreted Signaling	PMID: 20978473
PPs	Fibroblasts	TULP1	AXL	0.00159115	0	TULP1_AXL	TULP1 - AXL	TULP	Secreted Signaling	PMID: 20978473
PPs	NSPCs	TULP1	MERTK	0.0010081	0	TULP1_MERTK	TULP1 - MERTK	TULP	Secreted Signaling	PMID: 20978474
PPs	NNE	TULP1	MERTK	0.00128371	0	TULP1_MERTK	TULP1 - MERTK	TULP	Secreted Signaling	PMID: 20978474
PPs	CCs	TULP1	MERTK	0.000770455	0	TULP1_MERTK	TULP1 - MERTK	TULP	Secreted Signaling	PMID: 20978474
Neurons	NSPCs	TUB	MERTK	0.000643903	0	TUB_MERTK	TUB - MERTK	TULP	Secreted Signaling	PMID: 20978475
CCs	NSPCs	TUB	MERTK	0.000377313	0	TUB_MERTK	TUB - MERTK	TULP	Secreted Signaling	PMID: 20978475
Neurons	NNE	TUB	MERTK	0.000820022	0	TUB_MERTK	TUB - MERTK	TULP	Secreted Signaling	PMID: 20978475
CCs	NNE	TUB	MERTK	0.00048055	0	TUB_MERTK	TUB - MERTK	TULP	Secreted Signaling	PMID: 20978475
Neurons	CCs	TUB	MERTK	0.000492068	0	TUB_MERTK	TUB - MERTK	TULP	Secreted Signaling	PMID: 20978475
APECs	NSPCs	PROS1	MERTK	0.000511673	0	PROS1_MERTK	PROS1 - MERTK	PROS	Secreted Signaling	PMID: 34631419
NSPCs	NSPCs	PROS1	MERTK	0.00404844	0	PROS1_MERTK	PROS1 - MERTK	PROS	Secreted Signaling	PMID: 34631419
NNE	NSPCs	PROS1	MERTK	0.000521287	0	PROS1_MERTK	PROS1 - MERTK	PROS	Secreted Signaling	PMID: 34631419
PPs	NSPCs	PROS1	MERTK	0.000687837	0	PROS1_MERTK	PROS1 - MERTK	PROS	Secreted Signaling	PMID: 34631419
CCs	NSPCs	PROS1	MERTK	0.00284628	0	PROS1_MERTK	PROS1 - MERTK	PROS	Secreted Signaling	PMID: 34631419
Fibroblasts	NSPCs	PROS1	MERTK	0.000328307	0	PROS1_MERTK	PROS1 - MERTK	PROS	Secreted Signaling	PMID: 34631419
Ependys	NSPCs	PROS1	MERTK	0.00103543	0	PROS1_MERTK	PROS1 - MERTK	PROS	Secreted Signaling	PMID: 34631419
APECs	NNE	PROS1	MERTK	0.000651648	0	PROS1_MERTK	PROS1 - MERTK	PROS	Secreted Signaling	PMID: 34631419
NSPCs	NNE	PROS1	MERTK	0.00515096	0	PROS1_MERTK	PROS1 - MERTK	PROS	Secreted Signaling	PMID: 34631419
NNE	NNE	PROS1	MERTK	0.000663891	0	PROS1_MERTK	PROS1 - MERTK	PROS	Secreted Signaling	PMID: 34631419
PPs	NNE	PROS1	MERTK	0.000875962	0.01	PROS1_MERTK	PROS1 - MERTK	PROS	Secreted Signaling	PMID: 34631419
CCs	NNE	PROS1	MERTK	0.00362261	0	PROS1_MERTK	PROS1 - MERTK	PROS	Secreted Signaling	PMID: 34631419
Fibroblasts	NNE	PROS1	MERTK	0.00041814	0.03	PROS1_MERTK	PROS1 - MERTK	PROS	Secreted Signaling	PMID: 34631419
Ependys	NNE	PROS1	MERTK	0.00131849	0	PROS1_MERTK	PROS1 - MERTK	PROS	Secreted Signaling	PMID: 34631419
NSPCs	CCs	PROS1	MERTK	0.00309629	0	PROS1_MERTK	PROS1 - MERTK	PROS	Secreted Signaling	PMID: 34631419
CCs	CCs	PROS1	MERTK	0.00217625	0.01	PROS1_MERTK	PROS1 - MERTK	PROS	Secreted Signaling	PMID: 34631419
NNE	NNE	PLAU	PLAUR	0.000445186	0	PLAU_PLAUR	PLAU - PLAUR	PLAU	Secreted Signaling	uniprot
Fibroblasts	NNE	PLAU	PLAUR	0.000291117	0	PLAU_PLAUR	PLAU - PLAUR	PLAU	Secreted Signaling	uniprot
NNE	Fibroblasts	PLAU	PLAUR	0.000892807	0	PLAU_PLAUR	PLAU - PLAUR	PLAU	Secreted Signaling	uniprot
Fibroblasts	Fibroblasts	PLAU	PLAUR	0.000583918	0	PLAU_PLAUR	PLAU - PLAUR	PLAU	Secreted Signaling	uniprot
NNE	Fibroblasts	COL1A1	ITGA1_ITGB1	0.00134336	0	COL1A1_ITGA1_ITGB1	COL1A1 - (ITGA1+ITGB1)	COLLAGEN	ECM-Receptor	KEGG: hsa04512
Fibroblasts	Fibroblasts	COL1A1	ITGA1_ITGB1	0.030623	0	COL1A1_ITGA1_ITGB1	COL1A1 - (ITGA1+ITGB1)	COLLAGEN	ECM-Receptor	KEGG: hsa04512
APECs	Fibroblasts	COL1A2	ITGA1_ITGB1	0.0150599	0	COL1A2_ITGA1_ITGB1	COL1A2 - (ITGA1+ITGB1)	COLLAGEN	ECM-Receptor	KEGG: hsa04512
NSPCs	Fibroblasts	COL1A2	ITGA1_ITGB1	0.00493368	0	COL1A2_ITGA1_ITGB1	COL1A2 - (ITGA1+ITGB1)	COLLAGEN	ECM-Receptor	KEGG: hsa04512
CCs	Fibroblasts	COL1A2	ITGA1_ITGB1	0.00875141	0	COL1A2_ITGA1_ITGB1	COL1A2 - (ITGA1+ITGB1)	COLLAGEN	ECM-Receptor	KEGG: hsa04512
Fibroblasts	Fibroblasts	COL1A2	ITGA1_ITGB1	0.0373055	0	COL1A2_ITGA1_ITGB1	COL1A2 - (ITGA1+ITGB1)	COLLAGEN	ECM-Receptor	KEGG: hsa04512
NSPCs	Fibroblasts	COL4A1	ITGA1_ITGB1	0.0156562	0	COL4A1_ITGA1_ITGB1	COL4A1 - (ITGA1+ITGB1)	COLLAGEN	ECM-Receptor	KEGG: hsa04512
CCs	Fibroblasts	COL4A1	ITGA1_ITGB1	0.0161269	0	COL4A1_ITGA1_ITGB1	COL4A1 - (ITGA1+ITGB1)	COLLAGEN	ECM-Receptor	KEGG: hsa04512
Fibroblasts	Fibroblasts	COL4A1	ITGA1_ITGB1	0.00716405	0	COL4A1_ITGA1_ITGB1	COL4A1 - (ITGA1+ITGB1)	COLLAGEN	ECM-Receptor	KEGG: hsa04512
NSPCs	Fibroblasts	COL4A2	ITGA1_ITGB1	0.0187638	0	COL4A2_ITGA1_ITGB1	COL4A2 - (ITGA1+ITGB1)	COLLAGEN	ECM-Receptor	KEGG: hsa04512
CCs	Fibroblasts	COL4A2	ITGA1_ITGB1	0.0234443	0	COL4A2_ITGA1_ITGB1	COL4A2 - (ITGA1+ITGB1)	COLLAGEN	ECM-Receptor	KEGG: hsa04512
Fibroblasts	Fibroblasts	COL4A2	ITGA1_ITGB1	0.0182203	0	COL4A2_ITGA1_ITGB1	COL4A2 - (ITGA1+ITGB1)	COLLAGEN	ECM-Receptor	KEGG: hsa04512
APECs	Fibroblasts	COL4A5	ITGA1_ITGB1	0.0136873	0	COL4A5_ITGA1_ITGB1	COL4A5 - (ITGA1+ITGB1)	COLLAGEN	ECM-Receptor	KEGG: hsa04512
NSPCs	Fibroblasts	COL4A5	ITGA1_ITGB1	0.0160982	0	COL4A5_ITGA1_ITGB1	COL4A5 - (ITGA1+ITGB1)	COLLAGEN	ECM-Receptor	KEGG: hsa04512
NNE	Fibroblasts	COL4A5	ITGA1_ITGB1	0.0207974	0	COL4A5_ITGA1_ITGB1	COL4A5 - (ITGA1+ITGB1)	COLLAGEN	ECM-Receptor	KEGG: hsa04512
CCs	Fibroblasts	COL4A5	ITGA1_ITGB1	0.0161129	0	COL4A5_ITGA1_ITGB1	COL4A5 - (ITGA1+ITGB1)	COLLAGEN	ECM-Receptor	KEGG: hsa04512
Fibroblasts	Fibroblasts	COL4A5	ITGA1_ITGB1	0.00580106	0	COL4A5_ITGA1_ITGB1	COL4A5 - (ITGA1+ITGB1)	COLLAGEN	ECM-Receptor	KEGG: hsa04512
Ependys	Fibroblasts	COL4A5	ITGA1_ITGB1	0.00460159	0	COL4A5_ITGA1_ITGB1	COL4A5 - (ITGA1+ITGB1)	COLLAGEN	ECM-Receptor	KEGG: hsa04512
APECs	Fibroblasts	COL4A6	ITGA1_ITGB1	0.00100516	0	COL4A6_ITGA1_ITGB1	COL4A6 - (ITGA1+ITGB1)	COLLAGEN	ECM-Receptor	KEGG: hsa04512
NSPCs	Fibroblasts	COL4A6	ITGA1_ITGB1	0.00283282	0	COL4A6_ITGA1_ITGB1	COL4A6 - (ITGA1+ITGB1)	COLLAGEN	ECM-Receptor	KEGG: hsa04512
NNE	Fibroblasts	COL4A6	ITGA1_ITGB1	0.00342373	0	COL4A6_ITGA1_ITGB1	COL4A6 - (ITGA1+ITGB1)	COLLAGEN	ECM-Receptor	KEGG: hsa04512
CCs	Fibroblasts	COL4A6	ITGA1_ITGB1	0.00794795	0	COL4A6_ITGA1_ITGB1	COL4A6 - (ITGA1+ITGB1)	COLLAGEN	ECM-Receptor	KEGG: hsa04512
APECs	Fibroblasts	COL6A1	ITGA1_ITGB1	0.0156108	0	COL6A1_ITGA1_ITGB1	COL6A1 - (ITGA1+ITGB1)	COLLAGEN	ECM-Receptor	KEGG: hsa04512
NSPCs	Fibroblasts	COL6A1	ITGA1_ITGB1	0.0125748	0	COL6A1_ITGA1_ITGB1	COL6A1 - (ITGA1+ITGB1)	COLLAGEN	ECM-Receptor	KEGG: hsa04512
Neurons	Fibroblasts	COL6A1	ITGA1_ITGB1	0.00487492	0	COL6A1_ITGA1_ITGB1	COL6A1 - (ITGA1+ITGB1)	COLLAGEN	ECM-Receptor	KEGG: hsa04512
NNE	Fibroblasts	COL6A1	ITGA1_ITGB1	0.00259104	0	COL6A1_ITGA1_ITGB1	COL6A1 - (ITGA1+ITGB1)	COLLAGEN	ECM-Receptor	KEGG: hsa04512
PPs	Fibroblasts	COL6A1	ITGA1_ITGB1	0.0121792	0	COL6A1_ITGA1_ITGB1	COL6A1 - (ITGA1+ITGB1)	COLLAGEN	ECM-Receptor	KEGG: hsa04512
CCs	Fibroblasts	COL6A1	ITGA1_ITGB1	0.00778948	0	COL6A1_ITGA1_ITGB1	COL6A1 - (ITGA1+ITGB1)	COLLAGEN	ECM-Receptor	KEGG: hsa04512
Fibroblasts	Fibroblasts	COL6A1	ITGA1_ITGB1	0.0198399	0	COL6A1_ITGA1_ITGB1	COL6A1 - (ITGA1+ITGB1)	COLLAGEN	ECM-Receptor	KEGG: hsa04512
APECs	Fibroblasts	COL6A2	ITGA1_ITGB1	0.0028546	0	COL6A2_ITGA1_ITGB1	COL6A2 - (ITGA1+ITGB1)	COLLAGEN	ECM-Receptor	KEGG: hsa04512
NSPCs	Fibroblasts	COL6A2	ITGA1_ITGB1	0.00340805	0	COL6A2_ITGA1_ITGB1	COL6A2 - (ITGA1+ITGB1)	COLLAGEN	ECM-Receptor	KEGG: hsa04512
NNE	Fibroblasts	COL6A2	ITGA1_ITGB1	0.00229998	0	COL6A2_ITGA1_ITGB1	COL6A2 - (ITGA1+ITGB1)	COLLAGEN	ECM-Receptor	KEGG: hsa04512
CCs	Fibroblasts	COL6A2	ITGA1_ITGB1	0.00218714	0	COL6A2_ITGA1_ITGB1	COL6A2 - (ITGA1+ITGB1)	COLLAGEN	ECM-Receptor	KEGG: hsa04512
Fibroblasts	Fibroblasts	COL6A2	ITGA1_ITGB1	0.0283658	0	COL6A2_ITGA1_ITGB1	COL6A2 - (ITGA1+ITGB1)	COLLAGEN	ECM-Receptor	KEGG: hsa04512
Fibroblasts	Fibroblasts	COL6A3	ITGA1_ITGB1	0.022663	0	COL6A3_ITGA1_ITGB1	COL6A3 - (ITGA1+ITGB1)	COLLAGEN	ECM-Receptor	KEGG: hsa04512
CCs	Fibroblasts	COL9A1	ITGA1_ITGB1	0.00749482	0	COL9A1_ITGA1_ITGB1	COL9A1 - (ITGA1+ITGB1)	COLLAGEN	ECM-Receptor	KEGG: hsa04512
APECs	Fibroblasts	COL9A2	ITGA1_ITGB1	0.000850963	0	COL9A2_ITGA1_ITGB1	COL9A2 - (ITGA1+ITGB1)	COLLAGEN	ECM-Receptor	KEGG: hsa04512
NSPCs	Fibroblasts	COL9A2	ITGA1_ITGB1	0.00263543	0	COL9A2_ITGA1_ITGB1	COL9A2 - (ITGA1+ITGB1)	COLLAGEN	ECM-Receptor	KEGG: hsa04512
CCs	Fibroblasts	COL9A2	ITGA1_ITGB1	0.00357184	0	COL9A2_ITGA1_ITGB1	COL9A2 - (ITGA1+ITGB1)	COLLAGEN	ECM-Receptor	KEGG: hsa04512
NSPCs	Fibroblasts	COL9A3	ITGA1_ITGB1	0.00443561	0	COL9A3_ITGA1_ITGB1	COL9A3 - (ITGA1+ITGB1)	COLLAGEN	ECM-Receptor	KEGG: hsa04512
NNE	Fibroblasts	COL9A3	ITGA1_ITGB1	0.00234268	0	COL9A3_ITGA1_ITGB1	COL9A3 - (ITGA1+ITGB1)	COLLAGEN	ECM-Receptor	KEGG: hsa04512
CCs	Fibroblasts	COL9A3	ITGA1_ITGB1	0.0154995	0	COL9A3_ITGA1_ITGB1	COL9A3 - (ITGA1+ITGB1)	COLLAGEN	ECM-Receptor	KEGG: hsa04512
NNE	APECs	COL1A1	ITGA2_ITGB1	0.000745328	0	COL1A1_ITGA2_ITGB1	COL1A1 - (ITGA2+ITGB1)	COLLAGEN	ECM-Receptor	KEGG: hsa04512
Fibroblasts	APECs	COL1A1	ITGA2_ITGB1	0.017215	0	COL1A1_ITGA2_ITGB1	COL1A1 - (ITGA2+ITGB1)	COLLAGEN	ECM-Receptor	KEGG: hsa04512
NNE	NSPCs	COL1A1	ITGA2_ITGB1	0.00081797	0	COL1A1_ITGA2_ITGB1	COL1A1 - (ITGA2+ITGB1)	COLLAGEN	ECM-Receptor	KEGG: hsa04512
Fibroblasts	NSPCs	COL1A1	ITGA2_ITGB1	0.0188625	0	COL1A1_ITGA2_ITGB1	COL1A1 - (ITGA2+ITGB1)	COLLAGEN	ECM-Receptor	KEGG: hsa04512
NNE	NNE	COL1A1	ITGA2_ITGB1	0.00201553	0	COL1A1_ITGA2_ITGB1	COL1A1 - (ITGA2+ITGB1)	COLLAGEN	ECM-Receptor	KEGG: hsa04512
Fibroblasts	NNE	COL1A1	ITGA2_ITGB1	0.0452812	0	COL1A1_ITGA2_ITGB1	COL1A1 - (ITGA2+ITGB1)	COLLAGEN	ECM-Receptor	KEGG: hsa04512
[truncated: 4,678 more rows]
