# Supplementary material for: Human Pituitary Organoids: Transcriptional Landscape Deciphered by scRNA‐Seq and Stereo‐Seq, with Insights into SOX3's Role in Pituitary Development
Source: Adv Sci (Weinh). 2025 Feb 14;12(14):2414230. doi: 10.1002/advs.202414230 (PMC11984888; doi:10.1002/advs.202414230)
Supplement: Supplementary file 4 — Supplemental Table 3 [file ADVS-12-2414230-s003.xlsx]

## Sheet: Figure 5F APECs-up enrichment
Category	CategoryID	GO	Description	PARENT_GO	LogP	Enrichment	Z-score	#TotalGeneInLibrary	#GeneInGO	#GeneInHitList	#GeneInGOAndHitList	%InGO	STDV %InGO	GeneID	Hits	Log(q-value)	GeneList
GO Biological Processes	19	GO:0023061	signal release	19_GO:0051179 localization	-8.7	23	13	30284	190	55	8	15	4.8	1081|1363|6857|8618|9378|9699|22871|27445	CGA|CPE|SYT1|CADPS|NRXN1|RIMS2|NLGN1|PCLO	-4.4	MyList
GO Biological Processes	19	GO:0007269	neurotransmitter secretion	19_GO:0051179 localization	-7.9	38	15	30284	86	55	6	11	4.2	6857|8618|9378|9699|22871|27445	SYT1|CADPS|NRXN1|RIMS2|NLGN1|PCLO	-4.1	MyList
GO Biological Processes	19	GO:0099643	signal release from synapse	19_GO:0051179 localization	-7.9	38	15	30284	86	55	6	11	4.2	6857|8618|9378|9699|22871|27445	SYT1|CADPS|NRXN1|RIMS2|NLGN1|PCLO	-4.1	MyList
GO Biological Processes	19	GO:0048812	neuron projection morphogenesis	19_GO:0032502 developmental process	-7.7	11	9.7	30284	498	55	10	18	5.2	1496|4753|4897|5063|5592|9378|22871|26047|51761|80031	CTNNA2|NELL2|NRCAM|PAK3|PRKG1|NRXN1|NLGN1|CNTNAP2|ATP8A2|SEMA6D	-4	MyList
GO Biological Processes	19	GO:0120039	plasma membrane bounded cell projection morphogenesis	19_GO:0032502 developmental process	-7.7	11	9.6	30284	503	55	10	18	5.2	1496|4753|4897|5063|5592|9378|22871|26047|51761|80031	CTNNA2|NELL2|NRCAM|PAK3|PRKG1|NRXN1|NLGN1|CNTNAP2|ATP8A2|SEMA6D	-4	MyList
GO Biological Processes	19	GO:0048858	cell projection morphogenesis	19_GO:0032502 developmental process	-7.6	11	9.5	30284	510	55	10	18	5.2	1496|4753|4897|5063|5592|9378|22871|26047|51761|80031	CTNNA2|NELL2|NRCAM|PAK3|PRKG1|NRXN1|NLGN1|CNTNAP2|ATP8A2|SEMA6D	-4	MyList
GO Biological Processes	19	GO:0000902	cell morphogenesis	19_GO:0032502 developmental process	-7.3	8.6	8.7	30284	706	55	11	20	5.4	1010|1496|4753|4897|5063|5592|9378|22871|26047|51761|80031	CDH12|CTNNA2|NELL2|NRCAM|PAK3|PRKG1|NRXN1|NLGN1|CNTNAP2|ATP8A2|SEMA6D	-3.8	MyList
GO Biological Processes	19	GO:0032940	secretion by cell	19_GO:0051179 localization	-7.1	12	9.4	30284	428	55	9	16	5	1081|1113|1363|6857|8618|9378|9699|22871|27445	CGA|CHGA|CPE|SYT1|CADPS|NRXN1|RIMS2|NLGN1|PCLO	-3.7	MyList
GO Cellular Components	20	GO:0098978	glutamatergic synapse		-7.1	9.5	8.8	30284	582	55	10	18	5.2	3084|4897|5063|6857|8618|9378|10082|22871|26047|27445	NRG1|NRCAM|PAK3|SYT1|CADPS|NRXN1|GPC6|NLGN1|CNTNAP2|PCLO	-3.7	MyList
GO Biological Processes	19	GO:0016079	synaptic vesicle exocytosis	19_GO:0051179 localization	-6.9	43	14	30284	64	55	5	9.1	3.9	6857|8618|9699|22871|27445	SYT1|CADPS|RIMS2|NLGN1|PCLO	-3.6	MyList
GO Cellular Components	20	GO:0097060	synaptic membrane		-6.9	11	9.1	30284	452	55	9	16	5	781|1740|2562|4897|6857|9378|9699|22871|26047	CACNA2D1|DLG2|GABRB3|NRCAM|SYT1|NRXN1|RIMS2|NLGN1|CNTNAP2	-3.6	MyList
GO Biological Processes	19	GO:0007416	synapse assembly	19_GO:0032502 developmental process	-6.8	25	12	30284	133	55	6	11	4.2	2562|4897|9378|22871|27445|221935	GABRB3|NRCAM|NRXN1|NLGN1|PCLO|SDK1	-3.5	MyList
GO Biological Processes	19	GO:0051046	regulation of secretion	19_GO:0051179 localization	-6.8	8.8	8.4	30284	626	55	10	18	5.2	1113|3084|5443|5592|6447|6857|8618|9699|22871|27445	CHGA|NRG1|POMC|PRKG1|SCG5|SYT1|CADPS|RIMS2|NLGN1|PCLO	-3.5	MyList
GO Biological Processes	19	GO:0045055	regulated exocytosis	19_GO:0051179 localization	-6.7	24	11	30284	139	55	6	11	4.2	1113|6857|8618|9699|22871|27445	CHGA|SYT1|CADPS|RIMS2|NLGN1|PCLO	-3.5	MyList
GO Biological Processes	19	GO:0006836	neurotransmitter transport	19_GO:0051179 localization	-6.7	24	11	30284	140	55	6	11	4.2	6857|8618|9378|9699|22871|27445	SYT1|CADPS|NRXN1|RIMS2|NLGN1|PCLO	-3.5	MyList
GO Biological Processes	19	GO:0140352	export from cell	19_GO:0051179 localization	-6.6	10	8.6	30284	495	55	9	16	5	1081|1113|1363|6857|8618|9378|9699|22871|27445	CGA|CHGA|CPE|SYT1|CADPS|NRXN1|RIMS2|NLGN1|PCLO	-3.5	MyList
GO Cellular Components	20	GO:0034702	monoatomic ion channel complex		-6.5	12	9.1	30284	366	55	8	15	4.8	781|1740|1804|2562|26047|57628|80333|90134	CACNA2D1|DLG2|DPP6|GABRB3|CNTNAP2|DPP10|KCNIP4|KCNH7	-3.4	MyList
GO Biological Processes	19	GO:0050808	synapse organization	19_GO:0009987 cellular process	-6.5	12	9	30284	368	55	8	15	4.8	2562|4897|5063|9378|9699|22871|27445|221935	GABRB3|NRCAM|PAK3|NRXN1|RIMS2|NLGN1|PCLO|SDK1	-3.4	MyList
GO Biological Processes	19	GO:0007409	axonogenesis	19_GO:0032502 developmental process	-6.5	12	9	30284	370	55	8	15	4.8	1496|4753|4897|5063|5592|9378|51761|80031	CTNNA2|NELL2|NRCAM|PAK3|PRKG1|NRXN1|ATP8A2|SEMA6D	-3.4	MyList
GO Biological Processes	19	GO:0099504	synaptic vesicle cycle	19_GO:0051179 localization	-6.4	21	11	30284	155	55	6	11	4.2	6857|8618|9378|9699|22871|27445	SYT1|CADPS|NRXN1|RIMS2|NLGN1|PCLO	-3.4	MyList
GO Cellular Components	20	GO:1990351	transporter complex		-6.3	9.4	8.3	30284	530	55	9	16	5	781|1740|1804|2562|26047|51761|57628|80333|90134	CACNA2D1|DLG2|DPP6|GABRB3|CNTNAP2|ATP8A2|DPP10|KCNIP4|KCNH7	-3.3	MyList
GO Biological Processes	19	GO:0031175	neuron projection development	19_GO:0032502 developmental process	-6.2	7.7	7.7	30284	717	55	10	18	5.2	1496|4753|4897|5063|5592|9378|22871|26047|51761|80031	CTNNA2|NELL2|NRCAM|PAK3|PRKG1|NRXN1|NLGN1|CNTNAP2|ATP8A2|SEMA6D	-3.2	MyList
GO Cellular Components	20	GO:0008076	voltage-gated potassium channel complex		-6.2	31	12	30284	89	55	5	9.1	3.9	1740|1804|26047|57628|80333	DLG2|DPP6|CNTNAP2|DPP10|KCNIP4	-3.2	MyList
GO Biological Processes	19	GO:0046903	secretion	19_GO:0051179 localization	-6.2	9	8.1	30284	550	55	9	16	5	1081|1113|1363|6857|8618|9378|9699|22871|27445	CGA|CHGA|CPE|SYT1|CADPS|NRXN1|RIMS2|NLGN1|PCLO	-3.2	MyList
GO Biological Processes	19	GO:0099003	vesicle-mediated transport in synapse	19_GO:0051179 localization	-6.2	19	10	30284	170	55	6	11	4.2	6857|8618|9378|9699|22871|27445	SYT1|CADPS|NRXN1|RIMS2|NLGN1|PCLO	-3.2	MyList
GO Biological Processes	19	GO:0034330	cell junction organization	19_GO:0009987 cellular process	-6.1	8.8	7.9	30284	566	55	9	16	5	1010|2562|4897|5063|9378|9699|22871|27445|221935	CDH12|GABRB3|NRCAM|PAK3|NRXN1|RIMS2|NLGN1|PCLO|SDK1	-3.2	MyList
GO Biological Processes	19	GO:0098916	anterograde trans-synaptic signaling	19_GO:0050789 regulation of biological process	-6.1	11	8.4	30284	414	55	8	15	4.8	1740|2562|6857|8618|9378|9699|22871|27445	DLG2|GABRB3|SYT1|CADPS|NRXN1|RIMS2|NLGN1|PCLO	-3.2	MyList
GO Biological Processes	19	GO:0007268	chemical synaptic transmission	19_GO:0050789 regulation of biological process	-6.1	11	8.4	30284	414	55	8	15	4.8	1740|2562|6857|8618|9378|9699|22871|27445	DLG2|GABRB3|SYT1|CADPS|NRXN1|RIMS2|NLGN1|PCLO	-3.2	MyList
GO Biological Processes	19	GO:1903530	regulation of secretion by cell	19_GO:0051179 localization	-6.1	8.7	7.9	30284	571	55	9	16	5	1113|5443|5592|6447|6857|8618|9699|22871|27445	CHGA|POMC|PRKG1|SCG5|SYT1|CADPS|RIMS2|NLGN1|PCLO	-3.2	MyList
GO Biological Processes	19	GO:0061564	axon development	19_GO:0032502 developmental process	-6	10	8.3	30284	427	55	8	15	4.8	1496|4753|4897|5063|5592|9378|51761|80031	CTNNA2|NELL2|NRCAM|PAK3|PRKG1|NRXN1|ATP8A2|SEMA6D	-3.1	MyList
GO Cellular Components	20	GO:0034705	potassium channel complex		-6	28	11	30284	100	55	5	9.1	3.9	1740|1804|26047|57628|80333	DLG2|DPP6|CNTNAP2|DPP10|KCNIP4	-3.1	MyList
GO Biological Processes	19	GO:0099537	trans-synaptic signaling	19_GO:0050789 regulation of biological process	-5.9	10	8.2	30284	434	55	8	15	4.8	1740|2562|6857|8618|9378|9699|22871|27445	DLG2|GABRB3|SYT1|CADPS|NRXN1|RIMS2|NLGN1|PCLO	-3.1	MyList
GO Cellular Components	20	GO:0031045	dense core granule		-5.9	51	14	30284	43	55	4	7.3	3.5	781|1113|6857|8618	CACNA2D1|CHGA|SYT1|CADPS	-3.1	MyList
GO Biological Processes	19	GO:0097091	synaptic vesicle clustering	19_GO:0051179 localization	-5.9	140	20	30284	12	55	3	5.5	3.1	9378|22871|27445	NRXN1|NLGN1|PCLO	-3.1	MyList
GO Biological Processes	19	GO:0034329	cell junction assembly	19_GO:0009987 cellular process	-5.9	13	8.7	30284	303	55	7	13	4.5	1010|2562|4897|9378|22871|27445|221935	CDH12|GABRB3|NRCAM|NRXN1|NLGN1|PCLO|SDK1	-3.1	MyList
GO Biological Processes	19	GO:0048667	cell morphogenesis involved in neuron differentiation	19_GO:0032502 developmental process	-5.8	9.8	8	30284	449	55	8	15	4.8	1496|4753|4897|5063|5592|9378|51761|80031	CTNNA2|NELL2|NRCAM|PAK3|PRKG1|NRXN1|ATP8A2|SEMA6D	-3	MyList
GO Cellular Components	20	GO:0098982	GABA-ergic synapse		-5.8	25	11	30284	108	55	5	9.1	3.9	781|9378|22871|26047|27445	CACNA2D1|NRXN1|NLGN1|CNTNAP2|PCLO	-3	MyList
GO Biological Processes	19	GO:0099536	synaptic signaling	19_GO:0050789 regulation of biological process	-5.7	9.4	7.8	30284	469	55	8	15	4.8	1740|2562|6857|8618|9378|9699|22871|27445	DLG2|GABRB3|SYT1|CADPS|NRXN1|RIMS2|NLGN1|PCLO	-2.9	MyList
GO Biological Processes	19	GO:0048638	regulation of developmental growth	19_GO:0040007 growth	-5.7	12	8.4	30284	327	55	7	13	4.5	1081|3084|4897|6857|9699|51761|80031	CGA|NRG1|NRCAM|SYT1|RIMS2|ATP8A2|SEMA6D	-2.9	MyList
GO Cellular Components	20	GO:0098793	presynapse		-5.7	7.7	7.4	30284	640	55	9	16	5	781|4919|6857|8618|9378|9699|22871|26047|27445	CACNA2D1|ROR1|SYT1|CADPS|NRXN1|RIMS2|NLGN1|CNTNAP2|PCLO	-2.9	MyList
GO Cellular Components	20	GO:1902495	transmembrane transporter complex		-5.5	8.8	7.5	30284	503	55	8	15	4.8	781|1740|1804|2562|26047|57628|80333|90134	CACNA2D1|DLG2|DPP6|GABRB3|CNTNAP2|DPP10|KCNIP4|KCNH7	-2.7	MyList
GO Cellular Components	20	GO:0034703	cation channel complex		-5.4	14	8.7	30284	228	55	6	11	4.2	781|1740|1804|26047|57628|80333	CACNA2D1|DLG2|DPP6|CNTNAP2|DPP10|KCNIP4	-2.7	MyList
GO Biological Processes	19	GO:0006887	exocytosis	19_GO:0051179 localization	-5.3	14	8.5	30284	237	55	6	11	4.2	1113|6857|8618|9699|22871|27445	CHGA|SYT1|CADPS|RIMS2|NLGN1|PCLO	-2.6	MyList
GO Biological Processes	19	GO:0035418	protein localization to synapse	19_GO:0051179 localization	-5.2	34	11	30284	65	55	4	7.3	3.5	1740|9378|22871|27445	DLG2|NRXN1|NLGN1|PCLO	-2.5	MyList
GO Biological Processes	19	GO:0010817	regulation of hormone levels	19_GO:0065007 biological regulation	-5.2	8	7.1	30284	548	55	8	15	4.8	1081|1113|1363|5443|6447|9699|27344|27445	CGA|CHGA|CPE|POMC|SCG5|RIMS2|PCSK1N|PCLO	-2.5	MyList
GO Cellular Components	20	GO:0098797	plasma membrane protein complex		-5.2	6.7	6.7	30284	736	55	9	16	5	781|1010|1496|1740|1804|26047|54221|57628|80333	CACNA2D1|CDH12|CTNNA2|DLG2|DPP6|CNTNAP2|SNTG2|DPP10|KCNIP4	-2.5	MyList
GO Biological Processes	19	GO:0007420	brain development	19_GO:0032502 developmental process	-5.1	6.7	6.7	30284	745	55	9	16	5	429|1496|3084|4897|5592|9378|10000|26047|80031	ASCL1|CTNNA2|NRG1|NRCAM|PRKG1|NRXN1|AKT3|CNTNAP2|SEMA6D	-2.5	MyList
GO Cellular Components	20	GO:0099572	postsynaptic specialization		-5.1	9.7	7.5	30284	396	55	7	13	4.5	1740|2562|4897|5063|6857|22871|27445	DLG2|GABRB3|NRCAM|PAK3|SYT1|NLGN1|PCLO	-2.5	MyList
GO Biological Processes	19	GO:0099054	presynapse assembly	19_GO:0032502 developmental process	-5.1	75	15	30284	22	55	3	5.5	3.1	9378|22871|27445	NRXN1|NLGN1|PCLO	-2.4	MyList
GO Biological Processes	19	GO:0050905	neuromuscular process	19_GO:0032501 multicellular organismal process	-5	17	8.8	30284	159	55	5	9.1	3.9	429|1496|9378|26047|51761	ASCL1|CTNNA2|NRXN1|CNTNAP2|ATP8A2	-2.3	MyList
GO Molecular Functions	21	GO:0099106	ion channel regulator activity		-5	17	8.8	30284	160	55	5	9.1	3.9	1804|5592|9378|57628|80333	DPP6|PRKG1|NRXN1|DPP10|KCNIP4	-2.3	MyList
GO Biological Processes	19	GO:0060322	head development	19_GO:0032502 developmental process	-4.9	6.2	6.4	30284	795	55	9	16	5	429|1496|3084|4897|5592|9378|10000|26047|80031	ASCL1|CTNNA2|NRG1|NRCAM|PRKG1|NRXN1|AKT3|CNTNAP2|SEMA6D	-2.3	MyList
GO Molecular Functions	21	GO:0016247	channel regulator activity		-4.9	16	8.5	30284	168	55	5	9.1	3.9	1804|5592|9378|57628|80333	DPP6|PRKG1|NRXN1|DPP10|KCNIP4	-2.2	MyList
GO Molecular Functions	21	GO:0141108	transporter regulator activity		-4.8	16	8.5	30284	170	55	5	9.1	3.9	1804|5592|9378|57628|80333	DPP6|PRKG1|NRXN1|DPP10|KCNIP4	-2.2	MyList
GO Cellular Components	20	GO:0048786	presynaptic active zone		-4.8	26	9.8	30284	85	55	4	7.3	3.5	781|6857|9699|27445	CACNA2D1|SYT1|RIMS2|PCLO	-2.1	MyList
GO Cellular Components	20	GO:0042734	presynaptic membrane		-4.7	15	8.2	30284	181	55	5	9.1	3.9	781|6857|9378|9699|26047	CACNA2D1|SYT1|NRXN1|RIMS2|CNTNAP2	-2.1	MyList
GO Cellular Components	20	GO:0098992	neuronal dense core vesicle		-4.7	57	13	30284	29	55	3	5.5	3.1	781|1113|8618	CACNA2D1|CHGA|CADPS	-2.1	MyList
GO Biological Processes	19	GO:0017157	regulation of exocytosis	19_GO:0051179 localization	-4.7	15	8.1	30284	184	55	5	9.1	3.9	6857|8618|9699|22871|27445	SYT1|CADPS|RIMS2|NLGN1|PCLO	-2.1	MyList
GO Biological Processes	19	GO:0072657	protein localization to membrane	19_GO:0051179 localization	-4.6	8.2	6.7	30284	472	55	7	13	4.5	1363|1740|1804|9378|22871|57628|80333	CPE|DLG2|DPP6|NRXN1|NLGN1|DPP10|KCNIP4	-2.1	MyList
GO Cellular Components	20	GO:0030424	axon		-4.6	6.7	6.3	30284	660	55	8	15	4.8	1496|1740|4897|4919|6857|9378|26047|27445	CTNNA2|DLG2|NRCAM|ROR1|SYT1|NRXN1|CNTNAP2|PCLO	-2.1	MyList
GO Biological Processes	19	GO:1902414	protein localization to cell junction	19_GO:0051179 localization	-4.6	24	9.3	30284	93	55	4	7.3	3.5	1740|9378|22871|27445	DLG2|NRXN1|NLGN1|PCLO	-2	MyList
GO Biological Processes	19	GO:0046879	hormone secretion	19_GO:0051179 localization	-4.6	23	9.3	30284	94	55	4	7.3	3.5	1081|1363|9699|27445	CGA|CPE|RIMS2|PCLO	-2	MyList
GO Biological Processes	19	GO:0099172	presynapse organization	19_GO:0009987 cellular process	-4.6	52	12	30284	32	55	3	5.5	3.1	9378|22871|27445	NRXN1|NLGN1|PCLO	-2	MyList
GO Biological Processes	19	GO:0010996	response to auditory stimulus	19_GO:0050896 response to stimulus	-4.5	50	12	30284	33	55	3	5.5	3.1	9378|26047|51761	NRXN1|CNTNAP2|ATP8A2	-2	MyList
GO Biological Processes	19	GO:0016486	peptide hormone processing	19_GO:0065007 biological regulation	-4.4	47	12	30284	35	55	3	5.5	3.1	1363|6447|27344	CPE|SCG5|PCSK1N	-1.9	MyList
GO Biological Processes	19	GO:2000463	positive regulation of excitatory postsynaptic potential	19_GO:0032501 multicellular organismal process	-4.4	47	12	30284	35	55	3	5.5	3.1	9378|9699|22871	NRXN1|RIMS2|NLGN1	-1.9	MyList
GO Biological Processes	19	GO:0009914	hormone transport	19_GO:0051179 localization	-4.4	21	8.7	30284	105	55	4	7.3	3.5	1081|1363|9699|27445	CGA|CPE|RIMS2|PCLO	-1.9	MyList
GO Biological Processes	19	GO:0017156	calcium-ion regulated exocytosis	19_GO:0051179 localization	-4.3	43	11	30284	38	55	3	5.5	3.1	6857|8618|9699	SYT1|CADPS|RIMS2	-1.8	MyList
GO Cellular Components	20	GO:0014069	postsynaptic density		-4.3	9.2	6.7	30284	360	55	6	11	4.2	1740|4897|5063|6857|22871|27445	DLG2|NRCAM|PAK3|SYT1|NLGN1|PCLO	-1.8	MyList
GO Biological Processes	19	GO:0140448	signaling receptor ligand precursor processing	19_GO:0009987 cellular process	-4.3	42	11	30284	39	55	3	5.5	3.1	1363|6447|27344	CPE|SCG5|PCSK1N	-1.8	MyList
GO Biological Processes	19	GO:0045745	positive regulation of G protein-coupled receptor signaling pathway	19_GO:0048518 positive regulation of biological process	-4.3	41	11	30284	40	55	3	5.5	3.1	1113|5443|9378	CHGA|POMC|NRXN1	-1.8	MyList
GO Biological Processes	19	GO:0007218	neuropeptide signaling pathway	19_GO:0050896 response to stimulus	-4.3	19	8.4	30284	114	55	4	7.3	3.5	1363|5443|6447|27344	CPE|POMC|SCG5|PCSK1N	-1.8	MyList
GO Biological Processes	19	GO:0098609	cell-cell adhesion	19_GO:0009987 cellular process	-4.2	7	6.1	30284	551	55	7	13	4.5	1010|1496|1740|4897|9378|22871|221935	CDH12|CTNNA2|DLG2|NRCAM|NRXN1|NLGN1|SDK1	-1.7	MyList
GO Biological Processes	19	GO:0051640	organelle localization	19_GO:0051179 localization	-4.2	7	6.1	30284	551	55	7	13	4.5	1113|6857|8618|9378|9699|22871|27445	CHGA|SYT1|CADPS|NRXN1|RIMS2|NLGN1|PCLO	-1.7	MyList
GO Cellular Components	20	GO:0032279	asymmetric synapse		-4.2	8.8	6.5	30284	376	55	6	11	4.2	1740|4897|5063|6857|22871|27445	DLG2|NRCAM|PAK3|SYT1|NLGN1|PCLO	-1.7	MyList
GO Biological Processes	19	GO:0051668	localization within membrane	19_GO:0051179 localization	-4.2	6.9	6	30284	561	55	7	13	4.5	1363|1740|1804|9378|22871|57628|80333	CPE|DLG2|DPP6|NRXN1|NLGN1|DPP10|KCNIP4	-1.7	MyList
GO Molecular Functions	21	GO:0050839	cell adhesion molecule binding		-4.1	6.8	5.9	30284	567	55	7	13	4.5	1010|1363|1496|3084|4897|9378|22871	CDH12|CPE|CTNNA2|NRG1|NRCAM|NRXN1|NLGN1	-1.7	MyList
GO Biological Processes	19	GO:0016339	calcium-dependent cell-cell adhesion via plasma membrane cell adhesion molecules	19_GO:0009987 cellular process	-4.1	36	10	30284	46	55	3	5.5	3.1	1010|9378|22871	CDH12|NRXN1|NLGN1	-1.6	MyList
GO Biological Processes	19	GO:0043113	receptor clustering	19_GO:0051179 localization	-4.1	35	10	30284	47	55	3	5.5	3.1	1740|9378|22871	DLG2|NRXN1|NLGN1	-1.6	MyList
GO Biological Processes	19	GO:0044057	regulation of system process	19_GO:0032501 multicellular organismal process	-4.1	6.6	5.8	30284	584	55	7	13	4.5	781|1113|5443|5592|9378|9699|22871	CACNA2D1|CHGA|POMC|PRKG1|NRXN1|RIMS2|NLGN1	-1.6	MyList
GO Biological Processes	19	GO:2000300	regulation of synaptic vesicle exocytosis	19_GO:0051179 localization	-4	34	9.9	30284	48	55	3	5.5	3.1	6857|9699|22871	SYT1|RIMS2|NLGN1	-1.6	MyList
GO Cellular Components	20	GO:0098984	neuron to neuron synapse		-4	8	6.1	30284	414	55	6	11	4.2	1740|4897|5063|6857|22871|27445	DLG2|NRCAM|PAK3|SYT1|NLGN1|PCLO	-1.6	MyList
GO Biological Processes	19	GO:0098815	modulation of excitatory postsynaptic potential	19_GO:0032501 multicellular organismal process	-4	33	9.7	30284	50	55	3	5.5	3.1	9378|9699|22871	NRXN1|RIMS2|NLGN1	-1.6	MyList
GO Biological Processes	19	GO:0097120	receptor localization to synapse	19_GO:0051179 localization	-3.9	32	9.5	30284	52	55	3	5.5	3.1	1740|9378|22871	DLG2|NRXN1|NLGN1	-1.5	MyList
GO Biological Processes	19	GO:0040008	regulation of growth	19_GO:0040007 growth	-3.9	6.3	5.6	30284	616	55	7	13	4.5	1081|3084|4897|6857|9699|51761|80031	CGA|NRG1|NRCAM|SYT1|RIMS2|ATP8A2|SEMA6D	-1.5	MyList
GO Biological Processes	19	GO:0097479	synaptic vesicle localization	19_GO:0051179 localization	-3.9	31	9.4	30284	53	55	3	5.5	3.1	9378|22871|27445	NRXN1|NLGN1|PCLO	-1.5	MyList
GO Molecular Functions	21	GO:0005216	monoatomic ion channel activity		-3.8	7.4	5.8	30284	448	55	6	11	4.2	781|2562|80036|80333|90134|728215	CACNA2D1|GABRB3|TRPM3|KCNIP4|KCNH7|NALF1	-1.4	MyList
GO Biological Processes	19	GO:0010975	regulation of neuron projection development	19_GO:0032502 developmental process	-3.8	7.4	5.8	30284	448	55	6	11	4.2	1496|4897|5063|22871|51761|80031	CTNNA2|NRCAM|PAK3|NLGN1|ATP8A2|SEMA6D	-1.4	MyList
GO Biological Processes	19	GO:0120035	regulation of plasma membrane bounded cell projection organization	19_GO:0050789 regulation of biological process	-3.8	5.9	5.4	30284	650	55	7	13	4.5	1496|4897|5063|9378|22871|51761|80031	CTNNA2|NRCAM|PAK3|NRXN1|NLGN1|ATP8A2|SEMA6D	-1.4	MyList
KEGG Pathway	24	hsa04923	Regulation of lipolysis in adipocytes		-3.8	28	8.9	30284	59	55	3	5.5	3.1	1081|5592|10000	CGA|PRKG1|AKT3	-1.4	MyList
GO Molecular Functions	21	GO:0015459	potassium channel regulator activity		-3.8	28	8.9	30284	59	55	3	5.5	3.1	1804|57628|80333	DPP6|DPP10|KCNIP4	-1.4	MyList
GO Cellular Components	20	GO:0099634	postsynaptic specialization membrane		-3.7	14	7	30284	156	55	4	7.3	3.5	1740|2562|4897|22871	DLG2|GABRB3|NRCAM|NLGN1	-1.3	MyList
GO Biological Processes	19	GO:0042391	regulation of membrane potential	19_GO:0065007 biological regulation	-3.7	7.1	5.7	30284	463	55	6	11	4.2	781|4897|9378|9699|22871|90134	CACNA2D1|NRCAM|NRXN1|RIMS2|NLGN1|KCNH7	-1.3	MyList
GO Biological Processes	19	GO:0031344	regulation of cell projection organization	19_GO:0050789 regulation of biological process	-3.7	5.8	5.3	30284	667	55	7	13	4.5	1496|4897|5063|9378|22871|51761|80031	CTNNA2|NRCAM|PAK3|NRXN1|NLGN1|ATP8A2|SEMA6D	-1.3	MyList
KEGG Pathway	24	hsa04514	Cell adhesion molecules		-3.7	14	7	30284	158	55	4	7.3	3.5	4897|9378|22871|26047	NRCAM|NRXN1|NLGN1|CNTNAP2	-1.3	MyList
GO Biological Processes	19	GO:0030902	hindbrain development	19_GO:0032502 developmental process	-3.7	14	6.9	30284	159	55	4	7.3	3.5	429|1496|5592|9378	ASCL1|CTNNA2|PRKG1|NRXN1	-1.3	MyList
GO Biological Processes	19	GO:0048639	positive regulation of developmental growth	19_GO:0040007 growth	-3.6	13	6.6	30284	171	55	4	7.3	3.5	3084|6857|9699|51761	NRG1|SYT1|RIMS2|ATP8A2	-1.2	MyList
GO Biological Processes	19	GO:0050807	regulation of synapse organization	19_GO:0050789 regulation of biological process	-3.6	8.7	5.9	30284	315	55	5	9.1	3.9	1496|4897|5063|9378|22871	CTNNA2|NRCAM|PAK3|NRXN1|NLGN1	-1.2	MyList
GO Molecular Functions	21	GO:0005509	calcium ion binding		-3.6	5.5	5.1	30284	703	55	7	13	4.5	1010|4753|6857|9378|27445|56884|80333	CDH12|NELL2|SYT1|NRXN1|PCLO|FSTL5|KCNIP4	-1.2	MyList
GO Cellular Components	20	GO:0045211	postsynaptic membrane		-3.5	8.6	5.8	30284	321	55	5	9.1	3.9	1740|2562|4897|6857|22871	DLG2|GABRB3|NRCAM|SYT1|NLGN1	-1.2	MyList
GO Biological Processes	19	GO:0050803	regulation of synapse structure or activity	19_GO:0065007 biological regulation	-3.5	8.6	5.8	30284	321	55	5	9.1	3.9	1496|4897|5063|9378|22871	CTNNA2|NRCAM|PAK3|NRXN1|NLGN1	-1.2	MyList
GO Molecular Functions	21	GO:0022803	passive transmembrane transporter activity		-3.5	6.5	5.3	30284	510	55	6	11	4.2	781|2562|80036|80333|90134|728215	CACNA2D1|GABRB3|TRPM3|KCNIP4|KCNH7|NALF1	-1.2	MyList
GO Molecular Functions	21	GO:0015267	channel activity		-3.5	6.5	5.3	30284	510	55	6	11	4.2	781|2562|80036|80333|90134|728215	CACNA2D1|GABRB3|TRPM3|KCNIP4|KCNH7|NALF1	-1.2	MyList
GO Biological Processes	19	GO:0030072	peptide hormone secretion	19_GO:0051179 localization	-3.5	23	7.9	30284	73	55	3	5.5	3.1	1363|9699|27445	CPE|RIMS2|PCLO	-1.2	MyList
GO Cellular Components	20	GO:0044304	main axon		-3.5	23	7.9	30284	73	55	3	5.5	3.1	1740|4897|26047	DLG2|NRCAM|CNTNAP2	-1.2	MyList
GO Biological Processes	19	GO:0071248	cellular response to metal ion	19_GO:0050896 response to stimulus	-3.5	12	6.4	30284	182	55	4	7.3	3.5	1740|6857|9378|22871	DLG2|SYT1|NRXN1|NLGN1	-1.1	MyList
GO Biological Processes	19	GO:0051966	regulation of synaptic transmission, glutamatergic	19_GO:0050789 regulation of biological process	-3.4	21	7.7	30284	77	55	3	5.5	3.1	6857|9378|22871	SYT1|NRXN1|NLGN1	-1.1	MyList
GO Molecular Functions	21	GO:0005261	monoatomic cation channel activity		-3.4	8.1	5.6	30284	341	55	5	9.1	3.9	781|80036|80333|90134|728215	CACNA2D1|TRPM3|KCNIP4|KCNH7|NALF1	-1.1	MyList
GO Biological Processes	19	GO:0002790	peptide secretion	19_GO:0051179 localization	-3.4	21	7.6	30284	78	55	3	5.5	3.1	1363|9699|27445	CPE|RIMS2|PCLO	-1.1	MyList
GO Cellular Components	20	GO:0031594	neuromuscular junction		-3.4	21	7.6	30284	78	55	3	5.5	3.1	1740|9378|22871	DLG2|NRXN1|NLGN1	-1.1	MyList
GO Biological Processes	19	GO:0071277	cellular response to calcium ion	19_GO:0050896 response to stimulus	-3.4	21	7.6	30284	78	55	3	5.5	3.1	6857|9378|22871	SYT1|NRXN1|NLGN1	-1.1	MyList
GO Biological Processes	19	GO:0051648	vesicle localization	19_GO:0051179 localization	-3.4	11	6.2	30284	193	55	4	7.3	3.5	8618|9378|22871|27445	CADPS|NRXN1|NLGN1|PCLO	-1.1	MyList
GO Biological Processes	19	GO:0045921	positive regulation of exocytosis	19_GO:0051179 localization	-3.4	20	7.5	30284	81	55	3	5.5	3.1	6857|8618|22871	SYT1|CADPS|NLGN1	-1.1	MyList
GO Biological Processes	19	GO:0045664	regulation of neuron differentiation	19_GO:0032502 developmental process	-3.4	11	6.2	30284	195	55	4	7.3	3.5	429|2138|4897|22871	ASCL1|EYA1|NRCAM|NLGN1	-1.1	MyList
GO Biological Processes	19	GO:0060627	regulation of vesicle-mediated transport	19_GO:0051179 localization	-3.3	6	5.1	30284	547	55	6	11	4.2	3084|6857|8618|9699|22871|27445	NRG1|SYT1|CADPS|RIMS2|NLGN1|PCLO	-1	MyList
GO Biological Processes	19	GO:0051952	regulation of amine transport	19_GO:0051179 localization	-3.3	20	7.3	30284	84	55	3	5.5	3.1	1113|5592|6857	CHGA|PRKG1|SYT1	-1	MyList
GO Biological Processes	19	GO:0046928	regulation of neurotransmitter secretion	19_GO:0051179 localization	-3.3	19	7.3	30284	85	55	3	5.5	3.1	6857|9699|22871	SYT1|RIMS2|NLGN1	-1	MyList
KEGG Pathway	24	hsa04012	ErbB signaling pathway		-3.3	19	7.2	30284	86	55	3	5.5	3.1	3084|5063|10000	NRG1|PAK3|AKT3	-1	MyList
GO Cellular Components	20	GO:0098794	postsynapse		-3.3	4.9	4.7	30284	784	55	7	13	4.5	1740|2562|4897|5063|6857|22871|27445	DLG2|GABRB3|NRCAM|PAK3|SYT1|NLGN1|PCLO	-1	MyList
GO Biological Processes	19	GO:0042445	hormone metabolic process	19_GO:0065007 biological regulation	-3.3	11	6	30284	205	55	4	7.3	3.5	1081|1363|6447|27344	CGA|CPE|SCG5|PCSK1N	-1	MyList
GO Biological Processes	19	GO:1901379	regulation of potassium ion transmembrane transport	19_GO:0051179 localization	-3.3	19	7.1	30284	88	55	3	5.5	3.1	1804|57628|80333	DPP6|DPP10|KCNIP4	-0.99	MyList
GO Biological Processes	19	GO:0007411	axon guidance	19_GO:0032502 developmental process	-3.1	9.7	5.6	30284	228	55	4	7.3	3.5	4753|4897|9378|80031	NELL2|NRCAM|NRXN1|SEMA6D	-0.84	MyList
GO Biological Processes	19	GO:0097485	neuron projection guidance	19_GO:0032502 developmental process	-3.1	9.6	5.6	30284	229	55	4	7.3	3.5	4753|4897|9378|80031	NELL2|NRCAM|NRXN1|SEMA6D	-0.84	MyList
GO Biological Processes	19	GO:0015833	peptide transport	19_GO:0051179 localization	-3.1	16	6.6	30284	102	55	3	5.5	3.1	1363|9699|27445	CPE|RIMS2|PCLO	-0.81	MyList
GO Biological Processes	19	GO:0051588	regulation of neurotransmitter transport	19_GO:0051179 localization	-3.1	16	6.5	30284	103	55	3	5.5	3.1	6857|9699|22871	SYT1|RIMS2|NLGN1	-0.81	MyList
GO Biological Processes	19	GO:0001558	regulation of cell growth	19_GO:0040007 growth	-3.1	6.7	5	30284	410	55	5	9.1	3.9	3084|4897|6857|9699|80031	NRG1|NRCAM|SYT1|RIMS2|SEMA6D	-0.81	MyList
GO Biological Processes	19	GO:0043266	regulation of potassium ion transport	19_GO:0051179 localization	-3	16	6.5	30284	105	55	3	5.5	3.1	1804|57628|80333	DPP6|DPP10|KCNIP4	-0.79	MyList
GO Biological Processes	19	GO:1901890	positive regulation of cell junction assembly	19_GO:0048518 positive regulation of biological process	-2.9	15	6.2	30284	112	55	3	5.5	3.1	9378|22871|26047	NRXN1|NLGN1|CNTNAP2	-0.71	MyList
GO Biological Processes	19	GO:0099173	postsynapse organization	19_GO:0009987 cellular process	-2.9	14	6.2	30284	114	55	3	5.5	3.1	5063|9378|22871	PAK3|NRXN1|NLGN1	-0.69	MyList
GO Biological Processes	19	GO:0016358	dendrite development	19_GO:0032502 developmental process	-2.9	14	6.1	30284	115	55	3	5.5	3.1	1496|5063|5592	CTNNA2|PAK3|PRKG1	-0.68	MyList
GO Biological Processes	19	GO:0045927	positive regulation of growth	19_GO:0040007 growth	-2.9	8.5	5.2	30284	259	55	4	7.3	3.5	3084|6857|9699|51761	NRG1|SYT1|RIMS2|ATP8A2	-0.67	MyList
GO Biological Processes	19	GO:0022037	metencephalon development	19_GO:0032502 developmental process	-2.9	14	6	30284	118	55	3	5.5	3.1	429|5592|9378	ASCL1|PRKG1|NRXN1	-0.66	MyList
GO Biological Processes	19	GO:0098742	cell-cell adhesion via plasma-membrane adhesion molecules	19_GO:0009987 cellular process	-2.9	8.4	5.1	30284	262	55	4	7.3	3.5	1010|9378|22871|221935	CDH12|NRXN1|NLGN1|SDK1	-0.66	MyList
GO Molecular Functions	21	GO:0046873	metal ion transmembrane transporter activity		-2.9	6.1	4.7	30284	450	55	5	9.1	3.9	781|80036|80333|90134|728215	CACNA2D1|TRPM3|KCNIP4|KCNH7|NALF1	-0.65	MyList
GO Biological Processes	19	GO:0051960	regulation of nervous system development	19_GO:0032502 developmental process	-2.9	6.1	4.6	30284	454	55	5	9.1	3.9	429|9378|22871|55502|80031	ASCL1|NRXN1|NLGN1|HES6|SEMA6D	-0.64	MyList
GO Biological Processes	19	GO:0031644	regulation of nervous system process	19_GO:0032501 multicellular organismal process	-2.8	13	5.9	30284	124	55	3	5.5	3.1	9378|9699|22871	NRXN1|RIMS2|NLGN1	-0.61	MyList
GO Biological Processes	19	GO:1903305	regulation of regulated secretory pathway	19_GO:0051179 localization	-2.8	13	5.8	30284	126	55	3	5.5	3.1	6857|9699|22871	SYT1|RIMS2|NLGN1	-0.59	MyList
GO Molecular Functions	21	GO:0019901	protein kinase binding		-2.8	4.7	4.3	30284	699	55	6	11	4.2	1740|3084|4753|5592|8618|283455	DLG2|NRG1|NELL2|PRKG1|CADPS|KSR2	-0.58	MyList
GO Biological Processes	19	GO:0034762	regulation of transmembrane transport	19_GO:0051179 localization	-2.8	5.8	4.5	30284	478	55	5	9.1	3.9	781|1804|22871|57628|80333	CACNA2D1|DPP6|NLGN1|DPP10|KCNIP4	-0.56	MyList
GO Molecular Functions	21	GO:0005262	calcium channel activity		-2.8	13	5.7	30284	131	55	3	5.5	3.1	781|80036|728215	CACNA2D1|TRPM3|NALF1	-0.55	MyList
GO Molecular Functions	21	GO:0005179	hormone activity		-2.7	13	5.7	30284	132	55	3	5.5	3.1	1081|1114|5443	CGA|CHGB|POMC	-0.55	MyList
GO Biological Processes	19	GO:0008283	cell population proliferation	19_GO:0009987 cellular process	-2.7	4.6	4.2	30284	718	55	6	11	4.2	429|1602|2138|3084|4919|26047	ASCL1|DACH1|EYA1|NRG1|ROR1|CNTNAP2	-0.53	MyList
GO Molecular Functions	21	GO:0044325	transmembrane transporter binding		-2.7	12	5.6	30284	136	55	3	5.5	3.1	9699|26047|57628	RIMS2|CNTNAP2|DPP10	-0.52	MyList
GO Biological Processes	19	GO:0021700	developmental maturation	19_GO:0032502 developmental process	-2.7	7.5	4.8	30284	292	55	4	7.3	3.5	429|4897|9378|26047	ASCL1|NRCAM|NRXN1|CNTNAP2	-0.52	MyList
GO Biological Processes	19	GO:0051592	response to calcium ion	19_GO:0050896 response to stimulus	-2.7	12	5.5	30284	138	55	3	5.5	3.1	6857|9378|22871	SYT1|NRXN1|NLGN1	-0.5	MyList
GO Biological Processes	19	GO:0003012	muscle system process	19_GO:0032501 multicellular organismal process	-2.7	7.4	4.7	30284	297	55	4	7.3	3.5	781|1113|5592|51761	CACNA2D1|CHGA|PRKG1|ATP8A2	-0.5	MyList
GO Molecular Functions	21	GO:0015318	inorganic molecular entity transmembrane transporter activity		-2.7	4.5	4.1	30284	738	55	6	11	4.2	781|2562|80036|80333|90134|728215	CACNA2D1|GABRB3|TRPM3|KCNIP4|KCNH7|NALF1	-0.49	MyList
GO Cellular Components	20	GO:0043025	neuronal cell body		-2.7	5.5	4.3	30284	503	55	5	9.1	3.9	429|1740|9378|26047|80333	ASCL1|DLG2|NRXN1|CNTNAP2|KCNIP4	-0.49	MyList
GO Cellular Components	20	GO:0042383	sarcolemma		-2.6	12	5.4	30284	143	55	3	5.5	3.1	781|5592|54221	CACNA2D1|PRKG1|SNTG2	-0.47	MyList
GO Biological Processes	19	GO:0090066	regulation of anatomical structure size	19_GO:0065007 biological regulation	-2.6	5.4	4.3	30284	508	55	5	9.1	3.9	4897|5063|5592|10000|80031	NRCAM|PAK3|PRKG1|AKT3|SEMA6D	-0.47	MyList
GO Biological Processes	19	GO:0044089	positive regulation of cellular component biogenesis	19_GO:0048518 positive regulation of biological process	-2.6	5.4	4.3	30284	512	55	5	9.1	3.9	1113|3084|9378|22871|26047	CHGA|NRG1|NRXN1|NLGN1|CNTNAP2	-0.46	MyList
GO Biological Processes	19	GO:0001764	neuron migration	19_GO:0032502 developmental process	-2.6	11	5.4	30284	145	55	3	5.5	3.1	429|4897|5592	ASCL1|NRCAM|PRKG1	-0.46	MyList
GO Cellular Components	20	GO:0005777	peroxisome		-2.6	11	5.3	30284	147	55	3	5.5	3.1	5443|51555|80333	POMC|PEX5L|KCNIP4	-0.46	MyList
GO Cellular Components	20	GO:0042579	microbody		-2.6	11	5.3	30284	147	55	3	5.5	3.1	5443|51555|80333	POMC|PEX5L|KCNIP4	-0.46	MyList
GO Molecular Functions	21	GO:0015085	calcium ion transmembrane transporter activity		-2.6	11	5.3	30284	147	55	3	5.5	3.1	781|80036|728215	CACNA2D1|TRPM3|NALF1	-0.46	MyList
GO Biological Processes	19	GO:1904062	regulation of monoatomic cation transmembrane transport	19_GO:0051179 localization	-2.6	7.1	4.6	30284	311	55	4	7.3	3.5	781|1804|57628|80333	CACNA2D1|DPP6|DPP10|KCNIP4	-0.45	MyList
GO Biological Processes	19	GO:0099175	regulation of postsynapse organization	19_GO:0050789 regulation of biological process	-2.6	11	5.3	30284	148	55	3	5.5	3.1	4897|5063|22871	NRCAM|PAK3|NLGN1	-0.45	MyList
GO Biological Processes	19	GO:0042886	amide transport	19_GO:0051179 localization	-2.6	11	5.3	30284	149	55	3	5.5	3.1	1363|9699|27445	CPE|RIMS2|PCLO	-0.45	MyList
GO Biological Processes	19	GO:0061024	membrane organization	19_GO:0009987 cellular process	-2.6	4.3	4	30284	764	55	6	11	4.2	4897|6857|9378|22871|26047|51761	NRCAM|SYT1|NRXN1|NLGN1|CNTNAP2|ATP8A2	-0.45	MyList
GO Molecular Functions	21	GO:0015075	monoatomic ion transmembrane transporter activity		-2.6	4.3	3.9	30284	769	55	6	11	4.2	781|2562|80036|80333|90134|728215	CACNA2D1|GABRB3|TRPM3|KCNIP4|KCNH7|NALF1	-0.43	MyList
GO Molecular Functions	21	GO:0022836	gated channel activity		-2.6	6.9	4.5	30284	318	55	4	7.3	3.5	781|2562|90134|728215	CACNA2D1|GABRB3|KCNH7|NALF1	-0.43	MyList
GO Biological Processes	19	GO:0030534	adult behavior	19_GO:0032501 multicellular organismal process	-2.6	11	5.2	30284	152	55	3	5.5	3.1	9378|26047|221935	NRXN1|CNTNAP2|SDK1	-0.43	MyList
GO Molecular Functions	21	GO:0019900	kinase binding		-2.6	4.2	3.9	30284	778	55	6	11	4.2	1740|3084|4753|5592|8618|283455	DLG2|NRG1|NELL2|PRKG1|CADPS|KSR2	-0.42	MyList
GO Biological Processes	19	GO:1904375	regulation of protein localization to cell periphery	19_GO:0051179 localization	-2.5	11	5.1	30284	155	55	3	5.5	3.1	9378|10082|57628	NRXN1|GPC6|DPP10	-0.42	MyList
GO Biological Processes	19	GO:0098660	inorganic ion transmembrane transport	19_GO:0051179 localization	-2.5	4.2	3.9	30284	780	55	6	11	4.2	781|2562|80036|80333|90134|728215	CACNA2D1|GABRB3|TRPM3|KCNIP4|KCNH7|NALF1	-0.42	MyList
GO Biological Processes	19	GO:0050806	positive regulation of synaptic transmission	19_GO:0048518 positive regulation of biological process	-2.5	11	5.1	30284	156	55	3	5.5	3.1	6857|9378|22871	SYT1|NRXN1|NLGN1	-0.41	MyList
GO Molecular Functions	21	GO:0048018	receptor ligand activity		-2.5	5.1	4.1	30284	541	55	5	9.1	3.9	1081|1114|3084|5443|80031	CGA|CHGB|NRG1|POMC|SEMA6D	-0.4	MyList
GO Molecular Functions	21	GO:0030546	signaling receptor activator activity		-2.5	5	4.1	30284	548	55	5	9.1	3.9	1081|1114|3084|5443|80031	CGA|CHGB|NRG1|POMC|SEMA6D	-0.38	MyList
GO Biological Processes	19	GO:0008277	regulation of G protein-coupled receptor signaling pathway	19_GO:0050896 response to stimulus	-2.5	10	5	30284	163	55	3	5.5	3.1	1113|5443|9378	CHGA|POMC|NRXN1	-0.37	MyList
GO Biological Processes	19	GO:0031503	protein-containing complex localization	19_GO:0051179 localization	-2.5	10	5	30284	163	55	3	5.5	3.1	1740|9378|22871	DLG2|NRXN1|NLGN1	-0.37	MyList
GO Biological Processes	19	GO:0030307	positive regulation of cell growth	19_GO:0040007 growth	-2.5	10	4.9	30284	166	55	3	5.5	3.1	3084|6857|9699	NRG1|SYT1|RIMS2	-0.35	MyList
GO Biological Processes	19	GO:0034765	regulation of monoatomic ion transmembrane transport	19_GO:0051179 localization	-2.4	6.4	4.3	30284	345	55	4	7.3	3.5	781|1804|57628|80333	CACNA2D1|DPP6|DPP10|KCNIP4	-0.34	MyList
GO Biological Processes	19	GO:0010038	response to metal ion	19_GO:0050896 response to stimulus	-2.4	6.4	4.3	30284	346	55	4	7.3	3.5	1740|6857|9378|22871	DLG2|SYT1|NRXN1|NLGN1	-0.33	MyList
GO Cellular Components	20	GO:0044297	cell body		-2.4	4.8	3.9	30284	570	55	5	9.1	3.9	429|1740|9378|26047|80333	ASCL1|DLG2|NRXN1|CNTNAP2|KCNIP4	-0.32	MyList
GO Biological Processes	19	GO:0007507	heart development	19_GO:0032502 developmental process	-2.4	4.8	3.9	30284	578	55	5	9.1	3.9	429|1363|2138|3084|5592	ASCL1|CPE|EYA1|NRG1|PRKG1	-0.3	MyList
GO Biological Processes	19	GO:0051048	negative regulation of secretion	19_GO:0051179 localization	-2.4	9.4	4.8	30284	175	55	3	5.5	3.1	1113|3084|5592	CHGA|NRG1|PRKG1	-0.3	MyList
GO Biological Processes	19	GO:0032535	regulation of cellular component size	19_GO:0065007 biological regulation	-2.4	6.1	4.2	30284	359	55	4	7.3	3.5	4897|5063|10000|80031	NRCAM|PAK3|AKT3|SEMA6D	-0.29	MyList
GO Molecular Functions	21	GO:0106310	protein serine kinase activity		-2.4	6.1	4.2	30284	361	55	4	7.3	3.5	5063|5592|10000|283455	PAK3|PRKG1|AKT3|KSR2	-0.28	MyList
GO Biological Processes	19	GO:0008361	regulation of cell size	19_GO:0065007 biological regulation	-2.4	9.2	4.7	30284	179	55	3	5.5	3.1	4897|10000|80031	NRCAM|AKT3|SEMA6D	-0.28	MyList
GO Molecular Functions	21	GO:0030545	signaling receptor regulator activity		-2.3	4.6	3.8	30284	598	55	5	9.1	3.9	1081|1114|3084|5443|80031	CGA|CHGB|NRG1|POMC|SEMA6D	-0.25	MyList
GO Biological Processes	19	GO:0031345	negative regulation of cell projection organization	19_GO:0048519 negative regulation of biological process	-2.3	8.8	4.6	30284	188	55	3	5.5	3.1	9378|22871|80031	NRXN1|NLGN1|SEMA6D	-0.22	MyList
GO Biological Processes	19	GO:0007423	sensory organ development	19_GO:0032502 developmental process	-2.3	4.5	3.7	30284	609	55	5	9.1	3.9	429|2138|4919|51761|221935	ASCL1|EYA1|ROR1|ATP8A2|SDK1	-0.22	MyList
GO Cellular Components	20	GO:0005912	adherens junction		-2.3	8.7	4.6	30284	189	55	3	5.5	3.1	1010|1496|1740	CDH12|CTNNA2|DLG2	-0.22	MyList
GO Biological Processes	19	GO:0048469	cell maturation	19_GO:0032502 developmental process	-2.3	8.7	4.5	30284	190	55	3	5.5	3.1	429|4897|26047	ASCL1|NRCAM|CNTNAP2	-0.22	MyList
GO Biological Processes	19	GO:0016485	protein processing	19_GO:0009987 cellular process	-2.3	8.6	4.5	30284	191	55	3	5.5	3.1	1363|6447|27344	CPE|SCG5|PCSK1N	-0.21	MyList
GO Molecular Functions	21	GO:0022890	inorganic cation transmembrane transporter activity		-2.3	4.5	3.7	30284	616	55	5	9.1	3.9	781|80036|80333|90134|728215	CACNA2D1|TRPM3|KCNIP4|KCNH7|NALF1	-0.21	MyList
GO Biological Processes	19	GO:1905475	regulation of protein localization to membrane	19_GO:0051179 localization	-2.3	8.4	4.4	30284	197	55	3	5.5	3.1	9378|10082|57628	NRXN1|GPC6|DPP10	-0.18	MyList
GO Biological Processes	19	GO:0072659	protein localization to plasma membrane	19_GO:0051179 localization	-2.2	8.3	4.4	30284	198	55	3	5.5	3.1	1804|57628|80333	DPP6|DPP10|KCNIP4	-0.18	MyList
GO Biological Processes	19	GO:0007610	behavior	19_GO:0032501 multicellular organismal process	-2.2	4.3	3.6	30284	634	55	5	9.1	3.9	1602|9378|26047|51761|221935	DACH1|NRXN1|CNTNAP2|ATP8A2|SDK1	-0.17	MyList
GO Biological Processes	19	GO:0048839	inner ear development	19_GO:0032502 developmental process	-2.2	8.2	4.4	30284	202	55	3	5.5	3.1	2138|4919|51761	EYA1|ROR1|ATP8A2	-0.16	MyList
GO Biological Processes	19	GO:0043603	amide metabolic process	19_GO:0009987 cellular process	-2.2	5.5	3.8	30284	403	55	4	7.3	3.5	1363|6447|27344|81849	CPE|SCG5|PCSK1N|ST6GALNAC5	-0.15	MyList
GO Biological Processes	19	GO:0010959	regulation of metal ion transport	19_GO:0051179 localization	-2.2	5.5	3.8	30284	403	55	4	7.3	3.5	781|1804|57628|80333	CACNA2D1|DPP6|DPP10|KCNIP4	-0.15	MyList
GO Molecular Functions	21	GO:0008324	monoatomic cation transmembrane transporter activity		-2.2	4.2	3.6	30284	651	55	5	9.1	3.9	781|80036|80333|90134|728215	CACNA2D1|TRPM3|KCNIP4|KCNH7|NALF1	-0.13	MyList
GO Biological Processes	19	GO:0030001	metal ion transport	19_GO:0051179 localization	-2.2	4.2	3.5	30284	656	55	5	9.1	3.9	781|80036|80333|90134|728215	CACNA2D1|TRPM3|KCNIP4|KCNH7|NALF1	-0.12	MyList
GO Biological Processes	19	GO:0070588	calcium ion transmembrane transport	19_GO:0051179 localization	-2.1	7.5	4.1	30284	221	55	3	5.5	3.1	781|80036|728215	CACNA2D1|TRPM3|NALF1	-0.062	MyList
GO Biological Processes	19	GO:0008015	blood circulation	19_GO:0032501 multicellular organismal process	-2.1	5.1	3.7	30284	429	55	4	7.3	3.5	781|1113|5443|5592	CACNA2D1|CHGA|POMC|PRKG1	-0.061	MyList
GO Biological Processes	19	GO:0009612	response to mechanical stimulus	19_GO:0050896 response to stimulus	-2.1	7.4	4.1	30284	223	55	3	5.5	3.1	9378|26047|51761	NRXN1|CNTNAP2|ATP8A2	-0.056	MyList
GO Molecular Functions	21	GO:0004674	protein serine/threonine kinase activity		-2.1	5.1	3.7	30284	433	55	4	7.3	3.5	5063|5592|10000|283455	PAK3|PRKG1|AKT3|KSR2	-0.052	MyList
GO Biological Processes	19	GO:0098662	inorganic cation transmembrane transport	19_GO:0051179 localization	-2.1	4	3.4	30284	686	55	5	9.1	3.9	781|80036|80333|90134|728215	CACNA2D1|TRPM3|KCNIP4|KCNH7|NALF1	-0.047	MyList
KEGG Pathway	24	hsa04024	cAMP signaling pathway		-2.1	7.3	4.1	30284	226	55	3	5.5	3.1	1081|5443|10000	CGA|POMC|AKT3	-0.047	MyList
GO Biological Processes	19	GO:0043583	ear development	19_GO:0032502 developmental process	-2.1	7.2	4	30284	229	55	3	5.5	3.1	2138|4919|51761	EYA1|ROR1|ATP8A2	-0.033	MyList
GO Biological Processes	19	GO:0098655	monoatomic cation transmembrane transport	19_GO:0051179 localization	-2.1	3.9	3.3	30284	701	55	5	9.1	3.9	781|80036|80333|90134|728215	CACNA2D1|TRPM3|KCNIP4|KCNH7|NALF1	-0.015	MyList
GO Biological Processes	19	GO:1990778	protein localization to cell periphery	19_GO:0051179 localization	-2	7	3.9	30284	237	55	3	5.5	3.1	1804|57628|80333	DPP6|DPP10|KCNIP4	0	MyList
KEGG Pathway	24	hsa04014	Ras signaling pathway		-2	6.9	3.9	30284	238	55	3	5.5	3.1	5063|10000|283455	PAK3|AKT3|KSR2	0	MyList
GO Biological Processes	19	GO:0071695	anatomical structure maturation	19_GO:0032502 developmental process	-2	6.9	3.9	30284	240	55	3	5.5	3.1	429|4897|26047	ASCL1|NRCAM|CNTNAP2	0	MyList
GO Molecular Functions	21	GO:0004694	eukaryotic translation initiation factor 2alpha kinase activity		-2	6.8	3.9	30284	243	55	3	5.5	3.1	5063|10000|283455	PAK3|AKT3|KSR2	0	MyList

## Sheet: Figure 5F APECs-down enrichment
Category	CategoryID	GO	Description	PARENT_GO	LogP	Enrichment	Z-score	#TotalGeneInLibrary	#GeneInGO	#GeneInHitList	#GeneInGOAndHitList	%InGO	STDV %InGO	GeneID	Hits	Log(q-value)	GeneList
GO Molecular Functions	21	GO:0048306	calcium-dependent protein binding		-13	72	24	30284	80	42	8	19	6.1	301|6273|6277|6279|6280|6282|7140|57402	ANXA1|S100A2|S100A6|S100A8|S100A9|S100A11|TNNT3|S100A14	-8.4	MyList
GO Cellular Components	20	GO:0001533	cornified envelope		-9.6	72	21	30284	60	42	6	14	5.4	301|1825|1830|3315|3861|6707	ANXA1|DSC3|DSG3|HSPB1|KRT14|SPRR3	-5.6	MyList
GO Biological Processes	19	GO:0030855	epithelial cell differentiation	19_GO:0032502 developmental process	-9	12	11	30284	646	42	11	26	6.8	301|2810|3851|3852|3860|3861|3866|3880|6382|6707|51458	ANXA1|SFN|KRT4|KRT5|KRT13|KRT14|KRT15|KRT19|SDC1|SPRR3|RHCG	-5.3	MyList
GO Biological Processes	19	GO:0045109	intermediate filament organization	19_GO:0009987 cellular process	-9	58	18	30284	75	42	6	14	5.4	3851|3852|3860|3861|3866|3880	KRT4|KRT5|KRT13|KRT14|KRT15|KRT19	-5.3	MyList
GO Biological Processes	19	GO:0045104	intermediate filament cytoskeleton organization	19_GO:0009987 cellular process	-8.4	46	16	30284	95	42	6	14	5.4	3851|3852|3860|3861|3866|3880	KRT4|KRT5|KRT13|KRT14|KRT15|KRT19	-4.8	MyList
GO Biological Processes	19	GO:0045103	intermediate filament-based process	19_GO:0009987 cellular process	-8.4	45	16	30284	96	42	6	14	5.4	3851|3852|3860|3861|3866|3880	KRT4|KRT5|KRT13|KRT14|KRT15|KRT19	-4.8	MyList
GO Molecular Functions	21	GO:0005509	calcium ion binding		-7.5	10	9.3	30284	703	42	10	24	6.6	301|1462|1825|1830|6273|6277|6279|6280|6282|57402	ANXA1|VCAN|DSC3|DSG3|S100A2|S100A6|S100A8|S100A9|S100A11|S100A14	-4	MyList
GO Biological Processes	19	GO:0030216	keratinocyte differentiation	19_GO:0032502 developmental process	-7.3	30	13	30284	143	42	6	14	5.4	301|2810|3851|3852|3861|6707	ANXA1|SFN|KRT4|KRT5|KRT14|SPRR3	-3.9	MyList
GO Cellular Components	20	GO:0045111	intermediate filament cytoskeleton		-7.3	20	11	30284	253	42	7	17	5.8	3851|3852|3860|3861|3866|3880|6279	KRT4|KRT5|KRT13|KRT14|KRT15|KRT19|S100A8	-3.9	MyList
GO Biological Processes	19	GO:0008544	epidermis development	19_GO:0032502 developmental process	-6.4	15	9.6	30284	339	42	7	17	5.8	301|2810|3851|3852|3861|3866|6707	ANXA1|SFN|KRT4|KRT5|KRT14|KRT15|SPRR3	-3.1	MyList
GO Biological Processes	19	GO:0009913	epidermal cell differentiation	19_GO:0032502 developmental process	-6.4	21	11	30284	207	42	6	14	5.4	301|2810|3851|3852|3861|6707	ANXA1|SFN|KRT4|KRT5|KRT14|SPRR3	-3.1	MyList
GO Cellular Components	20	GO:0005882	intermediate filament		-6.3	20	10	30284	216	42	6	14	5.4	3851|3852|3860|3861|3866|3880	KRT4|KRT5|KRT13|KRT14|KRT15|KRT19	-3	MyList
GO Biological Processes	19	GO:0098609	cell-cell adhesion	19_GO:0009987 cellular process	-6.1	10	8.4	30284	551	42	8	19	6.1	301|1825|1830|3315|6279|6280|6282|64065	ANXA1|DSC3|DSG3|HSPB1|S100A8|S100A9|S100A11|PERP	-2.9	MyList
GO Biological Processes	19	GO:0032103	positive regulation of response to external stimulus	19_GO:0048518 positive regulation of biological process	-5.9	9.8	8	30284	588	42	8	19	6.1	1075|3315|3576|5327|6279|6280|57402|64065	CTSC|HSPB1|CXCL8|PLAT|S100A8|S100A9|S100A14|PERP	-2.7	MyList
GO Biological Processes	19	GO:0097435	supramolecular fiber organization	19_GO:0009987 cellular process	-5.8	9.5	7.9	30284	608	42	8	19	6.1	1830|3851|3852|3860|3861|3866|3880|7140	DSG3|KRT4|KRT5|KRT13|KRT14|KRT15|KRT19|TNNT3	-2.6	MyList
GO Cellular Components	20	GO:0062023	collagen-containing extracellular matrix		-5.7	12	8.3	30284	432	42	7	17	5.8	301|1075|1462|5803|6277|6279|6280	ANXA1|CTSC|VCAN|PTPRZ1|S100A6|S100A8|S100A9	-2.6	MyList
GO Biological Processes	19	GO:0043588	skin development	19_GO:0032502 developmental process	-5.6	15	9	30284	283	42	6	14	5.4	301|2810|3851|3852|3861|6707	ANXA1|SFN|KRT4|KRT5|KRT14|SPRR3	-2.5	MyList
GO Biological Processes	19	GO:0071621	granulocyte chemotaxis	19_GO:0040011 locomotion	-5.4	38	12	30284	76	42	4	9.5	4.5	301|3576|6279|6280	ANXA1|CXCL8|S100A8|S100A9	-2.3	MyList
GO Biological Processes	19	GO:0031424	keratinization	19_GO:0032502 developmental process	-5.3	35	12	30284	82	42	4	9.5	4.5	2810|3851|3852|6707	SFN|KRT4|KRT5|SPRR3	-2.2	MyList
GO Cellular Components	20	GO:0034774	secretory granule lumen		-5.3	13	8.3	30284	324	42	6	14	5.4	1075|3481|3934|6279|6280|6282	CTSC|IGF2|LCN2|S100A8|S100A9|S100A11	-2.2	MyList
GO Cellular Components	20	GO:0060205	cytoplasmic vesicle lumen		-5.2	13	8.3	30284	329	42	6	14	5.4	1075|3481|3934|6279|6280|6282	CTSC|IGF2|LCN2|S100A8|S100A9|S100A11	-2.2	MyList
GO Cellular Components	20	GO:0031983	vesicle lumen		-5.2	13	8.2	30284	330	42	6	14	5.4	1075|3481|3934|6279|6280|6282	CTSC|IGF2|LCN2|S100A8|S100A9|S100A11	-2.2	MyList
GO Biological Processes	19	GO:0097530	granulocyte migration	19_GO:0002376 immune system process	-5.1	32	11	30284	90	42	4	9.5	4.5	301|3576|6279|6280	ANXA1|CXCL8|S100A8|S100A9	-2.1	MyList
GO Biological Processes	19	GO:0071624	positive regulation of granulocyte chemotaxis	19_GO:0040011 locomotion	-5.1	77	15	30284	28	42	3	7.1	4	3576|57402|64065	CXCL8|S100A14|PERP	-2.1	MyList
GO Cellular Components	20	GO:0045095	keratin filament		-5.1	31	11	30284	94	42	4	9.5	4.5	3851|3852|3860|3861	KRT4|KRT5|KRT13|KRT14	-2.1	MyList
KEGG Pathway	24	hsa04657	IL-17 signaling pathway		-5	30	11	30284	95	42	4	9.5	4.5	3576|3934|6279|6280	CXCL8|LCN2|S100A8|S100A9	-2.1	MyList
GO Cellular Components	20	GO:0030057	desmosome		-5	72	15	30284	30	42	3	7.1	4	1825|1830|64065	DSC3|DSG3|PERP	-2.1	MyList
GO Cellular Components	20	GO:0031012	extracellular matrix		-4.9	8.9	7.1	30284	568	42	7	17	5.8	301|1075|1462|5803|6277|6279|6280	ANXA1|CTSC|VCAN|PTPRZ1|S100A6|S100A8|S100A9	-2	MyList
GO Cellular Components	20	GO:0030312	external encapsulating structure		-4.9	8.9	7.1	30284	569	42	7	17	5.8	301|1075|1462|5803|6277|6279|6280	ANXA1|CTSC|VCAN|PTPRZ1|S100A6|S100A8|S100A9	-2	MyList
KEGG Pathway	24	hsa05150	Staphylococcus aureus infection		-4.9	28	10	30284	102	42	4	9.5	4.5	3860|3861|3866|3880	KRT13|KRT14|KRT15|KRT19	-2	MyList
GO Biological Processes	19	GO:0051146	striated muscle cell differentiation	19_GO:0032502 developmental process	-4.8	16	8.5	30284	224	42	5	12	5	3481|3880|4211|6382|7140	IGF2|KRT19|MEIS1|SDC1|TNNT3	-2	MyList
GO Molecular Functions	21	GO:0005200	structural constituent of cytoskeleton		-4.7	26	9.8	30284	112	42	4	9.5	4.5	3852|3861|3866|3880	KRT5|KRT14|KRT15|KRT19	-1.9	MyList
GO Biological Processes	19	GO:0097529	myeloid leukocyte migration	19_GO:0002376 immune system process	-4.5	22	9	30284	131	42	4	9.5	4.5	301|3576|6279|6280	ANXA1|CXCL8|S100A8|S100A9	-1.7	MyList
KEGG Pathway	24	hsa04915	Estrogen signaling pathway		-4.4	21	8.7	30284	139	42	4	9.5	4.5	3860|3861|3866|3880	KRT13|KRT14|KRT15|KRT19	-1.6	MyList
GO Biological Processes	19	GO:0030595	leukocyte chemotaxis	19_GO:0040011 locomotion	-4.3	20	8.6	30284	142	42	4	9.5	4.5	301|3576|6279|6280	ANXA1|CXCL8|S100A8|S100A9	-1.5	MyList
GO Biological Processes	19	GO:0055002	striated muscle cell development	19_GO:0032502 developmental process	-4.3	20	8.5	30284	144	42	4	9.5	4.5	3880|4211|6382|7140	KRT19|MEIS1|SDC1|TNNT3	-1.5	MyList
GO Biological Processes	19	GO:0042692	muscle cell differentiation	19_GO:0032502 developmental process	-4.3	13	7.3	30284	288	42	5	12	5	3481|3880|4211|6382|7140	IGF2|KRT19|MEIS1|SDC1|TNNT3	-1.5	MyList
GO Biological Processes	19	GO:0050921	positive regulation of chemotaxis	19_GO:0040011 locomotion	-4.3	20	8.5	30284	146	42	4	9.5	4.5	3315|3576|57402|64065	HSPB1|CXCL8|S100A14|PERP	-1.5	MyList
GO Biological Processes	19	GO:0030593	neutrophil chemotaxis	19_GO:0040011 locomotion	-4.2	40	11	30284	54	42	3	7.1	4	3576|6279|6280	CXCL8|S100A8|S100A9	-1.5	MyList
GO Biological Processes	19	GO:0071622	regulation of granulocyte chemotaxis	19_GO:0040011 locomotion	-4.2	40	11	30284	54	42	3	7.1	4	3576|57402|64065	CXCL8|S100A14|PERP	-1.5	MyList
GO Cellular Components	20	GO:0045178	basal part of cell		-4.1	11	6.9	30284	318	42	5	12	5	301|360|3861|4070|51458	ANXA1|AQP3|KRT14|TACSTD2|RHCG	-1.4	MyList
GO Cellular Components	20	GO:0005911	cell-cell junction		-4.1	8.2	6.2	30284	527	42	6	14	5.4	301|360|1825|1830|6282|64065	ANXA1|AQP3|DSC3|DSG3|S100A11|PERP	-1.4	MyList
GO Biological Processes	19	GO:0042742	defense response to bacterium	19_GO:0044419 biological process involved in interspecies interaction between organisms	-4.1	11	6.8	30284	324	42	5	12	5	3934|6279|6280|51297|57402	LCN2|S100A8|S100A9|BPIFA1|S100A14	-1.4	MyList
GO Biological Processes	19	GO:0055001	muscle cell development	19_GO:0032502 developmental process	-4	17	7.7	30284	173	42	4	9.5	4.5	3880|4211|6382|7140	KRT19|MEIS1|SDC1|TNNT3	-1.3	MyList
GO Biological Processes	19	GO:1990266	neutrophil migration	19_GO:0002376 immune system process	-4	33	9.7	30284	65	42	3	7.1	4	3576|6279|6280	CXCL8|S100A8|S100A9	-1.3	MyList
GO Molecular Functions	21	GO:0050839	cell adhesion molecule binding		-3.9	7.6	5.9	30284	567	42	6	14	5.4	301|2810|3481|5803|6282|9052	ANXA1|SFN|IGF2|PTPRZ1|S100A11|GPRC5A	-1.2	MyList
GO Biological Processes	19	GO:0043065	positive regulation of apoptotic process	19_GO:0048518 positive regulation of biological process	-3.9	7.6	5.9	30284	569	42	6	14	5.4	301|1075|3486|6279|6280|64065	ANXA1|CTSC|IGFBP3|S100A8|S100A9|PERP	-1.2	MyList
GO Biological Processes	19	GO:0043068	positive regulation of programmed cell death	19_GO:0048518 positive regulation of biological process	-3.8	7.4	5.8	30284	586	42	6	14	5.4	301|1075|3486|6279|6280|64065	ANXA1|CTSC|IGFBP3|S100A8|S100A9|PERP	-1.2	MyList
KEGG Pathway	24	hsa04115	p53 signaling pathway		-3.8	29	9	30284	75	42	3	7.1	4	2810|3486|64065	SFN|IGFBP3|PERP	-1.2	MyList
KEGG Pathway	24	hsa05202	Transcriptional misregulation in cancer		-3.8	15	7.1	30284	198	42	4	9.5	4.5	3486|3576|4211|5327	IGFBP3|CXCL8|MEIS1|PLAT	-1.1	MyList
GO Biological Processes	19	GO:0030335	positive regulation of cell migration	19_GO:0040011 locomotion	-3.8	7.2	5.7	30284	600	42	6	14	5.4	301|3315|3576|6282|57402|64065	ANXA1|HSPB1|CXCL8|S100A11|S100A14|PERP	-1.1	MyList
GO Biological Processes	19	GO:0043542	endothelial cell migration	19_GO:0009987 cellular process	-3.8	28	8.8	30284	78	42	3	7.1	4	6273|6279|6280	S100A2|S100A8|S100A9	-1.1	MyList
GO Biological Processes	19	GO:0001933	negative regulation of protein phosphorylation	19_GO:0048519 negative regulation of biological process	-3.7	14	6.9	30284	210	42	4	9.5	4.5	2810|3315|3486|9052	SFN|HSPB1|IGFBP3|GPRC5A	-1.1	MyList
GO Biological Processes	19	GO:0060326	cell chemotaxis	19_GO:0040011 locomotion	-3.7	14	6.8	30284	213	42	4	9.5	4.5	301|3576|6279|6280	ANXA1|CXCL8|S100A8|S100A9	-1.1	MyList
GO Biological Processes	19	GO:2000147	positive regulation of cell motility	19_GO:0040011 locomotion	-3.7	6.9	5.5	30284	630	42	6	14	5.4	301|3315|3576|6282|57402|64065	ANXA1|HSPB1|CXCL8|S100A11|S100A14|PERP	-1.1	MyList
GO Biological Processes	19	GO:0050920	regulation of chemotaxis	19_GO:0040011 locomotion	-3.6	13	6.8	30284	217	42	4	9.5	4.5	3315|3576|57402|64065	HSPB1|CXCL8|S100A14|PERP	-1	MyList
GO Biological Processes	19	GO:2001056	positive regulation of cysteine-type endopeptidase activity	19_GO:0048518 positive regulation of biological process	-3.6	25	8.4	30284	86	42	3	7.1	4	6279|6280|64065	S100A8|S100A9|PERP	-1	MyList
GO Biological Processes	19	GO:0040017	positive regulation of locomotion	19_GO:0040011 locomotion	-3.6	6.7	5.5	30284	646	42	6	14	5.4	301|3315|3576|6282|57402|64065	ANXA1|HSPB1|CXCL8|S100A11|S100A14|PERP	-1	MyList
GO Biological Processes	19	GO:0042326	negative regulation of phosphorylation	19_GO:0048519 negative regulation of biological process	-3.6	13	6.6	30284	226	42	4	9.5	4.5	2810|3315|3486|9052	SFN|HSPB1|IGFBP3|GPRC5A	-0.99	MyList
GO Biological Processes	19	GO:0002685	regulation of leukocyte migration	19_GO:0040011 locomotion	-3.5	12	6.4	30284	236	42	4	9.5	4.5	301|3576|57402|64065	ANXA1|CXCL8|S100A14|PERP	-0.93	MyList
GO Biological Processes	19	GO:0002690	positive regulation of leukocyte chemotaxis	19_GO:0040011 locomotion	-3.5	23	7.9	30284	96	42	3	7.1	4	3576|57402|64065	CXCL8|S100A14|PERP	-0.93	MyList
GO Biological Processes	19	GO:0050900	leukocyte migration	19_GO:0002376 immune system process	-3.5	12	6.4	30284	241	42	4	9.5	4.5	301|3576|6279|6280	ANXA1|CXCL8|S100A8|S100A9	-0.91	MyList
GO Molecular Functions	21	GO:0019887	protein kinase regulator activity		-3.4	11	6.2	30284	255	42	4	9.5	4.5	2810|3315|3481|9052	SFN|HSPB1|IGF2|GPRC5A	-0.82	MyList
GO Biological Processes	19	GO:0010950	positive regulation of endopeptidase activity	19_GO:0048518 positive regulation of biological process	-3.4	20	7.5	30284	106	42	3	7.1	4	6279|6280|64065	S100A8|S100A9|PERP	-0.82	MyList
GO Biological Processes	19	GO:0045927	positive regulation of growth	19_GO:0040007 growth	-3.3	11	6.1	30284	259	42	4	9.5	4.5	2810|3481|6279|6280	SFN|IGF2|S100A8|S100A9	-0.81	MyList
GO Biological Processes	19	GO:0009617	response to bacterium	19_GO:0044419 biological process involved in interspecies interaction between organisms	-3.3	6	5	30284	726	42	6	14	5.4	3576|3934|6279|6280|51297|57402	CXCL8|LCN2|S100A8|S100A9|BPIFA1|S100A14	-0.8	MyList
GO Biological Processes	19	GO:0045936	negative regulation of phosphate metabolic process	19_GO:0048519 negative regulation of biological process	-3.3	11	5.9	30284	271	42	4	9.5	4.5	2810|3315|3486|9052	SFN|HSPB1|IGFBP3|GPRC5A	-0.76	MyList
GO Biological Processes	19	GO:0010563	negative regulation of phosphorus metabolic process	19_GO:0048519 negative regulation of biological process	-3.3	11	5.9	30284	271	42	4	9.5	4.5	2810|3315|3486|9052	SFN|HSPB1|IGFBP3|GPRC5A	-0.76	MyList
GO Biological Processes	19	GO:0010952	positive regulation of peptidase activity	19_GO:0048518 positive regulation of biological process	-3.3	19	7.1	30284	115	42	3	7.1	4	6279|6280|64065	S100A8|S100A9|PERP	-0.75	MyList
GO Biological Processes	19	GO:0042063	gliogenesis	19_GO:0032502 developmental process	-3.2	10	5.9	30284	275	42	4	9.5	4.5	1462|5803|6279|6280	VCAN|PTPRZ1|S100A8|S100A9	-0.74	MyList
GO Molecular Functions	21	GO:0019207	kinase regulator activity		-3.2	10	5.7	30284	287	42	4	9.5	4.5	2810|3315|3481|9052	SFN|HSPB1|IGF2|GPRC5A	-0.68	MyList
GO Biological Processes	19	GO:0045862	positive regulation of proteolysis	19_GO:0048518 positive regulation of biological process	-3.1	9.8	5.7	30284	294	42	4	9.5	4.5	1075|6279|6280|64065	CTSC|S100A8|S100A9|PERP	-0.65	MyList
GO Biological Processes	19	GO:0002688	regulation of leukocyte chemotaxis	19_GO:0040011 locomotion	-3.1	17	6.7	30284	127	42	3	7.1	4	3576|57402|64065	CXCL8|S100A14|PERP	-0.65	MyList
GO Biological Processes	19	GO:0061844	antimicrobial humoral immune response mediated by antimicrobial peptide	19_GO:0044419 biological process involved in interspecies interaction between organisms	-3.1	17	6.7	30284	128	42	3	7.1	4	3576|6280|51297	CXCL8|S100A9|BPIFA1	-0.65	MyList
GO Biological Processes	19	GO:0008285	negative regulation of cell population proliferation	19_GO:0048519 negative regulation of biological process	-3.1	5.4	4.7	30284	795	42	6	14	5.4	2810|3486|3489|3576|3851|6282	SFN|IGFBP3|IGFBP6|CXCL8|KRT4|S100A11	-0.65	MyList
GO Cellular Components	20	GO:0009925	basal plasma membrane		-3.1	9.6	5.6	30284	299	42	4	9.5	4.5	301|360|4070|51458	ANXA1|AQP3|TACSTD2|RHCG	-0.65	MyList
GO Biological Processes	19	GO:2000116	regulation of cysteine-type endopeptidase activity	19_GO:0050789 regulation of biological process	-3.1	17	6.7	30284	130	42	3	7.1	4	6279|6280|64065	S100A8|S100A9|PERP	-0.65	MyList
GO Biological Processes	19	GO:0061061	muscle structure development	19_GO:0032502 developmental process	-3.1	6.8	5	30284	529	42	5	12	5	3481|3880|4211|6382|7140	IGF2|KRT19|MEIS1|SDC1|TNNT3	-0.64	MyList
GO Biological Processes	19	GO:0030162	regulation of proteolysis	19_GO:0050789 regulation of biological process	-3.1	6.7	5	30284	538	42	5	12	5	1075|5327|6279|6280|64065	CTSC|PLAT|S100A8|S100A9|PERP	-0.62	MyList
GO Biological Processes	19	GO:0006469	negative regulation of protein kinase activity	19_GO:0048519 negative regulation of biological process	-3	16	6.5	30284	136	42	3	7.1	4	2810|3315|9052	SFN|HSPB1|GPRC5A	-0.61	MyList
GO Biological Processes	19	GO:0031400	negative regulation of protein modification process	19_GO:0048519 negative regulation of biological process	-3	9	5.4	30284	321	42	4	9.5	4.5	2810|3315|3486|9052	SFN|HSPB1|IGFBP3|GPRC5A	-0.56	MyList
GO Biological Processes	19	GO:0033673	negative regulation of kinase activity	19_GO:0048519 negative regulation of biological process	-3	15	6.3	30284	144	42	3	7.1	4	2810|3315|9052	SFN|HSPB1|GPRC5A	-0.54	MyList
GO Biological Processes	19	GO:0001649	osteoblast differentiation	19_GO:0032502 developmental process	-3	15	6.2	30284	146	42	3	7.1	4	1462|3481|3486	VCAN|IGF2|IGFBP3	-0.53	MyList
GO Biological Processes	19	GO:2001235	positive regulation of apoptotic signaling pathway	19_GO:0048518 positive regulation of biological process	-2.9	15	6.2	30284	149	42	3	7.1	4	1075|6279|6280	CTSC|S100A8|S100A9	-0.52	MyList
GO Molecular Functions	21	GO:0045296	cadherin binding		-2.9	8.6	5.2	30284	334	42	4	9.5	4.5	301|2810|6282|9052	ANXA1|SFN|S100A11|GPRC5A	-0.52	MyList
GO Biological Processes	19	GO:0002687	positive regulation of leukocyte migration	19_GO:0040011 locomotion	-2.9	14	6.1	30284	152	42	3	7.1	4	3576|57402|64065	CXCL8|S100A14|PERP	-0.5	MyList
GO Biological Processes	19	GO:0006935	chemotaxis	19_GO:0040011 locomotion	-2.9	8.5	5.2	30284	341	42	4	9.5	4.5	301|3576|6279|6280	ANXA1|CXCL8|S100A8|S100A9	-0.49	MyList
GO Biological Processes	19	GO:0042330	taxis	19_GO:0040011 locomotion	-2.9	8.4	5.1	30284	343	42	4	9.5	4.5	301|3576|6279|6280	ANXA1|CXCL8|S100A8|S100A9	-0.49	MyList
GO Biological Processes	19	GO:0050729	positive regulation of inflammatory response	19_GO:0048518 positive regulation of biological process	-2.8	13	5.9	30284	163	42	3	7.1	4	1075|6279|6280	CTSC|S100A8|S100A9	-0.43	MyList
GO Biological Processes	19	GO:0040008	regulation of growth	19_GO:0040007 growth	-2.8	5.9	4.5	30284	616	42	5	12	5	2810|3481|3486|6279|6280	SFN|IGF2|IGFBP3|S100A8|S100A9	-0.41	MyList
GO Biological Processes	19	GO:0030307	positive regulation of cell growth	19_GO:0040007 growth	-2.8	13	5.8	30284	166	42	3	7.1	4	2810|6279|6280	SFN|S100A8|S100A9	-0.41	MyList
GO Biological Processes	19	GO:0040011	locomotion	19_GO:0040011 locomotion	-2.8	7.9	5	30284	364	42	4	9.5	4.5	301|3576|6279|6280	ANXA1|CXCL8|S100A8|S100A9	-0.41	MyList
GO Biological Processes	19	GO:0051348	negative regulation of transferase activity	19_GO:0065007 biological regulation	-2.8	13	5.8	30284	167	42	3	7.1	4	2810|3315|9052	SFN|HSPB1|GPRC5A	-0.41	MyList
GO Molecular Functions	21	GO:0008047	enzyme activator activity		-2.8	5.8	4.5	30284	625	42	5	12	5	1075|1462|3481|3486|9052	CTSC|VCAN|IGF2|IGFBP3|GPRC5A	-0.4	MyList
GO Biological Processes	19	GO:0050878	regulation of body fluid levels	19_GO:0065007 biological regulation	-2.8	7.8	4.9	30284	370	42	4	9.5	4.5	360|3315|5327|51297	AQP3|HSPB1|PLAT|BPIFA1	-0.4	MyList
GO Biological Processes	19	GO:0019730	antimicrobial humoral response	19_GO:0044419 biological process involved in interspecies interaction between organisms	-2.7	12	5.6	30284	174	42	3	7.1	4	3576|6280|51297	CXCL8|S100A9|BPIFA1	-0.38	MyList
GO Cellular Components	20	GO:0005775	vacuolar lumen		-2.7	12	5.6	30284	178	42	3	7.1	4	1075|1462|6382	CTSC|VCAN|SDC1	-0.35	MyList
GO Biological Processes	19	GO:2001233	regulation of apoptotic signaling pathway	19_GO:0050896 response to stimulus	-2.7	7.2	4.7	30284	399	42	4	9.5	4.5	1075|3315|6279|6280	CTSC|HSPB1|S100A8|S100A9	-0.3	MyList
GO Biological Processes	19	GO:2001242	regulation of intrinsic apoptotic signaling pathway	19_GO:0050896 response to stimulus	-2.6	11	5.4	30284	189	42	3	7.1	4	3315|6279|6280	HSPB1|S100A8|S100A9	-0.29	MyList
GO Biological Processes	19	GO:0050678	regulation of epithelial cell proliferation	19_GO:0050789 regulation of biological process	-2.6	7.1	4.6	30284	409	42	4	9.5	4.5	2810|3481|3851|4070	SFN|IGF2|KRT4|TACSTD2	-0.27	MyList
GO Biological Processes	19	GO:0001558	regulation of cell growth	19_GO:0040007 growth	-2.6	7	4.6	30284	410	42	4	9.5	4.5	2810|3486|6279|6280	SFN|IGFBP3|S100A8|S100A9	-0.27	MyList
GO Biological Processes	19	GO:0052548	regulation of endopeptidase activity	19_GO:0050789 regulation of biological process	-2.6	11	5.3	30284	194	42	3	7.1	4	6279|6280|64065	S100A8|S100A9|PERP	-0.27	MyList
GO Biological Processes	19	GO:0098771	inorganic ion homeostasis	19_GO:0042592 homeostatic process	-2.5	6.5	4.4	30284	442	42	4	9.5	4.5	6279|6280|51458|57402	S100A8|S100A9|RHCG|S100A14	-0.16	MyList
GO Biological Processes	19	GO:0050727	regulation of inflammatory response	19_GO:0050896 response to stimulus	-2.5	6.5	4.4	30284	442	42	4	9.5	4.5	301|1075|6279|6280	ANXA1|CTSC|S100A8|S100A9	-0.16	MyList
GO Biological Processes	19	GO:0052547	regulation of peptidase activity	19_GO:0050789 regulation of biological process	-2.5	10	5	30284	214	42	3	7.1	4	6279|6280|64065	S100A8|S100A9|PERP	-0.16	MyList
GO Biological Processes	19	GO:0010001	glial cell differentiation	19_GO:0032502 developmental process	-2.5	10	5	30284	216	42	3	7.1	4	5803|6279|6280	PTPRZ1|S100A8|S100A9	-0.15	MyList
GO Biological Processes	19	GO:0031349	positive regulation of defense response	19_GO:0048518 positive regulation of biological process	-2.5	6.4	4.3	30284	449	42	4	9.5	4.5	1075|6279|6280|57402	CTSC|S100A8|S100A9|S100A14	-0.15	MyList
GO Cellular Components	20	GO:0030017	sarcomere		-2.4	9.7	4.9	30284	222	42	3	7.1	4	3315|3880|7140	HSPB1|KRT19|TNNT3	-0.13	MyList
KEGG Pathway	24	hsa04820	Cytoskeleton in muscle cells		-2.4	9.3	4.7	30284	232	42	3	7.1	4	1462|6382|7140	VCAN|SDC1|TNNT3	-0.08	MyList
GO Biological Processes	19	GO:0051248	negative regulation of protein metabolic process	19_GO:0048519 negative regulation of biological process	-2.4	4.6	3.8	30284	782	42	5	12	5	2810|3315|3486|5327|9052	SFN|HSPB1|IGFBP3|PLAT|GPRC5A	-0.056	MyList
GO Biological Processes	19	GO:0045088	regulation of innate immune response	19_GO:0044419 biological process involved in interspecies interaction between organisms	-2.4	6	4.1	30284	482	42	4	9.5	4.5	2810|6279|6280|57402	SFN|S100A8|S100A9|S100A14	-0.056	MyList
GO Biological Processes	19	GO:0045087	innate immune response	19_GO:0044419 biological process involved in interspecies interaction between organisms	-2.3	4.6	3.8	30284	791	42	5	12	5	301|3934|6279|6280|51297	ANXA1|LCN2|S100A8|S100A9|BPIFA1	-0.041	MyList
GO Cellular Components	20	GO:0030016	myofibril		-2.3	8.9	4.6	30284	244	42	3	7.1	4	3315|3880|7140	HSPB1|KRT19|TNNT3	-0.034	MyList
GO Cellular Components	20	GO:0043292	contractile muscle fiber		-2.3	8.5	4.5	30284	254	42	3	7.1	4	3315|3880|7140	HSPB1|KRT19|TNNT3	0	MyList
GO Biological Processes	19	GO:0055080	monoatomic cation homeostasis	19_GO:0042592 homeostatic process	-2.3	5.6	3.9	30284	512	42	4	9.5	4.5	6279|6280|51458|57402	S100A8|S100A9|RHCG|S100A14	0	MyList
GO Biological Processes	19	GO:0050801	monoatomic ion homeostasis	19_GO:0042592 homeostatic process	-2.2	5.5	3.9	30284	522	42	4	9.5	4.5	6279|6280|51458|57402	S100A8|S100A9|RHCG|S100A14	0	MyList
GO Cellular Components	20	GO:0016323	basolateral plasma membrane		-2.2	8.2	4.4	30284	265	42	3	7.1	4	301|360|51458	ANXA1|AQP3|RHCG	0	MyList
GO Biological Processes	19	GO:0051345	positive regulation of hydrolase activity	19_GO:0065007 biological regulation	-2.2	8	4.3	30284	271	42	3	7.1	4	6279|6280|64065	S100A8|S100A9|PERP	0	MyList
GO Biological Processes	19	GO:0030036	actin cytoskeleton organization	19_GO:0009987 cellular process	-2.2	5.3	3.8	30284	546	42	4	9.5	4.5	301|1830|3880|7140	ANXA1|DSG3|KRT19|TNNT3	0	MyList
GO Biological Processes	19	GO:0006959	humoral immune response	19_GO:0002376 immune system process	-2.2	7.7	4.2	30284	282	42	3	7.1	4	3576|6280|51297	CXCL8|S100A9|BPIFA1	0	MyList
GO Biological Processes	19	GO:0001503	ossification	19_GO:0032501 multicellular organismal process	-2.1	7.4	4.1	30284	294	42	3	7.1	4	1462|3481|3486	VCAN|IGF2|IGFBP3	0	MyList
GO Biological Processes	19	GO:0002831	regulation of response to biotic stimulus	19_GO:0050896 response to stimulus	-2.1	5	3.6	30284	576	42	4	9.5	4.5	2810|6279|6280|57402	SFN|S100A8|S100A9|S100A14	0	MyList
GO Biological Processes	19	GO:0006954	inflammatory response	19_GO:0050896 response to stimulus	-2.1	5	3.6	30284	577	42	4	9.5	4.5	301|3576|6279|6280	ANXA1|CXCL8|S100A8|S100A9	0	MyList
GO Cellular Components	20	GO:0005788	endoplasmic reticulum lumen		-2	6.9	3.9	30284	315	42	3	7.1	4	1075|1462|3486	CTSC|VCAN|IGFBP3	0	MyList

## Sheet: FigureS3B Neurons-up enrichment
Category	CategoryID	GO	Description	PARENT_GO	LogP	Enrichment	Z-score	#TotalGeneInLibrary	#GeneInGO	#GeneInHitList	#GeneInGOAndHitList	%InGO	STDV %InGO	GeneID	Hits	Log(q-value)	GeneList
GO Biological Processes	19	GO:0099537	trans-synaptic signaling	19_GO:0050789 regulation of biological process	-12	15	14	30284	434	66	14	21	5	783|2891|2898|5789|5799|6014|6616|6750|6860|7143|8224|9378|22999|56853	CACNB2|GRIA2|GRIK2|PTPRD|PTPRN2|RIT2|SNAP25|SST|SYT4|TNR|SYN3|NRXN1|RIMS1|CELF4	-8	MyList
GO Cellular Components	20	GO:0044297	cell body		-12	12	12	30284	570	66	15	23	5.2	1826|1996|2891|2898|5126|6014|6616|6750|6860|9312|9378|11075|23544|57626|253559	DSCAM|ELAVL4|GRIA2|GRIK2|PCSK2|RIT2|SNAP25|SST|SYT4|KCNB2|NRXN1|STMN2|SEZ6L|KLHL1|CADM2	-8	MyList
GO Biological Processes	19	GO:0099536	synaptic signaling	19_GO:0050789 regulation of biological process	-12	14	13	30284	469	66	14	21	5	783|2891|2898|5789|5799|6014|6616|6750|6860|7143|8224|9378|22999|56853	CACNB2|GRIA2|GRIK2|PTPRD|PTPRN2|RIT2|SNAP25|SST|SYT4|TNR|SYN3|NRXN1|RIMS1|CELF4	-8	MyList
GO Cellular Components	20	GO:0043025	neuronal cell body		-11	13	12	30284	503	66	14	21	5	1826|1996|2891|2898|5126|6616|6750|6860|9312|9378|11075|23544|57626|253559	DSCAM|ELAVL4|GRIA2|GRIK2|PCSK2|SNAP25|SST|SYT4|KCNB2|NRXN1|STMN2|SEZ6L|KLHL1|CADM2	-7.7	MyList
GO Biological Processes	19	GO:0007268	chemical synaptic transmission	19_GO:0050789 regulation of biological process	-11	14	13	30284	414	66	13	20	4.9	783|2891|2898|5799|6014|6616|6750|6860|7143|8224|9378|22999|56853	CACNB2|GRIA2|GRIK2|PTPRN2|RIT2|SNAP25|SST|SYT4|TNR|SYN3|NRXN1|RIMS1|CELF4	-7.7	MyList
GO Biological Processes	19	GO:0098916	anterograde trans-synaptic signaling	19_GO:0050789 regulation of biological process	-11	14	13	30284	414	66	13	20	4.9	783|2891|2898|5799|6014|6616|6750|6860|7143|8224|9378|22999|56853	CACNB2|GRIA2|GRIK2|PTPRN2|RIT2|SNAP25|SST|SYT4|TNR|SYN3|NRXN1|RIMS1|CELF4	-7.7	MyList
GO Cellular Components	20	GO:0098793	presynapse		-11	11	12	30284	640	66	15	23	5.2	783|2898|5789|5799|6326|6457|6616|6860|8224|8499|9378|22999|55799|85300|115827	CACNB2|GRIK2|PTPRD|PTPRN2|SCN2A|SH3GL3|SNAP25|SYT4|SYN3|PPFIA2|NRXN1|RIMS1|CACNA2D3|ATCAY|RAB3C	-7.7	MyList
GO Cellular Components	20	GO:0097060	synaptic membrane		-11	13	12	30284	452	66	13	20	4.9	288|1607|2891|2898|5789|6326|6616|8499|9378|22999|51617|55799|158038	ANK3|DGKB|GRIA2|GRIK2|PTPRD|SCN2A|SNAP25|PPFIA2|NRXN1|RIMS1|NSG2|CACNA2D3|LINGO2	-7.4	MyList
GO Cellular Components	20	GO:0098978	glutamatergic synapse		-11	11	11	30284	582	66	14	21	5	1996|2898|5789|6326|6457|6616|6860|7143|8224|8499|9378|30010|51617|158038	ELAVL4|GRIK2|PTPRD|SCN2A|SH3GL3|SNAP25|SYT4|TNR|SYN3|PPFIA2|NRXN1|NXPH1|NSG2|LINGO2	-7.2	MyList
GO Biological Processes	19	GO:0050804	modulation of chemical synaptic transmission	19_GO:0050789 regulation of biological process	-10	12	11	30284	518	66	13	20	4.9	2891|2898|5789|6616|6860|7143|8224|8499|9118|9378|22999|30010|56853	GRIA2|GRIK2|PTPRD|SNAP25|SYT4|TNR|SYN3|PPFIA2|INA|NRXN1|RIMS1|NXPH1|CELF4	-6.8	MyList
GO Biological Processes	19	GO:0099177	regulation of trans-synaptic signaling	19_GO:0050789 regulation of biological process	-10	11	11	30284	519	66	13	20	4.9	2891|2898|5789|6616|6860|7143|8224|8499|9118|9378|22999|30010|56853	GRIA2|GRIK2|PTPRD|SNAP25|SYT4|TNR|SYN3|PPFIA2|INA|NRXN1|RIMS1|NXPH1|CELF4	-6.8	MyList
GO Biological Processes	19	GO:0031175	neuron projection development	19_GO:0032502 developmental process	-9.4	9	10	30284	717	66	14	21	5	288|1826|1996|3670|3975|6616|7143|9378|11075|23057|51761|57624|57626|85300	ANK3|DSCAM|ELAVL4|ISL1|LHX1|SNAP25|TNR|NRXN1|STMN2|NMNAT2|ATP8A2|NYAP2|KLHL1|ATCAY	-6.2	MyList
GO Biological Processes	19	GO:0050808	synapse organization	19_GO:0009987 cellular process	-9.4	14	11	30284	368	66	11	17	4.6	288|783|1826|5789|7143|8224|8499|9118|9378|22999|23544	ANK3|CACNB2|DSCAM|PTPRD|TNR|SYN3|PPFIA2|INA|NRXN1|RIMS1|SEZ6L	-6.1	MyList
GO Cellular Components	20	GO:0097447	dendritic tree		-9	9.4	10	30284	637	66	13	20	4.9	288|1826|1996|2891|5126|6014|6860|8499|9312|23046|51617|57626|85300	ANK3|DSCAM|ELAVL4|GRIA2|PCSK2|RIT2|SYT4|PPFIA2|KCNB2|KIF21B|NSG2|KLHL1|ATCAY	-5.8	MyList
GO Cellular Components	20	GO:0030424	axon		-8.8	9	9.8	30284	660	66	13	20	4.9	288|1826|1996|6326|6616|6860|8499|9378|11075|23046|23057|85300|253559	ANK3|DSCAM|ELAVL4|SCN2A|SNAP25|SYT4|PPFIA2|NRXN1|STMN2|KIF21B|NMNAT2|ATCAY|CADM2	-5.6	MyList
GO Biological Processes	19	GO:0034330	cell junction organization	19_GO:0009987 cellular process	-8.5	9.7	9.8	30284	566	66	12	18	4.7	288|783|1016|1826|5789|7143|8224|8499|9118|9378|22999|23544	ANK3|CACNB2|CDH18|DSCAM|PTPRD|TNR|SYN3|PPFIA2|INA|NRXN1|RIMS1|SEZ6L	-5.4	MyList
GO Molecular Functions	21	GO:0005261	monoatomic cation channel activity		-8.5	13	11	30284	341	66	10	15	4.4	783|2891|2898|6326|6616|9312|55799|55800|90134|728215	CACNB2|GRIA2|GRIK2|SCN2A|SNAP25|KCNB2|CACNA2D3|SCN3B|KCNH7|NALF1	-5.3	MyList
GO Biological Processes	19	GO:0042391	regulation of membrane potential	19_GO:0065007 biological regulation	-8.3	11	10	30284	463	66	11	17	4.6	288|783|2891|2898|6326|9312|9378|22999|55800|56853|90134	ANK3|CACNB2|GRIA2|GRIK2|SCN2A|KCNB2|NRXN1|RIMS1|SCN3B|CELF4|KCNH7	-5.2	MyList
GO Cellular Components	20	GO:0042734	presynaptic membrane		-8.2	20	12	30284	181	66	8	12	4	2898|5789|6326|6616|8499|9378|22999|55799	GRIK2|PTPRD|SCN2A|SNAP25|PPFIA2|NRXN1|RIMS1|CACNA2D3	-5.2	MyList
GO Cellular Components	20	GO:0030425	dendrite		-7.9	8.7	9.1	30284	635	66	12	18	4.7	288|1826|1996|2891|5126|6860|8499|9312|23046|51617|57626|85300	ANK3|DSCAM|ELAVL4|GRIA2|PCSK2|SYT4|PPFIA2|KCNB2|KIF21B|NSG2|KLHL1|ATCAY	-4.9	MyList
GO Biological Processes	19	GO:0007269	neurotransmitter secretion	19_GO:0051179 localization	-7.5	32	13	30284	86	66	6	9.1	3.5	5799|6616|6860|8224|9378|22999	PTPRN2|SNAP25|SYT4|SYN3|NRXN1|RIMS1	-4.5	MyList
GO Biological Processes	19	GO:0099643	signal release from synapse	19_GO:0051179 localization	-7.5	32	13	30284	86	66	6	9.1	3.5	5799|6616|6860|8224|9378|22999	PTPRN2|SNAP25|SYT4|SYN3|NRXN1|RIMS1	-4.5	MyList
GO Molecular Functions	21	GO:0005216	monoatomic ion channel activity		-7.3	10	9.2	30284	448	66	10	15	4.4	783|2891|2898|6326|6616|9312|55799|55800|90134|728215	CACNB2|GRIA2|GRIK2|SCN2A|SNAP25|KCNB2|CACNA2D3|SCN3B|KCNH7|NALF1	-4.4	MyList
GO Cellular Components	20	GO:0030426	growth cone		-7.1	19	11	30284	166	66	7	11	3.8	1826|1996|6616|9378|11075|23046|85300	DSCAM|ELAVL4|SNAP25|NRXN1|STMN2|KIF21B|ATCAY	-4.1	MyList
GO Cellular Components	20	GO:0030427	site of polarized growth		-7	19	11	30284	171	66	7	11	3.8	1826|1996|6616|9378|11075|23046|85300	DSCAM|ELAVL4|SNAP25|NRXN1|STMN2|KIF21B|ATCAY	-4.1	MyList
GO Cellular Components	20	GO:0034702	monoatomic ion channel complex		-7	11	9.2	30284	366	66	9	14	4.2	783|2891|2898|6326|6616|9312|55799|55800|90134	CACNB2|GRIA2|GRIK2|SCN2A|SNAP25|KCNB2|CACNA2D3|SCN3B|KCNH7	-4.1	MyList
GO Biological Processes	19	GO:0048812	neuron projection morphogenesis	19_GO:0032502 developmental process	-6.9	9.2	8.6	30284	498	66	10	15	4.4	288|1826|1996|3670|3975|6616|7143|9378|51761|57624	ANK3|DSCAM|ELAVL4|ISL1|LHX1|SNAP25|TNR|NRXN1|ATP8A2|NYAP2	-4	MyList
GO Biological Processes	19	GO:0120039	plasma membrane bounded cell projection morphogenesis	19_GO:0032502 developmental process	-6.9	9.1	8.6	30284	503	66	10	15	4.4	288|1826|1996|3670|3975|6616|7143|9378|51761|57624	ANK3|DSCAM|ELAVL4|ISL1|LHX1|SNAP25|TNR|NRXN1|ATP8A2|NYAP2	-4	MyList
GO Molecular Functions	21	GO:0022803	passive transmembrane transporter activity		-6.8	9	8.5	30284	510	66	10	15	4.4	783|2891|2898|6326|6616|9312|55799|55800|90134|728215	CACNB2|GRIA2|GRIK2|SCN2A|SNAP25|KCNB2|CACNA2D3|SCN3B|KCNH7|NALF1	-4	MyList
GO Molecular Functions	21	GO:0015267	channel activity		-6.8	9	8.5	30284	510	66	10	15	4.4	783|2891|2898|6326|6616|9312|55799|55800|90134|728215	CACNB2|GRIA2|GRIK2|SCN2A|SNAP25|KCNB2|CACNA2D3|SCN3B|KCNH7|NALF1	-4	MyList
GO Biological Processes	19	GO:0048858	cell projection morphogenesis	19_GO:0032502 developmental process	-6.8	9	8.5	30284	510	66	10	15	4.4	288|1826|1996|3670|3975|6616|7143|9378|51761|57624	ANK3|DSCAM|ELAVL4|ISL1|LHX1|SNAP25|TNR|NRXN1|ATP8A2|NYAP2	-4	MyList
GO Cellular Components	20	GO:1990351	transporter complex		-6.7	8.7	8.3	30284	530	66	10	15	4.4	783|2891|2898|6326|6616|9312|51761|55799|55800|90134	CACNB2|GRIA2|GRIK2|SCN2A|SNAP25|KCNB2|ATP8A2|CACNA2D3|SCN3B|KCNH7	-3.8	MyList
GO Biological Processes	19	GO:0000902	cell morphogenesis	19_GO:0032502 developmental process	-6.5	7.1	7.7	30284	706	66	11	17	4.6	288|1016|1826|1996|3670|3975|6616|7143|9378|51761|57624	ANK3|CDH18|DSCAM|ELAVL4|ISL1|LHX1|SNAP25|TNR|NRXN1|ATP8A2|NYAP2	-3.6	MyList
GO Biological Processes	19	GO:0061564	axon development	19_GO:0032502 developmental process	-6.4	9.7	8.4	30284	427	66	9	14	4.2	288|1826|3670|3975|6616|7143|9378|23057|51761	ANK3|DSCAM|ISL1|LHX1|SNAP25|TNR|NRXN1|NMNAT2|ATP8A2	-3.6	MyList
GO Biological Processes	19	GO:0001508	action potential	19_GO:0065007 biological regulation	-6.4	21	11	30284	129	66	6	9.1	3.5	288|783|2898|6326|9312|55800	ANK3|CACNB2|GRIK2|SCN2A|KCNB2|SCN3B	-3.6	MyList
GO Molecular Functions	21	GO:0022836	gated channel activity		-6.3	12	8.8	30284	318	66	8	12	4	783|2891|2898|6616|9312|55799|90134|728215	CACNB2|GRIA2|GRIK2|SNAP25|KCNB2|CACNA2D3|KCNH7|NALF1	-3.5	MyList
GO Biological Processes	19	GO:0010975	regulation of neuron projection development	19_GO:0032502 developmental process	-6.3	9.2	8.2	30284	448	66	9	14	4.2	1826|1996|5789|6014|6616|7143|8499|11075|51761	DSCAM|ELAVL4|PTPRD|RIT2|SNAP25|TNR|PPFIA2|STMN2|ATP8A2	-3.5	MyList
GO Biological Processes	19	GO:0048667	cell morphogenesis involved in neuron differentiation	19_GO:0032502 developmental process	-6.3	9.2	8.2	30284	449	66	9	14	4.2	288|1826|1996|3670|3975|6616|7143|9378|51761	ANK3|DSCAM|ELAVL4|ISL1|LHX1|SNAP25|TNR|NRXN1|ATP8A2	-3.5	MyList
GO Molecular Functions	21	GO:0046873	metal ion transmembrane transporter activity		-6.2	9.2	8.2	30284	450	66	9	14	4.2	783|2898|6326|6616|9312|55799|55800|90134|728215	CACNB2|GRIK2|SCN2A|SNAP25|KCNB2|CACNA2D3|SCN3B|KCNH7|NALF1	-3.5	MyList
GO Biological Processes	19	GO:0006836	neurotransmitter transport	19_GO:0051179 localization	-6.2	20	10	30284	140	66	6	9.1	3.5	5799|6616|6860|8224|9378|22999	PTPRN2|SNAP25|SYT4|SYN3|NRXN1|RIMS1	-3.5	MyList
GO Cellular Components	20	GO:0034703	cation channel complex		-6.2	14	9.3	30284	228	66	7	11	3.8	783|2898|6326|6616|9312|55799|55800	CACNB2|GRIK2|SCN2A|SNAP25|KCNB2|CACNA2D3|SCN3B	-3.4	MyList
GO Molecular Functions	21	GO:0022890	inorganic cation transmembrane transporter activity		-6.1	7.4	7.6	30284	616	66	10	15	4.4	783|2891|2898|6326|6616|9312|55799|55800|90134|728215	CACNB2|GRIA2|GRIK2|SCN2A|SNAP25|KCNB2|CACNA2D3|SCN3B|KCNH7|NALF1	-3.3	MyList
GO Cellular Components	20	GO:0098794	postsynapse		-6	6.4	7.2	30284	784	66	11	17	4.6	288|1607|1996|2891|2898|6457|8224|8499|9118|51617|56853	ANK3|DGKB|ELAVL4|GRIA2|GRIK2|SH3GL3|SYN3|PPFIA2|INA|NSG2|CELF4	-3.3	MyList
GO Biological Processes	19	GO:0007610	behavior	19_GO:0032501 multicellular organismal process	-6	7.2	7.4	30284	634	66	10	15	4.4	1826|1996|2898|6326|6616|6860|7143|9378|51761|57626	DSCAM|ELAVL4|GRIK2|SCN2A|SNAP25|SYT4|TNR|NRXN1|ATP8A2|KLHL1	-3.3	MyList
GO Biological Processes	19	GO:0099504	synaptic vesicle cycle	19_GO:0051179 localization	-5.9	18	9.8	30284	155	66	6	9.1	3.5	6457|6616|6860|8224|9378|22999	SH3GL3|SNAP25|SYT4|SYN3|NRXN1|RIMS1	-3.2	MyList
GO Biological Processes	19	GO:0120035	regulation of plasma membrane bounded cell projection organization	19_GO:0050789 regulation of biological process	-5.9	7.1	7.3	30284	650	66	10	15	4.4	1826|1996|5789|6014|6616|7143|8499|9378|11075|51761	DSCAM|ELAVL4|PTPRD|RIT2|SNAP25|TNR|PPFIA2|NRXN1|STMN2|ATP8A2	-3.2	MyList
GO Molecular Functions	21	GO:0008324	monoatomic cation transmembrane transporter activity		-5.9	7	7.3	30284	651	66	10	15	4.4	783|2891|2898|6326|6616|9312|55799|55800|90134|728215	CACNB2|GRIA2|GRIK2|SCN2A|SNAP25|KCNB2|CACNA2D3|SCN3B|KCNH7|NALF1	-3.2	MyList
GO Biological Processes	19	GO:0007409	axonogenesis	19_GO:0032502 developmental process	-5.8	9.9	8.1	30284	370	66	8	12	4	288|1826|3670|3975|6616|7143|9378|51761	ANK3|DSCAM|ISL1|LHX1|SNAP25|TNR|NRXN1|ATP8A2	-3.2	MyList
GO Cellular Components	20	GO:1902495	transmembrane transporter complex		-5.8	8.2	7.6	30284	503	66	9	14	4.2	783|2891|2898|6326|6616|9312|55799|55800|90134	CACNB2|GRIA2|GRIK2|SCN2A|SNAP25|KCNB2|CACNA2D3|SCN3B|KCNH7	-3.2	MyList
GO Biological Processes	19	GO:0031344	regulation of cell projection organization	19_GO:0050789 regulation of biological process	-5.8	6.9	7.2	30284	667	66	10	15	4.4	1826|1996|5789|6014|6616|7143|8499|9378|11075|51761	DSCAM|ELAVL4|PTPRD|RIT2|SNAP25|TNR|PPFIA2|NRXN1|STMN2|ATP8A2	-3.1	MyList
GO Biological Processes	19	GO:0099003	vesicle-mediated transport in synapse	19_GO:0051179 localization	-5.7	16	9.3	30284	170	66	6	9.1	3.5	6457|6616|6860|8224|9378|22999	SH3GL3|SNAP25|SYT4|SYN3|NRXN1|RIMS1	-3.1	MyList
GO Cellular Components	20	GO:0150034	distal axon		-5.6	12	8.3	30284	277	66	7	11	3.8	1826|1996|6616|9378|11075|23046|85300	DSCAM|ELAVL4|SNAP25|NRXN1|STMN2|KIF21B|ATCAY	-3	MyList
GO Biological Processes	19	GO:0023061	signal release	19_GO:0051179 localization	-5.4	14	8.7	30284	190	66	6	9.1	3.5	5799|6616|6860|8224|9378|22999	PTPRN2|SNAP25|SYT4|SYN3|NRXN1|RIMS1	-2.8	MyList
GO Biological Processes	19	GO:0032940	secretion by cell	19_GO:0051179 localization	-5.4	8.6	7.4	30284	428	66	8	12	4	5799|6616|6860|7857|8224|9378|22999|115827	PTPRN2|SNAP25|SYT4|SCG2|SYN3|NRXN1|RIMS1|RAB3C	-2.8	MyList
GO Molecular Functions	21	GO:0015318	inorganic molecular entity transmembrane transporter activity		-5.4	6.2	6.7	30284	738	66	10	15	4.4	783|2891|2898|6326|6616|9312|55799|55800|90134|728215	CACNB2|GRIA2|GRIK2|SCN2A|SNAP25|KCNB2|CACNA2D3|SCN3B|KCNH7|NALF1	-2.8	MyList
GO Cellular Components	20	GO:0030133	transport vesicle		-5.3	8.3	7.2	30284	444	66	8	12	4	5126|5799|6616|6860|8224|8499|29106|115827	PCSK2|PTPRN2|SNAP25|SYT4|SYN3|PPFIA2|SCG3|RAB3C	-2.7	MyList
GO Molecular Functions	21	GO:0015075	monoatomic ion transmembrane transporter activity		-5.2	6	6.5	30284	769	66	10	15	4.4	783|2891|2898|6326|6616|9312|55799|55800|90134|728215	CACNB2|GRIA2|GRIK2|SCN2A|SNAP25|KCNB2|CACNA2D3|SCN3B|KCNH7|NALF1	-2.6	MyList
GO Biological Processes	19	GO:0032253	dense core granule localization	19_GO:0051179 localization	-5.1	76	15	30284	18	66	3	4.5	2.6	6616|6860|8499	SNAP25|SYT4|PPFIA2	-2.5	MyList
GO Cellular Components	20	GO:0008021	synaptic vesicle		-5	12	7.9	30284	226	66	6	9.1	3.5	5799|6616|6860|8224|8499|115827	PTPRN2|SNAP25|SYT4|SYN3|PPFIA2|RAB3C	-2.4	MyList
GO Biological Processes	19	GO:0140352	export from cell	19_GO:0051179 localization	-4.9	7.4	6.7	30284	495	66	8	12	4	5799|6616|6860|7857|8224|9378|22999|115827	PTPRN2|SNAP25|SYT4|SCG2|SYN3|NRXN1|RIMS1|RAB3C	-2.4	MyList
GO Biological Processes	19	GO:0032252	secretory granule localization	19_GO:0051179 localization	-4.9	66	14	30284	21	66	3	4.5	2.6	6616|6860|8499	SNAP25|SYT4|PPFIA2	-2.3	MyList
GO Cellular Components	20	GO:0070382	exocytic vesicle		-4.8	11	7.6	30284	243	66	6	9.1	3.5	5799|6616|6860|8224|8499|115827	PTPRN2|SNAP25|SYT4|SYN3|PPFIA2|RAB3C	-2.3	MyList
GO Molecular Functions	21	GO:0022843	voltage-gated monoatomic cation channel activity		-4.8	16	8.4	30284	143	66	5	7.6	3.3	783|6616|9312|55799|90134	CACNB2|SNAP25|KCNB2|CACNA2D3|KCNH7	-2.3	MyList
GO Cellular Components	20	GO:0034706	sodium channel complex		-4.7	57	13	30284	24	66	3	4.5	2.6	2898|6326|55800	GRIK2|SCN2A|SCN3B	-2.2	MyList
GO Biological Processes	19	GO:0031016	pancreas development	19_GO:0032502 developmental process	-4.7	25	9.7	30284	73	66	4	6.1	2.9	3175|3642|3670|9480	ONECUT1|INSM1|ISL1|ONECUT2	-2.2	MyList
GO Biological Processes	19	GO:0098655	monoatomic cation transmembrane transport	19_GO:0051179 localization	-4.7	5.9	6.1	30284	701	66	9	14	4.2	783|2891|6326|6616|9312|55799|55800|90134|728215	CACNB2|GRIA2|SCN2A|SNAP25|KCNB2|CACNA2D3|SCN3B|KCNH7|NALF1	-2.2	MyList
GO Biological Processes	19	GO:0010842	retina layer formation	19_GO:0032502 developmental process	-4.7	55	13	30284	25	66	3	4.5	2.6	1826|3975|51761	DSCAM|LHX1|ATP8A2	-2.1	MyList
GO Biological Processes	19	GO:0046903	secretion	19_GO:0051179 localization	-4.6	6.7	6.3	30284	550	66	8	12	4	5799|6616|6860|7857|8224|9378|22999|115827	PTPRN2|SNAP25|SYT4|SCG2|SYN3|NRXN1|RIMS1|RAB3C	-2.1	MyList
GO Biological Processes	19	GO:0035235	ionotropic glutamate receptor signaling pathway	19_GO:0050896 response to stimulus	-4.6	51	12	30284	27	66	3	4.5	2.6	2891|2898|9378	GRIA2|GRIK2|NRXN1	-2	MyList
GO Cellular Components	20	GO:0098797	plasma membrane protein complex		-4.5	5.6	5.9	30284	736	66	9	14	4.2	783|1016|2891|2898|6326|6616|9312|55799|55800	CACNB2|CDH18|GRIA2|GRIK2|SCN2A|SNAP25|KCNB2|CACNA2D3|SCN3B	-2	MyList
GO Biological Processes	19	GO:0010976	positive regulation of neuron projection development	19_GO:0032502 developmental process	-4.5	14	7.8	30284	165	66	5	7.6	3.3	1996|5789|6014|11075|51761	ELAVL4|PTPRD|RIT2|STMN2|ATP8A2	-2	MyList
GO Cellular Components	20	GO:0098984	neuron to neuron synapse		-4.5	7.8	6.5	30284	414	66	7	11	3.8	2891|2898|5789|6457|8224|8499|51617	GRIA2|GRIK2|PTPRD|SH3GL3|SYN3|PPFIA2|NSG2	-2	MyList
GO Biological Processes	19	GO:0007420	brain development	19_GO:0032502 developmental process	-4.5	5.5	5.9	30284	745	66	9	14	4.2	1745|1996|3670|3975|6326|7143|9118|9378|57626	DLX1|ELAVL4|ISL1|LHX1|SCN2A|TNR|INA|NRXN1|KLHL1	-2	MyList
GO Cellular Components	20	GO:0098992	neuronal dense core vesicle		-4.5	47	12	30284	29	66	3	4.5	2.6	6750|6860|7857	SST|SYT4|SCG2	-2	MyList
GO Biological Processes	19	GO:0007611	learning or memory	19_GO:0032501 multicellular organismal process	-4.5	9.8	6.9	30284	282	66	6	9.1	3.5	1996|6326|6616|6860|7143|9378	ELAVL4|SCN2A|SNAP25|SYT4|TNR|NRXN1	-2	MyList
GO Molecular Functions	21	GO:0098918	structural constituent of synapse		-4.4	46	11	30284	30	66	3	4.5	2.6	8499|9118|22999	PPFIA2|INA|RIMS1	-2	MyList
GO Molecular Functions	21	GO:0005244	voltage-gated monoatomic ion channel activity		-4.4	13	7.6	30284	173	66	5	7.6	3.3	783|6616|9312|55799|90134	CACNB2|SNAP25|KCNB2|CACNA2D3|KCNH7	-2	MyList
GO Biological Processes	19	GO:0044057	regulation of system process	19_GO:0032501 multicellular organismal process	-4.4	6.3	6	30284	584	66	8	12	4	783|3670|7143|9312|9378|22999|55800|56853	CACNB2|ISL1|TNR|KCNB2|NRXN1|RIMS1|SCN3B|CELF4	-2	MyList
GO Molecular Functions	21	GO:0022832	voltage-gated channel activity		-4.4	13	7.5	30284	175	66	5	7.6	3.3	783|6616|9312|55799|90134	CACNB2|SNAP25|KCNB2|CACNA2D3|KCNH7	-1.9	MyList
GO Biological Processes	19	GO:0099172	presynapse organization	19_GO:0009987 cellular process	-4.3	43	11	30284	32	66	3	4.5	2.6	5789|8499|9378	PTPRD|PPFIA2|NRXN1	-1.9	MyList
GO Biological Processes	19	GO:0060322	head development	19_GO:0032502 developmental process	-4.3	5.2	5.6	30284	795	66	9	14	4.2	1745|1996|3670|3975|6326|7143|9118|9378|57626	DLX1|ELAVL4|ISL1|LHX1|SCN2A|TNR|INA|NRXN1|KLHL1	-1.8	MyList
GO Biological Processes	19	GO:0019228	neuronal action potential	19_GO:0032501 multicellular organismal process	-4.2	40	11	30284	34	66	3	4.5	2.6	288|2898|6326	ANK3|GRIK2|SCN2A	-1.8	MyList
GO Biological Processes	19	GO:0051960	regulation of nervous system development	19_GO:0032502 developmental process	-4.2	7.1	6.1	30284	454	66	7	11	3.8	1745|1826|5789|6860|7143|9378|158038	DLX1|DSCAM|PTPRD|SYT4|TNR|NRXN1|LINGO2	-1.8	MyList
GO Biological Processes	19	GO:0050807	regulation of synapse organization	19_GO:0050789 regulation of biological process	-4.2	8.7	6.5	30284	315	66	6	9.1	3.5	5789|6616|8499|9378|55799|158038	PTPRD|SNAP25|PPFIA2|NRXN1|CACNA2D3|LINGO2	-1.8	MyList
GO Biological Processes	19	GO:0051648	vesicle localization	19_GO:0051179 localization	-4.2	12	7.1	30284	193	66	5	7.6	3.3	6616|6860|8224|8499|9378	SNAP25|SYT4|SYN3|PPFIA2|NRXN1	-1.8	MyList
GO Biological Processes	19	GO:0050803	regulation of synapse structure or activity	19_GO:0065007 biological regulation	-4.1	8.6	6.4	30284	321	66	6	9.1	3.5	5789|6616|8499|9378|55799|158038	PTPRD|SNAP25|PPFIA2|NRXN1|CACNA2D3|LINGO2	-1.7	MyList
GO Biological Processes	19	GO:0021953	central nervous system neuron differentiation	19_GO:0032502 developmental process	-4.1	12	7	30284	198	66	5	7.6	3.3	1745|1996|3670|3975|9378	DLX1|ELAVL4|ISL1|LHX1|NRXN1	-1.7	MyList
GO Biological Processes	19	GO:0050890	cognition	19_GO:0032501 multicellular organismal process	-4.1	8.4	6.3	30284	329	66	6	9.1	3.5	1996|6326|6616|6860|7143|9378	ELAVL4|SCN2A|SNAP25|SYT4|TNR|NRXN1	-1.7	MyList
GO Biological Processes	19	GO:0031018	endocrine pancreas development	19_GO:0032502 developmental process	-4.1	35	10	30284	39	66	3	4.5	2.6	3175|3642|9480	ONECUT1|INSM1|ONECUT2	-1.7	MyList
GO Biological Processes	19	GO:0030001	metal ion transport	19_GO:0051179 localization	-4.1	5.6	5.6	30284	656	66	8	12	4	783|6326|6616|9312|55799|55800|90134|728215	CACNB2|SCN2A|SNAP25|KCNB2|CACNA2D3|SCN3B|KCNH7|NALF1	-1.7	MyList
GO Biological Processes	19	GO:0007626	locomotory behavior	19_GO:0032501 multicellular organismal process	-4	11	6.8	30284	207	66	5	7.6	3.3	1826|1996|6616|7143|57626	DSCAM|ELAVL4|SNAP25|TNR|KLHL1	-1.7	MyList
GO Biological Processes	19	GO:0086091	regulation of heart rate by cardiac conduction	19_GO:0032501 multicellular organismal process	-4	34	9.9	30284	40	66	3	4.5	2.6	783|3670|55800	CACNB2|ISL1|SCN3B	-1.7	MyList
GO Cellular Components	20	GO:0098982	GABA-ergic synapse		-4	17	7.8	30284	108	66	4	6.1	2.9	6750|9378|30010|55799	SST|NRXN1|NXPH1|CACNA2D3	-1.7	MyList
GO Biological Processes	19	GO:1990806	ligand-gated ion channel signaling pathway	19_GO:0050896 response to stimulus	-4	34	9.8	30284	41	66	3	4.5	2.6	2891|2898|9378	GRIA2|GRIK2|NRXN1	-1.6	MyList
GO Cellular Components	20	GO:0031045	dense core granule		-3.9	32	9.5	30284	43	66	3	4.5	2.6	6750|6860|7857	SST|SYT4|SCG2	-1.6	MyList
GO Biological Processes	19	GO:0098662	inorganic cation transmembrane transport	19_GO:0051179 localization	-3.9	5.4	5.4	30284	686	66	8	12	4	783|6326|6616|9312|55799|55800|90134|728215	CACNB2|SCN2A|SNAP25|KCNB2|CACNA2D3|SCN3B|KCNH7|NALF1	-1.6	MyList
GO Biological Processes	19	GO:0031346	positive regulation of cell projection organization	19_GO:0048518 positive regulation of biological process	-3.9	7.6	5.9	30284	360	66	6	9.1	3.5	1826|1996|5789|6014|11075|51761	DSCAM|ELAVL4|PTPRD|RIT2|STMN2|ATP8A2	-1.5	MyList
GO Cellular Components	20	GO:0014069	postsynaptic density		-3.9	7.6	5.9	30284	360	66	6	9.1	3.5	2891|2898|6457|8224|8499|51617	GRIA2|GRIK2|SH3GL3|SYN3|PPFIA2|NSG2	-1.5	MyList
GO Biological Processes	19	GO:0086002	cardiac muscle cell action potential involved in contraction	19_GO:0032501 multicellular organismal process	-3.9	30	9.2	30284	46	66	3	4.5	2.6	783|6326|55800	CACNB2|SCN2A|SCN3B	-1.5	MyList
GO Biological Processes	19	GO:0007411	axon guidance	19_GO:0032502 developmental process	-3.8	10	6.4	30284	228	66	5	7.6	3.3	1826|3670|3975|7143|9378	DSCAM|ISL1|LHX1|TNR|NRXN1	-1.5	MyList
GO Biological Processes	19	GO:0006941	striated muscle contraction	19_GO:0032501 multicellular organismal process	-3.8	15	7.3	30284	121	66	4	6.1	2.9	783|6326|51761|55800	CACNB2|SCN2A|ATP8A2|SCN3B	-1.5	MyList
GO Biological Processes	19	GO:0097485	neuron projection guidance	19_GO:0032502 developmental process	-3.8	10	6.4	30284	229	66	5	7.6	3.3	1826|3670|3975|7143|9378	DSCAM|ISL1|LHX1|TNR|NRXN1	-1.5	MyList
GO Biological Processes	19	GO:0035249	synaptic transmission, glutamatergic	19_GO:0050789 regulation of biological process	-3.8	29	9.1	30284	47	66	3	4.5	2.6	2891|2898|7143	GRIA2|GRIK2|TNR	-1.5	MyList
GO Biological Processes	19	GO:0071363	cellular response to growth factor stimulus	19_GO:0050896 response to stimulus	-3.8	6.1	5.5	30284	530	66	7	11	3.8	1745|1996|3175|3975|5789|9480|11075	DLX1|ELAVL4|ONECUT1|LHX1|PTPRD|ONECUT2|STMN2	-1.5	MyList
GO Biological Processes	19	GO:0031644	regulation of nervous system process	19_GO:0032501 multicellular organismal process	-3.8	15	7.2	30284	124	66	4	6.1	2.9	7143|9378|22999|56853	TNR|NRXN1|RIMS1|CELF4	-1.5	MyList
GO Molecular Functions	21	GO:0005267	potassium channel activity		-3.8	15	7.2	30284	124	66	4	6.1	2.9	2898|6616|9312|90134	GRIK2|SNAP25|KCNB2|KCNH7	-1.5	MyList
GO Biological Processes	19	GO:2000300	regulation of synaptic vesicle exocytosis	19_GO:0051179 localization	-3.8	29	9	30284	48	66	3	4.5	2.6	6860|8499|22999	SYT4|PPFIA2|RIMS1	-1.5	MyList
GO Biological Processes	19	GO:0007215	glutamate receptor signaling pathway	19_GO:0050896 response to stimulus	-3.8	28	8.9	30284	49	66	3	4.5	2.6	2891|2898|9378	GRIA2|GRIK2|NRXN1	-1.5	MyList
GO Cellular Components	20	GO:0032279	asymmetric synapse		-3.8	7.3	5.8	30284	376	66	6	9.1	3.5	2891|2898|6457|8224|8499|51617	GRIA2|GRIK2|SH3GL3|SYN3|PPFIA2|NSG2	-1.5	MyList
GO Biological Processes	19	GO:0098815	modulation of excitatory postsynaptic potential	19_GO:0032501 multicellular organismal process	-3.7	28	8.8	30284	50	66	3	4.5	2.6	9378|22999|56853	NRXN1|RIMS1|CELF4	-1.4	MyList
GO Molecular Functions	21	GO:0005272	sodium channel activity		-3.7	27	8.7	30284	51	66	3	4.5	2.6	2898|6326|55800	GRIK2|SCN2A|SCN3B	-1.4	MyList
GO Biological Processes	19	GO:0051640	organelle localization	19_GO:0051179 localization	-3.7	5.8	5.3	30284	551	66	7	11	3.8	6616|6860|8224|8499|9378|22999|85300	SNAP25|SYT4|SYN3|PPFIA2|NRXN1|RIMS1|ATCAY	-1.4	MyList
GO Molecular Functions	21	GO:0005262	calcium channel activity		-3.7	14	7	30284	131	66	4	6.1	2.9	783|2898|55799|728215	CACNB2|GRIK2|CACNA2D3|NALF1	-1.4	MyList
GO Biological Processes	19	GO:0035270	endocrine system development	19_GO:0032502 developmental process	-3.7	14	7	30284	131	66	4	6.1	2.9	3175|3642|3670|9480	ONECUT1|INSM1|ISL1|ONECUT2	-1.4	MyList
GO Biological Processes	19	GO:0086003	cardiac muscle cell contraction	19_GO:0032501 multicellular organismal process	-3.7	26	8.6	30284	52	66	3	4.5	2.6	783|6326|55800	CACNB2|SCN2A|SCN3B	-1.4	MyList
GO Cellular Components	20	GO:0030315	T-tubule		-3.7	26	8.5	30284	53	66	3	4.5	2.6	288|783|6326	ANK3|CACNB2|SCN2A	-1.4	MyList
GO Biological Processes	19	GO:0021695	cerebellar cortex development	19_GO:0032502 developmental process	-3.7	26	8.5	30284	53	66	3	4.5	2.6	3975|9378|57626	LHX1|NRXN1|KLHL1	-1.4	MyList
GO Biological Processes	19	GO:0070848	response to growth factor	19_GO:0050896 response to stimulus	-3.7	5.7	5.3	30284	562	66	7	11	3.8	1745|1996|3175|3975|5789|9480|11075	DLX1|ELAVL4|ONECUT1|LHX1|PTPRD|ONECUT2|STMN2	-1.4	MyList
GO Cellular Components	20	GO:0099572	postsynaptic specialization		-3.6	7	5.6	30284	396	66	6	9.1	3.5	2891|2898|6457|8224|8499|51617	GRIA2|GRIK2|SH3GL3|SYN3|PPFIA2|NSG2	-1.4	MyList
GO Cellular Components	20	GO:0030658	transport vesicle membrane		-3.6	9	6	30284	254	66	5	7.6	3.3	5799|6860|8224|29106|115827	PTPRN2|SYT4|SYN3|SCG3|RAB3C	-1.4	MyList
GO Biological Processes	19	GO:0045165	cell fate commitment	19_GO:0032502 developmental process	-3.6	8.9	6	30284	257	66	5	7.6	3.3	1745|3175|3670|9480|23040	DLX1|ONECUT1|ISL1|ONECUT2|MYT1L	-1.3	MyList
GO Biological Processes	19	GO:0086001	cardiac muscle cell action potential	19_GO:0065007 biological regulation	-3.6	24	8.2	30284	57	66	3	4.5	2.6	783|6326|55800	CACNB2|SCN2A|SCN3B	-1.3	MyList
GO Biological Processes	19	GO:0000381	regulation of alternative mRNA splicing, via spliceosome	19_GO:0050789 regulation of biological process	-3.6	24	8.2	30284	57	66	3	4.5	2.6	11189|56853|84530	CELF3|CELF4|SRRM4	-1.3	MyList
GO Biological Processes	19	GO:0098742	cell-cell adhesion via plasma-membrane adhesion molecules	19_GO:0009987 cellular process	-3.6	8.8	5.9	30284	262	66	5	7.6	3.3	1016|1826|5789|9378|253559	CDH18|DSCAM|PTPRD|NRXN1|CADM2	-1.3	MyList
GO Cellular Components	20	GO:0099501	exocytic vesicle membrane		-3.6	13	6.6	30284	143	66	4	6.1	2.9	5799|6860|8224|115827	PTPRN2|SYT4|SYN3|RAB3C	-1.3	MyList
GO Cellular Components	20	GO:0030672	synaptic vesicle membrane		-3.6	13	6.6	30284	143	66	4	6.1	2.9	5799|6860|8224|115827	PTPRN2|SYT4|SYN3|RAB3C	-1.3	MyList
GO Biological Processes	19	GO:0030900	forebrain development	19_GO:0032502 developmental process	-3.6	6.7	5.4	30284	412	66	6	9.1	3.5	1745|1996|3670|3975|6326|7143	DLX1|ELAVL4|ISL1|LHX1|SCN2A|TNR	-1.3	MyList
GO Biological Processes	19	GO:0098660	inorganic ion transmembrane transport	19_GO:0051179 localization	-3.5	4.7	4.9	30284	780	66	8	12	4	783|6326|6616|9312|55799|55800|90134|728215	CACNB2|SCN2A|SNAP25|KCNB2|CACNA2D3|SCN3B|KCNH7|NALF1	-1.3	MyList
GO Molecular Functions	21	GO:0036002	pre-mRNA binding		-3.5	23	8	30284	59	66	3	4.5	2.6	1996|11189|56853	ELAVL4|CELF3|CELF4	-1.3	MyList
GO Molecular Functions	21	GO:0015085	calcium ion transmembrane transporter activity		-3.5	12	6.5	30284	147	66	4	6.1	2.9	783|2898|55799|728215	CACNB2|GRIK2|CACNA2D3|NALF1	-1.3	MyList
GO Biological Processes	19	GO:0071709	membrane assembly	19_GO:0009987 cellular process	-3.5	22	7.8	30284	62	66	3	4.5	2.6	288|5789|9378	ANK3|PTPRD|NRXN1	-1.2	MyList
GO Biological Processes	19	GO:0016079	synaptic vesicle exocytosis	19_GO:0051179 localization	-3.4	22	7.7	30284	64	66	3	4.5	2.6	6616|6860|22999	SNAP25|SYT4|RIMS1	-1.2	MyList
GO Biological Processes	19	GO:0019226	transmission of nerve impulse	19_GO:0032501 multicellular organismal process	-3.4	22	7.7	30284	64	66	3	4.5	2.6	288|2898|6326	ANK3|GRIK2|SCN2A	-1.2	MyList
GO Biological Processes	19	GO:0050806	positive regulation of synaptic transmission	19_GO:0048518 positive regulation of biological process	-3.4	12	6.3	30284	156	66	4	6.1	2.9	2898|6616|7143|9378	GRIK2|SNAP25|TNR|NRXN1	-1.2	MyList
GO Biological Processes	19	GO:0051965	positive regulation of synapse assembly	19_GO:0032502 developmental process	-3.4	21	7.5	30284	66	66	3	4.5	2.6	5789|9378|158038	PTPRD|NRXN1|LINGO2	-1.2	MyList
GO Biological Processes	19	GO:0061337	cardiac conduction	19_GO:0032501 multicellular organismal process	-3.4	21	7.5	30284	66	66	3	4.5	2.6	783|3670|55800	CACNB2|ISL1|SCN3B	-1.2	MyList
GO Molecular Functions	21	GO:0015079	potassium ion transmembrane transporter activity		-3.4	11	6.2	30284	160	66	4	6.1	2.9	2898|6616|9312|90134	GRIK2|SNAP25|KCNB2|KCNH7	-1.2	MyList
GO Molecular Functions	21	GO:0099106	ion channel regulator activity		-3.4	11	6.2	30284	160	66	4	6.1	2.9	2259|9312|9378|55800	FGF14|KCNB2|NRXN1|SCN3B	-1.2	MyList
GO Biological Processes	19	GO:0007612	learning	19_GO:0032501 multicellular organismal process	-3.4	11	6.2	30284	160	66	4	6.1	2.9	1996|6616|7143|9378	ELAVL4|SNAP25|TNR|NRXN1	-1.2	MyList
GO Biological Processes	19	GO:0051046	regulation of secretion	19_GO:0051179 localization	-3.4	5.1	4.9	30284	626	66	7	11	3.8	3670|5799|6616|6860|8499|22999|115827	ISL1|PTPRN2|SNAP25|SYT4|PPFIA2|RIMS1|RAB3C	-1.2	MyList
GO Biological Processes	19	GO:0060042	retina morphogenesis in camera-type eye	19_GO:0032502 developmental process	-3.4	21	7.5	30284	67	66	3	4.5	2.6	1826|3975|51761	DSCAM|LHX1|ATP8A2	-1.2	MyList
GO Biological Processes	19	GO:0044091	membrane biogenesis	19_GO:0009987 cellular process	-3.3	20	7.4	30284	69	66	3	4.5	2.6	288|5789|9378	ANK3|PTPRD|NRXN1	-1.1	MyList
GO Molecular Functions	21	GO:0016247	channel regulator activity		-3.3	11	6	30284	168	66	4	6.1	2.9	2259|9312|9378|55800	FGF14|KCNB2|NRXN1|SCN3B	-1.1	MyList
GO Biological Processes	19	GO:0048663	neuron fate commitment	19_GO:0032502 developmental process	-3.3	19	7.2	30284	71	66	3	4.5	2.6	1745|3670|23040	DLX1|ISL1|MYT1L	-1.1	MyList
GO Biological Processes	19	GO:0051963	regulation of synapse assembly	19_GO:0032502 developmental process	-3.3	11	6	30284	169	66	4	6.1	2.9	5789|6616|9378|158038	PTPRD|SNAP25|NRXN1|LINGO2	-1.1	MyList
GO Molecular Functions	21	GO:0141108	transporter regulator activity		-3.3	11	6	30284	170	66	4	6.1	2.9	2259|9312|9378|55800	FGF14|KCNB2|NRXN1|SCN3B	-1.1	MyList
GO Biological Processes	19	GO:0060041	retina development in camera-type eye	19_GO:0032502 developmental process	-3.3	11	6	30284	170	66	4	6.1	2.9	1641|1826|3975|51761	DCX|DSCAM|LHX1|ATP8A2	-1.1	MyList
GO Biological Processes	19	GO:0048639	positive regulation of developmental growth	19_GO:0040007 growth	-3.3	11	6	30284	171	66	4	6.1	2.9	1826|6860|22999|51761	DSCAM|SYT4|RIMS1|ATP8A2	-1.1	MyList
GO Biological Processes	19	GO:0051966	regulation of synaptic transmission, glutamatergic	19_GO:0050789 regulation of biological process	-3.2	18	6.9	30284	77	66	3	4.5	2.6	2898|7143|9378	GRIK2|TNR|NRXN1	-1	MyList
GO Biological Processes	19	GO:0070252	actin-mediated cell contraction	19_GO:0009987 cellular process	-3.2	18	6.9	30284	78	66	3	4.5	2.6	783|6326|55800	CACNB2|SCN2A|SCN3B	-1	MyList
GO Cellular Components	20	GO:0045211	postsynaptic membrane		-3.2	7.1	5.2	30284	321	66	5	7.6	3.3	288|1607|2891|2898|51617	ANK3|DGKB|GRIA2|GRIK2|NSG2	-1	MyList
GO Biological Processes	19	GO:0017157	regulation of exocytosis	19_GO:0051179 localization	-3.1	10	5.7	30284	184	66	4	6.1	2.9	6860|8499|22999|115827	SYT4|PPFIA2|RIMS1|RAB3C	-0.99	MyList
GO Biological Processes	19	GO:0002028	regulation of sodium ion transport	19_GO:0051179 localization	-3.1	17	6.8	30284	80	66	3	4.5	2.6	288|2259|55800	ANK3|FGF14|SCN3B	-0.98	MyList
GO Molecular Functions	21	GO:0048306	calcium-dependent protein binding		-3.1	17	6.8	30284	80	66	3	4.5	2.6	6616|9378|11075	SNAP25|NRXN1|STMN2	-0.98	MyList
GO Biological Processes	19	GO:0048638	regulation of developmental growth	19_GO:0040007 growth	-3.1	7	5.1	30284	327	66	5	7.6	3.3	1826|6860|7143|22999|51761	DSCAM|SYT4|TNR|RIMS1|ATP8A2	-0.97	MyList
GO Biological Processes	19	GO:0031345	negative regulation of cell projection organization	19_GO:0048519 negative regulation of biological process	-3.1	9.8	5.6	30284	188	66	4	6.1	2.9	6014|7143|9378|11075	RIT2|TNR|NRXN1|STMN2	-0.96	MyList
GO Biological Processes	19	GO:0003407	neural retina development	19_GO:0032502 developmental process	-3.1	17	6.6	30284	83	66	3	4.5	2.6	1826|3975|51761	DSCAM|LHX1|ATP8A2	-0.95	MyList
GO Biological Processes	19	GO:0060048	cardiac muscle contraction	19_GO:0032501 multicellular organismal process	-3.1	16	6.6	30284	84	66	3	4.5	2.6	783|6326|55800	CACNB2|SCN2A|SCN3B	-0.93	MyList
GO Cellular Components	20	GO:0048786	presynaptic active zone		-3.1	16	6.6	30284	85	66	3	4.5	2.6	8499|22999|55799	PPFIA2|RIMS1|CACNA2D3	-0.92	MyList
GO Biological Processes	19	GO:0046928	regulation of neurotransmitter secretion	19_GO:0051179 localization	-3.1	16	6.6	30284	85	66	3	4.5	2.6	6860|8499|22999	SYT4|PPFIA2|RIMS1	-0.92	MyList
GO Biological Processes	19	GO:0072659	protein localization to plasma membrane	19_GO:0051179 localization	-3	9.3	5.5	30284	198	66	4	6.1	2.9	288|783|9312|55800	ANK3|CACNB2|KCNB2|SCN3B	-0.89	MyList
GO Biological Processes	19	GO:0008306	associative learning	19_GO:0032501 multicellular organismal process	-3	15	6.3	30284	91	66	3	4.5	2.6	1996|6616|7143	ELAVL4|SNAP25|TNR	-0.84	MyList
GO Biological Processes	19	GO:0043270	positive regulation of monoatomic ion transport	19_GO:0051179 localization	-2.9	8.7	5.3	30284	210	66	4	6.1	2.9	288|783|6000|55800	ANK3|CACNB2|RGS7|SCN3B	-0.8	MyList
GO Biological Processes	19	GO:0060627	regulation of vesicle-mediated transport	19_GO:0051179 localization	-2.9	5	4.4	30284	547	66	6	9.1	3.5	6014|6457|6860|8499|22999|115827	RIT2|SH3GL3|SYT4|PPFIA2|RIMS1|RAB3C	-0.78	MyList
GO Biological Processes	19	GO:0098609	cell-cell adhesion	19_GO:0009987 cellular process	-2.9	5	4.4	30284	551	66	6	9.1	3.5	1016|1826|5789|7143|9378|253559	CDH18|DSCAM|PTPRD|TNR|NRXN1|CADM2	-0.77	MyList
GO Molecular Functions	21	GO:0005249	voltage-gated potassium channel activity		-2.9	14	6	30284	98	66	3	4.5	2.6	6616|9312|90134	SNAP25|KCNB2|KCNH7	-0.77	MyList
GO Biological Processes	19	GO:2001257	regulation of cation channel activity	19_GO:0051179 localization	-2.9	14	6	30284	98	66	3	4.5	2.6	288|783|2259	ANK3|CACNB2|FGF14	-0.77	MyList
GO Cellular Components	20	GO:0098685	Schaffer collateral - CA1 synapse		-2.9	14	6	30284	98	66	3	4.5	2.6	5789|7143|9118	PTPRD|TNR|INA	-0.77	MyList
GO Biological Processes	19	GO:0050767	regulation of neurogenesis	19_GO:0032502 developmental process	-2.9	6.2	4.7	30284	372	66	5	7.6	3.3	1745|1826|5789|6860|7143	DLX1|DSCAM|PTPRD|SYT4|TNR	-0.76	MyList
GO Biological Processes	19	GO:0061024	membrane organization	19_GO:0009987 cellular process	-2.9	4.2	4.2	30284	764	66	7	11	3.8	288|5789|6616|6860|9378|22999|51761	ANK3|PTPRD|SNAP25|SYT4|NRXN1|RIMS1|ATP8A2	-0.75	MyList
GO Cellular Components	20	GO:0034705	potassium channel complex		-2.9	14	6	30284	100	66	3	4.5	2.6	2898|6616|9312	GRIK2|SNAP25|KCNB2	-0.75	MyList
GO Biological Processes	19	GO:0060047	heart contraction	19_GO:0032501 multicellular organismal process	-2.9	14	6	30284	100	66	3	4.5	2.6	783|6326|55800	CACNB2|SCN2A|SCN3B	-0.75	MyList
GO Biological Processes	19	GO:0030048	actin filament-based movement	19_GO:0009987 cellular process	-2.8	14	5.9	30284	101	66	3	4.5	2.6	783|6326|55800	CACNB2|SCN2A|SCN3B	-0.74	MyList
GO Biological Processes	19	GO:0048167	regulation of synaptic plasticity	19_GO:0050789 regulation of biological process	-2.8	8.2	5.1	30284	223	66	4	6.1	2.9	2898|6616|6860|7143	GRIK2|SNAP25|SYT4|TNR	-0.73	MyList
GO Molecular Functions	21	GO:0050839	cell adhesion molecule binding		-2.8	4.9	4.3	30284	567	66	6	9.1	3.5	288|1016|1826|5789|9378|10085	ANK3|CDH18|DSCAM|PTPRD|NRXN1|EDIL3	-0.73	MyList
GO Biological Processes	19	GO:0051588	regulation of neurotransmitter transport	19_GO:0051179 localization	-2.8	13	5.9	30284	103	66	3	4.5	2.6	6860|8499|22999	SYT4|PPFIA2|RIMS1	-0.72	MyList
GO Biological Processes	19	GO:1903530	regulation of secretion by cell	19_GO:0051179 localization	-2.8	4.8	4.3	30284	571	66	6	9.1	3.5	3670|6616|6860|8499|22999|115827	ISL1|SNAP25|SYT4|PPFIA2|RIMS1|RAB3C	-0.72	MyList
GO Biological Processes	19	GO:0002027	regulation of heart rate	19_GO:0032501 multicellular organismal process	-2.8	13	5.8	30284	106	66	3	4.5	2.6	783|3670|55800	CACNB2|ISL1|SCN3B	-0.69	MyList
GO Biological Processes	19	GO:0021549	cerebellum development	19_GO:0032502 developmental process	-2.8	13	5.7	30284	108	66	3	4.5	2.6	3975|9378|57626	LHX1|NRXN1|KLHL1	-0.67	MyList
GO Biological Processes	19	GO:0060078	regulation of postsynaptic membrane potential	19_GO:0065007 biological regulation	-2.8	13	5.7	30284	109	66	3	4.5	2.6	2891|2898|56853	GRIA2|GRIK2|CELF4	-0.66	MyList
GO Biological Processes	19	GO:0006936	muscle contraction	19_GO:0032501 multicellular organismal process	-2.7	7.7	4.9	30284	237	66	4	6.1	2.9	783|6326|51761|55800	CACNB2|SCN2A|ATP8A2|SCN3B	-0.66	MyList
GO Biological Processes	19	GO:1990778	protein localization to cell periphery	19_GO:0051179 localization	-2.7	7.7	4.9	30284	237	66	4	6.1	2.9	288|783|9312|55800	ANK3|CACNB2|KCNB2|SCN3B	-0.66	MyList
GO Biological Processes	19	GO:0006887	exocytosis	19_GO:0051179 localization	-2.7	7.7	4.9	30284	237	66	4	6.1	2.9	6616|6860|22999|115827	SNAP25|SYT4|RIMS1|RAB3C	-0.66	MyList
GO Biological Processes	19	GO:0048024	regulation of mRNA splicing, via spliceosome	19_GO:0050789 regulation of biological process	-2.7	12	5.6	30284	111	66	3	4.5	2.6	11189|56853|84530	CELF3|CELF4|SRRM4	-0.65	MyList
GO Biological Processes	19	GO:0010959	regulation of metal ion transport	19_GO:0051179 localization	-2.7	5.7	4.4	30284	403	66	5	7.6	3.3	288|783|2259|6000|55800	ANK3|CACNB2|FGF14|RGS7|SCN3B	-0.65	MyList
GO Biological Processes	19	GO:1901890	positive regulation of cell junction assembly	19_GO:0048518 positive regulation of biological process	-2.7	12	5.6	30284	112	66	3	4.5	2.6	5789|9378|158038	PTPRD|NRXN1|LINGO2	-0.64	MyList
GO Biological Processes	19	GO:0003015	heart process	19_GO:0032501 multicellular organismal process	-2.7	12	5.6	30284	113	66	3	4.5	2.6	783|6326|55800	CACNB2|SCN2A|SCN3B	-0.64	MyList
GO Biological Processes	19	GO:0099173	postsynapse organization	19_GO:0009987 cellular process	-2.7	12	5.5	30284	114	66	3	4.5	2.6	8499|9118|9378	PPFIA2|INA|NRXN1	-0.63	MyList
GO Biological Processes	19	GO:0001558	regulation of cell growth	19_GO:0040007 growth	-2.7	5.6	4.4	30284	410	66	5	7.6	3.3	1826|6860|7143|22999|256130	DSCAM|SYT4|TNR|RIMS1|TMEM196	-0.63	MyList
GO Biological Processes	19	GO:0051402	neuron apoptotic process	19_GO:0009987 cellular process	-2.7	12	5.5	30284	115	66	3	4.5	2.6	1745|2898|6326	DLX1|GRIK2|SCN2A	-0.62	MyList
GO Biological Processes	19	GO:0016358	dendrite development	19_GO:0032502 developmental process	-2.7	12	5.5	30284	115	66	3	4.5	2.6	1826|1996|57626	DSCAM|ELAVL4|KLHL1	-0.62	MyList
GO Biological Processes	19	GO:0048880	sensory system development	19_GO:0032502 developmental process	-2.7	5.5	4.3	30284	414	66	5	7.6	3.3	1641|1826|3670|3975|51761	DCX|DSCAM|ISL1|LHX1|ATP8A2	-0.61	MyList
GO Biological Processes	19	GO:0022037	metencephalon development	19_GO:0032502 developmental process	-2.7	12	5.4	30284	118	66	3	4.5	2.6	3975|9378|57626	LHX1|NRXN1|KLHL1	-0.6	MyList
GO Biological Processes	19	GO:0040008	regulation of growth	19_GO:0040007 growth	-2.7	4.5	4.1	30284	616	66	6	9.1	3.5	1826|6860|7143|22999|51761|256130	DSCAM|SYT4|TNR|RIMS1|ATP8A2|TMEM196	-0.59	MyList
GO Biological Processes	19	GO:0045927	positive regulation of growth	19_GO:0040007 growth	-2.6	7.1	4.6	30284	259	66	4	6.1	2.9	1826|6860|22999|51761	DSCAM|SYT4|RIMS1|ATP8A2	-0.55	MyList
GO Biological Processes	19	GO:1903305	regulation of regulated secretory pathway	19_GO:0051179 localization	-2.6	11	5.2	30284	126	66	3	4.5	2.6	6860|8499|22999	SYT4|PPFIA2|RIMS1	-0.52	MyList
GO Cellular Components	20	GO:0098839	postsynaptic density membrane		-2.6	11	5.2	30284	126	66	3	4.5	2.6	2891|2898|51617	GRIA2|GRIK2|NSG2	-0.52	MyList
GO Cellular Components	20	GO:0005802	trans-Golgi network		-2.6	6.9	4.5	30284	265	66	4	6.1	2.9	6616|23057|51617|51761	SNAP25|NMNAT2|NSG2|ATP8A2	-0.52	MyList
GO Biological Processes	19	GO:0007613	memory	19_GO:0032501 multicellular organismal process	-2.5	11	5.1	30284	129	66	3	4.5	2.6	6326|6616|6860	SCN2A|SNAP25|SYT4	-0.5	MyList
GO Biological Processes	19	GO:1901888	regulation of cell junction assembly	19_GO:0050789 regulation of biological process	-2.5	6.8	4.5	30284	270	66	4	6.1	2.9	5789|6616|9378|158038	PTPRD|SNAP25|NRXN1|LINGO2	-0.49	MyList
GO Biological Processes	19	GO:0010977	negative regulation of neuron projection development	19_GO:0032502 developmental process	-2.5	11	5.1	30284	131	66	3	4.5	2.6	6014|7143|11075	RIT2|TNR|STMN2	-0.48	MyList
GO Biological Processes	19	GO:0050684	regulation of mRNA processing	19_GO:0050789 regulation of biological process	-2.5	10	5.1	30284	133	66	3	4.5	2.6	11189|56853|84530	CELF3|CELF4|SRRM4	-0.47	MyList
GO Biological Processes	19	GO:0007416	synapse assembly	19_GO:0032502 developmental process	-2.5	10	5.1	30284	133	66	3	4.5	2.6	1826|5789|9378	DSCAM|PTPRD|NRXN1	-0.47	MyList
GO Biological Processes	19	GO:0021537	telencephalon development	19_GO:0032502 developmental process	-2.5	6.6	4.4	30284	280	66	4	6.1	2.9	1745|3975|6326|7143	DLX1|LHX1|SCN2A|TNR	-0.45	MyList
GO Molecular Functions	21	GO:0099094	ligand-gated monoatomic cation channel activity		-2.5	10	5	30284	136	66	3	4.5	2.6	2891|2898|90134	GRIA2|GRIK2|KCNH7	-0.45	MyList
GO Molecular Functions	21	GO:0044325	transmembrane transporter binding		-2.5	10	5	30284	136	66	3	4.5	2.6	288|6616|55800	ANK3|SNAP25|SCN3B	-0.45	MyList
GO Biological Processes	19	GO:0048593	camera-type eye morphogenesis	19_GO:0032502 developmental process	-2.5	10	5	30284	137	66	3	4.5	2.6	1826|3975|51761	DSCAM|LHX1|ATP8A2	-0.44	MyList
GO Biological Processes	19	GO:0051962	positive regulation of nervous system development	19_GO:0032502 developmental process	-2.5	6.4	4.3	30284	285	66	4	6.1	2.9	1826|5789|9378|158038	DSCAM|PTPRD|NRXN1|LINGO2	-0.43	MyList
GO Biological Processes	19	GO:0045055	regulated exocytosis	19_GO:0051179 localization	-2.5	9.9	4.9	30284	139	66	3	4.5	2.6	6616|6860|22999	SNAP25|SYT4|RIMS1	-0.43	MyList
GO Biological Processes	19	GO:0050768	negative regulation of neurogenesis	19_GO:0032502 developmental process	-2.5	9.9	4.9	30284	139	66	3	4.5	2.6	1745|6860|7143	DLX1|SYT4|TNR	-0.43	MyList
GO Biological Processes	19	GO:0072657	protein localization to membrane	19_GO:0051179 localization	-2.4	4.9	4	30284	472	66	5	7.6	3.3	288|783|9312|9378|55800	ANK3|CACNB2|KCNB2|NRXN1|SCN3B	-0.41	MyList
GO Biological Processes	19	GO:0043269	regulation of monoatomic ion transport	19_GO:0051179 localization	-2.4	4.9	4	30284	472	66	5	7.6	3.3	288|783|2259|6000|55800	ANK3|CACNB2|FGF14|RGS7|SCN3B	-0.41	MyList
GO Biological Processes	19	GO:1904064	positive regulation of cation transmembrane transport	19_GO:0051179 localization	-2.4	9.7	4.9	30284	142	66	3	4.5	2.6	288|783|6000	ANK3|CACNB2|RGS7	-0.41	MyList
GO Cellular Components	20	GO:0042383	sarcolemma		-2.4	9.6	4.8	30284	143	66	3	4.5	2.6	288|783|6326	ANK3|CACNB2|SCN2A	-0.4	MyList
GO Biological Processes	19	GO:0003012	muscle system process	19_GO:0032501 multicellular organismal process	-2.4	6.2	4.2	30284	297	66	4	6.1	2.9	783|6326|51761|55800	CACNB2|SCN2A|ATP8A2|SCN3B	-0.38	MyList
GO Biological Processes	19	GO:0051961	negative regulation of nervous system development	19_GO:0032502 developmental process	-2.4	9.4	4.8	30284	147	66	3	4.5	2.6	1745|6860|7143	DLX1|SYT4|TNR	-0.38	MyList
GO Molecular Functions	21	GO:0005509	calcium ion binding		-2.4	3.9	3.7	30284	703	66	6	9.1	3.5	1016|1607|6860|9378|10085|50859	CDH18|DGKB|SYT4|NRXN1|EDIL3|SPOCK3	-0.36	MyList
GO Biological Processes	19	GO:0034329	cell junction assembly	19_GO:0009987 cellular process	-2.4	6.1	4.1	30284	303	66	4	6.1	2.9	1016|1826|5789|9378	CDH18|DSCAM|PTPRD|NRXN1	-0.35	MyList
GO Cellular Components	20	GO:0043204	perikaryon		-2.3	9.1	4.7	30284	152	66	3	4.5	2.6	1996|5126|9312	ELAVL4|PCSK2|KCNB2	-0.34	MyList
GO Biological Processes	19	GO:0034767	positive regulation of monoatomic ion transmembrane transport	19_GO:0051179 localization	-2.3	9.1	4.7	30284	152	66	3	4.5	2.6	288|783|6000	ANK3|CACNB2|RGS7	-0.34	MyList
GO Biological Processes	19	GO:1904062	regulation of monoatomic cation transmembrane transport	19_GO:0051179 localization	-2.3	5.9	4.1	30284	311	66	4	6.1	2.9	288|783|2259|6000	ANK3|CACNB2|FGF14|RGS7	-0.32	MyList
GO Cellular Components	20	GO:0099634	postsynaptic specialization membrane		-2.3	8.8	4.6	30284	156	66	3	4.5	2.6	2891|2898|51617	GRIA2|GRIK2|NSG2	-0.32	MyList
GO Biological Processes	19	GO:0050905	neuromuscular process	19_GO:0032501 multicellular organismal process	-2.3	8.7	4.5	30284	159	66	3	4.5	2.6	7143|9378|51761	TNR|NRXN1|ATP8A2	-0.3	MyList
GO Biological Processes	19	GO:0030902	hindbrain development	19_GO:0032502 developmental process	-2.3	8.7	4.5	30284	159	66	3	4.5	2.6	3975|9378|57626	LHX1|NRXN1|KLHL1	-0.3	MyList
GO Biological Processes	19	GO:0051129	negative regulation of cellular component organization	19_GO:0048519 negative regulation of biological process	-2.3	3.8	3.5	30284	730	66	6	9.1	3.5	3670|6014|6457|7143|9378|11075	ISL1|RIT2|SH3GL3|TNR|NRXN1|STMN2	-0.3	MyList
GO Cellular Components	20	GO:0030667	secretory granule membrane		-2.3	5.7	4	30284	322	66	4	6.1	2.9	5799|6616|6860|29106	PTPRN2|SNAP25|SYT4|SCG3	-0.28	MyList
GO Biological Processes	19	GO:0061025	membrane fusion	19_GO:0009987 cellular process	-2.3	8.4	4.5	30284	163	66	3	4.5	2.6	6616|6860|22999	SNAP25|SYT4|RIMS1	-0.27	MyList
GO Biological Processes	19	GO:0071560	cellular response to transforming growth factor beta stimulus	19_GO:0050896 response to stimulus	-2.3	8.4	4.5	30284	163	66	3	4.5	2.6	1745|3175|9480	DLX1|ONECUT1|ONECUT2	-0.27	MyList
GO Molecular Functions	21	GO:0015081	sodium ion transmembrane transporter activity		-2.3	8.4	4.4	30284	164	66	3	4.5	2.6	2898|6326|55800	GRIK2|SCN2A|SCN3B	-0.27	MyList
GO Cellular Components	20	GO:0019898	extrinsic component of membrane		-2.2	8.3	4.4	30284	165	66	3	4.5	2.6	1016|6616|8224	CDH18|SNAP25|SYN3	-0.26	MyList
GO Biological Processes	19	GO:0048592	eye morphogenesis	19_GO:0032502 developmental process	-2.2	8.3	4.4	30284	166	66	3	4.5	2.6	1826|3975|51761	DSCAM|LHX1|ATP8A2	-0.26	MyList
GO Biological Processes	19	GO:0030307	positive regulation of cell growth	19_GO:0040007 growth	-2.2	8.3	4.4	30284	166	66	3	4.5	2.6	1826|6860|22999	DSCAM|SYT4|RIMS1	-0.26	MyList
GO Biological Processes	19	GO:0071805	potassium ion transmembrane transport	19_GO:0051179 localization	-2.2	8.2	4.4	30284	167	66	3	4.5	2.6	6616|9312|90134	SNAP25|KCNB2|KCNH7	-0.25	MyList
GO Biological Processes	19	GO:0007156	homophilic cell adhesion via plasma membrane adhesion molecules	19_GO:0009987 cellular process	-2.2	8.2	4.4	30284	168	66	3	4.5	2.6	1016|1826|253559	CDH18|DSCAM|CADM2	-0.25	MyList
GO Biological Processes	19	GO:0032412	regulation of monoatomic ion transmembrane transporter activity	19_GO:0051179 localization	-2.2	8.1	4.4	30284	169	66	3	4.5	2.6	288|783|2259	ANK3|CACNB2|FGF14	-0.24	MyList
GO Biological Processes	19	GO:0071559	response to transforming growth factor beta	19_GO:0050896 response to stimulus	-2.2	8.1	4.3	30284	170	66	3	4.5	2.6	1745|3175|9480	DLX1|ONECUT1|ONECUT2	-0.24	MyList
GO Biological Processes	19	GO:0043524	negative regulation of neuron apoptotic process	19_GO:0048519 negative regulation of biological process	-2.2	8	4.3	30284	171	66	3	4.5	2.6	1745|2898|3670	DLX1|GRIK2|ISL1	-0.23	MyList
GO Biological Processes	19	GO:0034765	regulation of monoatomic ion transmembrane transport	19_GO:0051179 localization	-2.2	5.3	3.8	30284	345	66	4	6.1	2.9	288|783|2259|6000	ANK3|CACNB2|FGF14|RGS7	-0.2	MyList
GO Biological Processes	19	GO:0022898	regulation of transmembrane transporter activity	19_GO:0051179 localization	-2.2	7.8	4.2	30284	177	66	3	4.5	2.6	288|783|2259	ANK3|CACNB2|FGF14	-0.2	MyList
GO Biological Processes	19	GO:0051650	establishment of vesicle localization	19_GO:0051179 localization	-2.2	7.7	4.2	30284	178	66	3	4.5	2.6	6616|6860|8499	SNAP25|SYT4|PPFIA2	-0.19	MyList
GO Biological Processes	19	GO:0043010	camera-type eye development	19_GO:0032502 developmental process	-2.1	5.2	3.7	30284	355	66	4	6.1	2.9	1641|1826|3975|51761	DCX|DSCAM|LHX1|ATP8A2	-0.16	MyList
GO Biological Processes	19	GO:0051668	localization within membrane	19_GO:0051179 localization	-2.1	4.1	3.5	30284	561	66	5	7.6	3.3	288|783|9312|9378|55800	ANK3|CACNB2|KCNB2|NRXN1|SCN3B	-0.16	MyList
GO Biological Processes	19	GO:0006813	potassium ion transport	19_GO:0051179 localization	-2.1	7.5	4.1	30284	184	66	3	4.5	2.6	6616|9312|90134	SNAP25|KCNB2|KCNH7	-0.16	MyList
GO Biological Processes	19	GO:1903844	regulation of cellular response to transforming growth factor beta stimulus	19_GO:0050896 response to stimulus	-2.1	7.4	4.1	30284	185	66	3	4.5	2.6	1745|3175|9480	DLX1|ONECUT1|ONECUT2	-0.15	MyList
GO Molecular Functions	21	GO:0015276	ligand-gated monoatomic ion channel activity		-2.1	7.4	4.1	30284	186	66	3	4.5	2.6	2891|2898|90134	GRIA2|GRIK2|KCNH7	-0.15	MyList
GO Biological Processes	19	GO:0043484	regulation of RNA splicing	19_GO:0050789 regulation of biological process	-2.1	7.4	4.1	30284	187	66	3	4.5	2.6	11189|56853|84530	CELF3|CELF4|SRRM4	-0.14	MyList
GO Molecular Functions	21	GO:0022834	ligand-gated channel activity		-2.1	7.3	4.1	30284	188	66	3	4.5	2.6	2891|2898|90134	GRIA2|GRIK2|KCNH7	-0.14	MyList
GO Biological Processes	19	GO:0045664	regulation of neuron differentiation	19_GO:0032502 developmental process	-2	7.1	4	30284	195	66	3	4.5	2.6	1745|3670|6457	DLX1|ISL1|SH3GL3	-0.097	MyList
GO Biological Processes	19	GO:0002064	epithelial cell development	19_GO:0032502 developmental process	-2	7	3.9	30284	197	66	3	4.5	2.6	3175|3642|9480	ONECUT1|INSM1|ONECUT2	-0.087	MyList
GO Biological Processes	19	GO:0032409	regulation of transporter activity	19_GO:0065007 biological regulation	-2	6.8	3.9	30284	202	66	3	4.5	2.6	288|783|2259	ANK3|CACNB2|FGF14	-0.059	MyList
GO Biological Processes	19	GO:0090287	regulation of cellular response to growth factor stimulus	19_GO:0050896 response to stimulus	-2	4.8	3.5	30284	384	66	4	6.1	2.9	1745|3175|9378|9480	DLX1|ONECUT1|NRXN1|ONECUT2	-0.058	MyList

## Sheet: FigS3B Neurons-down enrichment
Category	CategoryID	GO	Description	PARENT_GO	LogP	Enrichment	Z-score	#TotalGeneInLibrary	#GeneInGO	#GeneInHitList	#GeneInGOAndHitList	%InGO	STDV %InGO	GeneID	Hits	Log(q-value)	GeneList
GO Biological Processes	19	GO:0008285	negative regulation of cell population proliferation	19_GO:0048519 negative regulation of biological process	-8.1	12	9.9	30284	795	33	10	30	8	348|857|2487|3488|5730|5764|6347|7042|7101|7162	APOE|CAV1|FRZB|IGFBP5|PTGDS|PTN|CCL2|TGFB2|NR2E1|TPBG	-3.8	MyList
GO Biological Processes	19	GO:0042063	gliogenesis	19_GO:0032502 developmental process	-7.8	23	12	30284	275	33	7	21	7.1	4919|5076|6347|7042|7101|7431|79006	ROR1|PAX2|CCL2|TGFB2|NR2E1|VIM|METRN	-3.7	MyList
GO Molecular Functions	21	GO:0048018	receptor ligand activity		-7	14	9.7	30284	541	33	8	24	7.5	284|348|3488|5764|6347|7042|7044|79006	ANGPT1|APOE|IGFBP5|PTN|CCL2|TGFB2|LEFTY2|METRN	-3.2	MyList
GO Molecular Functions	21	GO:0030546	signaling receptor activator activity		-7	13	9.7	30284	548	33	8	24	7.5	284|348|3488|5764|6347|7042|7044|79006	ANGPT1|APOE|IGFBP5|PTN|CCL2|TGFB2|LEFTY2|METRN	-3.2	MyList
GO Molecular Functions	21	GO:0030545	signaling receptor regulator activity		-6.7	12	9.2	30284	598	33	8	24	7.5	284|348|3488|5764|6347|7042|7044|79006	ANGPT1|APOE|IGFBP5|PTN|CCL2|TGFB2|LEFTY2|METRN	-3.1	MyList
GO Biological Processes	19	GO:0050678	regulation of epithelial cell proliferation	19_GO:0050789 regulation of biological process	-6.6	16	9.9	30284	409	33	7	21	7.1	348|677|857|5076|5764|6347|7042	APOE|ZFP36L1|CAV1|PAX2|PTN|CCL2|TGFB2	-3	MyList
GO Biological Processes	19	GO:0040017	positive regulation of locomotion	19_GO:0040011 locomotion	-6.4	11	8.8	30284	646	33	8	24	7.5	284|857|3488|5764|6347|7018|7042|7162	ANGPT1|CAV1|IGFBP5|PTN|CCL2|TF|TGFB2|TPBG	-2.9	MyList
GO Biological Processes	19	GO:0048514	blood vessel morphogenesis	19_GO:0032502 developmental process	-6.4	15	9.5	30284	441	33	7	21	7.1	284|348|677|857|6347|7042|7101	ANGPT1|APOE|ZFP36L1|CAV1|CCL2|TGFB2|NR2E1	-2.9	MyList
GO Biological Processes	19	GO:0035239	tube morphogenesis	19_GO:0032502 developmental process	-6.2	11	8.4	30284	694	33	8	24	7.5	284|348|677|857|5076|6347|7042|7101	ANGPT1|APOE|ZFP36L1|CAV1|PAX2|CCL2|TGFB2|NR2E1	-2.8	MyList
GO Biological Processes	19	GO:0000902	cell morphogenesis	19_GO:0032502 developmental process	-6.2	10	8.3	30284	706	33	8	24	7.5	1004|5076|5764|6507|7042|7101|7162|79006	CDH6|PAX2|PTN|SLC1A3|TGFB2|NR2E1|TPBG|METRN	-2.8	MyList
GO Biological Processes	19	GO:0045596	negative regulation of cell differentiation	19_GO:0032502 developmental process	-6	9.9	8.1	30284	739	33	8	24	7.5	677|857|2487|3399|3488|5764|7042|7101	ZFP36L1|CAV1|FRZB|ID3|IGFBP5|PTN|TGFB2|NR2E1	-2.7	MyList
GO Biological Processes	19	GO:0001568	blood vessel development	19_GO:0032502 developmental process	-5.8	12	8.5	30284	534	33	7	21	7.1	284|348|677|857|6347|7042|7101	ANGPT1|APOE|ZFP36L1|CAV1|CCL2|TGFB2|NR2E1	-2.6	MyList
GO Biological Processes	19	GO:0030178	negative regulation of Wnt signaling pathway	19_GO:0048519 negative regulation of biological process	-5.8	25	11	30284	181	33	5	15	6.2	348|857|2487|7162|11197	APOE|CAV1|FRZB|TPBG|WIF1	-2.6	MyList
GO Biological Processes	19	GO:0001944	vasculature development	19_GO:0032502 developmental process	-5.7	12	8.3	30284	556	33	7	21	7.1	284|348|677|857|6347|7042|7101	ANGPT1|APOE|ZFP36L1|CAV1|CCL2|TGFB2|NR2E1	-2.5	MyList
GO Biological Processes	19	GO:0010001	glial cell differentiation	19_GO:0032502 developmental process	-5.4	21	9.9	30284	216	33	5	15	6.2	4919|5076|7101|7431|79006	ROR1|PAX2|NR2E1|VIM|METRN	-2.3	MyList
GO Biological Processes	19	GO:2000147	positive regulation of cell motility	19_GO:0040011 locomotion	-5.4	10	7.7	30284	630	33	7	21	7.1	284|857|3488|5764|6347|7018|7042	ANGPT1|CAV1|IGFBP5|PTN|CCL2|TF|TGFB2	-2.2	MyList
GO Molecular Functions	21	GO:0017147	Wnt-protein binding		-5.3	89	16	30284	31	33	3	9.1	5	2487|4919|11197	FRZB|ROR1|WIF1	-2.2	MyList
KEGG Pathway	24	hsa04350	TGF-beta signaling pathway		-5.2	34	11	30284	108	33	4	12	5.7	3399|7018|7042|7044	ID3|TF|TGFB2|LEFTY2	-2.2	MyList
GO Biological Processes	19	GO:0034341	response to type II interferon	19_GO:0044419 biological process involved in interspecies interaction between organisms	-5.2	34	11	30284	108	33	4	12	5.7	6347|7431|10410|10581	CCL2|VIM|IFITM3|IFITM2	-2.2	MyList
GO Cellular Components	20	GO:0030424	axon		-5.2	9.7	7.5	30284	660	33	7	21	7.1	4919|5630|7042|7162|7431|10882|24141	ROR1|PRPH|TGFB2|TPBG|VIM|C1QL1|LAMP5	-2.2	MyList
GO Biological Processes	19	GO:0048667	cell morphogenesis involved in neuron differentiation	19_GO:0032502 developmental process	-5.1	12	7.9	30284	449	33	6	18	6.7	5076|5764|6507|7101|7162|79006	PAX2|PTN|SLC1A3|NR2E1|TPBG|METRN	-2.1	MyList
GO Biological Processes	19	GO:0031175	neuron projection development	19_GO:0032502 developmental process	-5	9	7.1	30284	717	33	7	21	7.1	348|5076|5764|7101|7162|7431|79006	APOE|PAX2|PTN|NR2E1|TPBG|VIM|METRN	-2	MyList
GO Biological Processes	19	GO:0008283	cell population proliferation	19_GO:0009987 cellular process	-5	8.9	7.1	30284	718	33	7	21	7.1	677|857|1638|3488|4919|7042|7101	ZFP36L1|CAV1|DCT|IGFBP5|ROR1|TGFB2|NR2E1	-2	MyList
GO Biological Processes	19	GO:0071407	cellular response to organic cyclic compound	19_GO:0050896 response to stimulus	-5	12	7.7	30284	472	33	6	18	6.7	677|857|3399|3488|6507|7101	ZFP36L1|CAV1|ID3|IGFBP5|SLC1A3|NR2E1	-2	MyList
GO Biological Processes	19	GO:0048545	response to steroid hormone	19_GO:0050896 response to stimulus	-4.9	16	8.5	30284	284	33	5	15	6.2	677|857|5730|7042|7101	ZFP36L1|CAV1|PTGDS|TGFB2|NR2E1	-1.9	MyList
GO Biological Processes	19	GO:0051962	positive regulation of nervous system development	19_GO:0032502 developmental process	-4.9	16	8.5	30284	285	33	5	15	6.2	1638|5764|7101|7162|79006	DCT|PTN|NR2E1|TPBG|METRN	-1.9	MyList
GO Biological Processes	19	GO:1902692	regulation of neuroblast proliferation	19_GO:0032502 developmental process	-4.8	61	13	30284	45	33	3	9.1	5	1638|5764|7101	DCT|PTN|NR2E1	-1.9	MyList
GO Biological Processes	19	GO:0050804	modulation of chemical synaptic transmission	19_GO:0050789 regulation of biological process	-4.7	11	7.3	30284	518	33	6	18	6.7	348|5764|6347|6507|7101|24141	APOE|PTN|CCL2|SLC1A3|NR2E1|LAMP5	-1.9	MyList
GO Biological Processes	19	GO:0099177	regulation of trans-synaptic signaling	19_GO:0050789 regulation of biological process	-4.7	11	7.3	30284	519	33	6	18	6.7	348|5764|6347|6507|7101|24141	APOE|PTN|CCL2|SLC1A3|NR2E1|LAMP5	-1.9	MyList
GO Biological Processes	19	GO:0052372	modulation by symbiont of entry into host	19_GO:0044419 biological process involved in interspecies interaction between organisms	-4.7	57	13	30284	48	33	3	9.1	5	857|10410|10581	CAV1|IFITM3|IFITM2	-1.9	MyList
GO Biological Processes	19	GO:0008347	glial cell migration	19_GO:0032502 developmental process	-4.7	57	13	30284	48	33	3	9.1	5	6347|7042|7101	CCL2|TGFB2|NR2E1	-1.9	MyList
GO Biological Processes	19	GO:0030100	regulation of endocytosis	19_GO:0051179 localization	-4.7	15	8.1	30284	309	33	5	15	6.2	284|348|857|6347|7018	ANGPT1|APOE|CAV1|CCL2|TF	-1.9	MyList
GO Biological Processes	19	GO:0090090	negative regulation of canonical Wnt signaling pathway	19_GO:0048519 negative regulation of biological process	-4.7	25	9.6	30284	149	33	4	12	5.7	348|857|2487|7162	APOE|CAV1|FRZB|TPBG	-1.9	MyList
KEGG Pathway	24	hsa05144	Malaria		-4.7	55	13	30284	50	33	3	9.1	5	2995|6347|7042	GYPC|CCL2|TGFB2	-1.8	MyList
GO Cellular Components	20	GO:0005770	late endosome		-4.6	14	7.9	30284	320	33	5	15	6.2	348|7018|10410|10581|24141	APOE|TF|IFITM3|IFITM2|LAMP5	-1.8	MyList
GO Biological Processes	19	GO:0071396	cellular response to lipid	19_GO:0050896 response to stimulus	-4.6	10	7.1	30284	546	33	6	18	6.7	677|3399|5076|6347|7101|7431	ZFP36L1|ID3|PAX2|CCL2|NR2E1|VIM	-1.8	MyList
GO Biological Processes	19	GO:0045807	positive regulation of endocytosis	19_GO:0051179 localization	-4.6	23	9.2	30284	159	33	4	12	5.7	284|348|6347|7018	ANGPT1|APOE|CCL2|TF	-1.8	MyList
GO Biological Processes	19	GO:0006935	chemotaxis	19_GO:0040011 locomotion	-4.5	13	7.6	30284	341	33	5	15	6.2	284|5764|6347|7042|7162	ANGPT1|PTN|CCL2|TGFB2|TPBG	-1.7	MyList
GO Biological Processes	19	GO:0042330	taxis	19_GO:0040011 locomotion	-4.5	13	7.6	30284	343	33	5	15	6.2	284|5764|6347|7042|7162	ANGPT1|PTN|CCL2|TGFB2|TPBG	-1.7	MyList
GO Biological Processes	19	GO:0030111	regulation of Wnt signaling pathway	19_GO:0050896 response to stimulus	-4.4	13	7.5	30284	350	33	5	15	6.2	348|857|2487|7162|11197	APOE|CAV1|FRZB|TPBG|WIF1	-1.7	MyList
GO Biological Processes	19	GO:0043903	regulation of biological process involved in symbiotic interaction	19_GO:0044419 biological process involved in interspecies interaction between organisms	-4.4	47	12	30284	59	33	3	9.1	5	857|10410|10581	CAV1|IFITM3|IFITM2	-1.7	MyList
GO Biological Processes	19	GO:0030856	regulation of epithelial cell differentiation	19_GO:0032502 developmental process	-4.4	21	8.8	30284	174	33	4	12	5.7	677|857|2487|5076	ZFP36L1|CAV1|FRZB|PAX2	-1.7	MyList
GO Biological Processes	19	GO:0050680	negative regulation of epithelial cell proliferation	19_GO:0048519 negative regulation of biological process	-4.4	21	8.7	30284	176	33	4	12	5.7	348|857|6347|7042	APOE|CAV1|CCL2|TGFB2	-1.7	MyList
GO Biological Processes	19	GO:0030335	positive regulation of cell migration	19_GO:0040011 locomotion	-4.4	9.2	6.7	30284	600	33	6	18	6.7	284|857|3488|5764|6347|7042	ANGPT1|CAV1|IGFBP5|PTN|CCL2|TGFB2	-1.7	MyList
GO Biological Processes	19	GO:0040011	locomotion	19_GO:0040011 locomotion	-4.4	13	7.4	30284	364	33	5	15	6.2	284|5764|6347|7042|7162	ANGPT1|PTN|CCL2|TGFB2|TPBG	-1.7	MyList
GO Biological Processes	19	GO:0007423	sensory organ development	19_GO:0032502 developmental process	-4.3	9	6.6	30284	609	33	6	18	6.7	2487|4919|5076|7042|7101|7431	FRZB|ROR1|PAX2|TGFB2|NR2E1|VIM	-1.7	MyList
GO Biological Processes	19	GO:0051897	positive regulation of phosphatidylinositol 3-kinase/protein kinase B signal transduction	19_GO:0048518 positive regulation of biological process	-4.3	19	8.4	30284	190	33	4	12	5.7	284|3488|7042|7162	ANGPT1|IGFBP5|TGFB2|TPBG	-1.6	MyList
GO Biological Processes	19	GO:0007610	behavior	19_GO:0032501 multicellular organismal process	-4.2	8.7	6.5	30284	634	33	6	18	6.7	348|5764|6507|7101|7162|10882	APOE|PTN|SLC1A3|NR2E1|TPBG|C1QL1	-1.6	MyList
GO Biological Processes	19	GO:0048708	astrocyte differentiation	19_GO:0032502 developmental process	-4.2	40	11	30284	68	33	3	9.1	5	4919|7101|7431	ROR1|NR2E1|VIM	-1.6	MyList
GO Biological Processes	19	GO:0030855	epithelial cell differentiation	19_GO:0032502 developmental process	-4.2	8.5	6.4	30284	646	33	6	18	6.7	857|2487|3399|5076|7042|7431	CAV1|FRZB|ID3|PAX2|TGFB2|VIM	-1.6	MyList
GO Biological Processes	19	GO:0045600	positive regulation of fat cell differentiation	19_GO:0032502 developmental process	-4.2	39	11	30284	71	33	3	9.1	5	677|2487|11197	ZFP36L1|FRZB|WIF1	-1.6	MyList
GO Biological Processes	19	GO:0120035	regulation of plasma membrane bounded cell projection organization	19_GO:0050789 regulation of biological process	-4.2	8.5	6.4	30284	650	33	6	18	6.7	348|857|5764|7101|7431|79006	APOE|CAV1|PTN|NR2E1|VIM|METRN	-1.6	MyList
GO Biological Processes	19	GO:0048839	inner ear development	19_GO:0032502 developmental process	-4.2	18	8.1	30284	202	33	4	12	5.7	2487|4919|5076|7042	FRZB|ROR1|PAX2|TGFB2	-1.5	MyList
GO Biological Processes	19	GO:0031344	regulation of cell projection organization	19_GO:0050789 regulation of biological process	-4.1	8.3	6.3	30284	667	33	6	18	6.7	348|857|5764|7101|7431|79006	APOE|CAV1|PTN|NR2E1|VIM|METRN	-1.5	MyList
GO Biological Processes	19	GO:0050818	regulation of coagulation	19_GO:0032501 multicellular organismal process	-4.1	36	10	30284	76	33	3	9.1	5	284|348|857	ANGPT1|APOE|CAV1	-1.5	MyList
GO Biological Processes	19	GO:0060326	cell chemotaxis	19_GO:0040011 locomotion	-4.1	17	7.9	30284	213	33	4	12	5.7	5764|6347|7042|7162	PTN|CCL2|TGFB2|TPBG	-1.5	MyList
GO Biological Processes	19	GO:0001937	negative regulation of endothelial cell proliferation	19_GO:0048519 negative regulation of biological process	-4.1	35	9.9	30284	79	33	3	9.1	5	348|857|6347	APOE|CAV1|CCL2	-1.5	MyList
GO Cellular Components	20	GO:0062023	collagen-containing extracellular matrix		-4	11	6.7	30284	432	33	5	15	6.2	284|348|1299|7042|7044	ANGPT1|APOE|COL9A3|TGFB2|LEFTY2	-1.4	MyList
GO Biological Processes	19	GO:0019725	cellular homeostasis	19_GO:0042592 homeostatic process	-4	7.8	6.1	30284	703	33	6	18	6.7	348|857|5076|6347|6507|7018	APOE|CAV1|PAX2|CCL2|SLC1A3|TF	-1.4	MyList
GO Cellular Components	20	GO:0005769	early endosome		-4	10	6.6	30284	440	33	5	15	6.2	348|857|7018|10410|24141	APOE|CAV1|TF|IFITM3|LAMP5	-1.4	MyList
GO Biological Processes	19	GO:0043583	ear development	19_GO:0032502 developmental process	-4	16	7.5	30284	229	33	4	12	5.7	2487|4919|5076|7042	FRZB|ROR1|PAX2|TGFB2	-1.4	MyList
GO Biological Processes	19	GO:0010720	positive regulation of cell development	19_GO:0032502 developmental process	-3.9	10	6.5	30284	447	33	5	15	6.2	677|1638|5764|7101|79006	ZFP36L1|DCT|PTN|NR2E1|METRN	-1.4	MyList
GO Biological Processes	19	GO:0010975	regulation of neuron projection development	19_GO:0032502 developmental process	-3.9	10	6.5	30284	448	33	5	15	6.2	348|5764|7101|7431|79006	APOE|PTN|NR2E1|VIM|METRN	-1.4	MyList
GO Biological Processes	19	GO:0050769	positive regulation of neurogenesis	19_GO:0032502 developmental process	-3.9	16	7.4	30284	234	33	4	12	5.7	1638|5764|7101|79006	DCT|PTN|NR2E1|METRN	-1.4	MyList
GO Biological Processes	19	GO:0010594	regulation of endothelial cell migration	19_GO:0040011 locomotion	-3.9	16	7.4	30284	236	33	4	12	5.7	284|348|5764|7101	ANGPT1|APOE|PTN|NR2E1	-1.4	MyList
GO Biological Processes	19	GO:0048568	embryonic organ development	19_GO:0032502 developmental process	-3.9	10	6.5	30284	454	33	5	15	6.2	677|2487|3399|5076|7042	ZFP36L1|FRZB|ID3|PAX2|TGFB2	-1.4	MyList
GO Biological Processes	19	GO:0051960	regulation of nervous system development	19_GO:0032502 developmental process	-3.9	10	6.5	30284	454	33	5	15	6.2	1638|5764|7101|7162|79006	DCT|PTN|NR2E1|TPBG|METRN	-1.4	MyList
GO Biological Processes	19	GO:2000177	regulation of neural precursor cell proliferation	19_GO:0050789 regulation of biological process	-3.8	30	9.1	30284	93	33	3	9.1	5	1638|5764|7101	DCT|PTN|NR2E1	-1.3	MyList
GO Biological Processes	19	GO:0060485	mesenchyme development	19_GO:0032502 developmental process	-3.8	15	7.2	30284	248	33	4	12	5.7	677|2487|5076|7042	ZFP36L1|FRZB|PAX2|TGFB2	-1.3	MyList
KEGG Pathway	24	hsa05323	Rheumatoid arthritis		-3.8	29	9	30284	95	33	3	9.1	5	284|6347|7042	ANGPT1|CCL2|TGFB2	-1.3	MyList
GO Biological Processes	19	GO:0071345	cellular response to cytokine stimulus	19_GO:0050896 response to stimulus	-3.7	7	5.6	30284	787	33	6	18	6.7	677|857|6347|7431|10410|10581	ZFP36L1|CAV1|CCL2|VIM|IFITM3|IFITM2	-1.2	MyList
GO Biological Processes	19	GO:0048812	neuron projection morphogenesis	19_GO:0032502 developmental process	-3.7	9.2	6.1	30284	498	33	5	15	6.2	5076|5764|7101|7162|79006	PAX2|PTN|NR2E1|TPBG|METRN	-1.2	MyList
GO Biological Processes	19	GO:0120039	plasma membrane bounded cell projection morphogenesis	19_GO:0032502 developmental process	-3.7	9.1	6.1	30284	503	33	5	15	6.2	5076|5764|7101|7162|79006	PAX2|PTN|NR2E1|TPBG|METRN	-1.2	MyList
GO Biological Processes	19	GO:0022612	gland morphogenesis	19_GO:0032502 developmental process	-3.7	26	8.6	30284	105	33	3	9.1	5	857|3488|7042	CAV1|IGFBP5|TGFB2	-1.2	MyList
GO Biological Processes	19	GO:0048858	cell projection morphogenesis	19_GO:0032502 developmental process	-3.7	9	6	30284	510	33	5	15	6.2	5076|5764|7101|7162|79006	PAX2|PTN|NR2E1|TPBG|METRN	-1.2	MyList
GO Biological Processes	19	GO:0060828	regulation of canonical Wnt signaling pathway	19_GO:0050896 response to stimulus	-3.6	13	6.8	30284	277	33	4	12	5.7	348|857|2487|7162	APOE|CAV1|FRZB|TPBG	-1.2	MyList
GO Biological Processes	19	GO:0003018	vascular process in circulatory system	19_GO:0032501 multicellular organismal process	-3.6	13	6.8	30284	278	33	4	12	5.7	284|348|857|6507	ANGPT1|APOE|CAV1|SLC1A3	-1.2	MyList
GO Biological Processes	19	GO:0051896	regulation of phosphatidylinositol 3-kinase/protein kinase B signal transduction	19_GO:0050896 response to stimulus	-3.6	13	6.8	30284	278	33	4	12	5.7	284|3488|7042|7162	ANGPT1|IGFBP5|TGFB2|TPBG	-1.2	MyList
GO Biological Processes	19	GO:0030198	extracellular matrix organization	19_GO:0009987 cellular process	-3.6	13	6.7	30284	280	33	4	12	5.7	857|1299|7042|7101	CAV1|COL9A3|TGFB2|NR2E1	-1.2	MyList
GO Biological Processes	19	GO:0043062	extracellular structure organization	19_GO:0009987 cellular process	-3.6	13	6.7	30284	281	33	4	12	5.7	857|1299|7042|7101	CAV1|COL9A3|TGFB2|NR2E1	-1.2	MyList
GO Biological Processes	19	GO:0048771	tissue remodeling	19_GO:0032501 multicellular organismal process	-3.6	25	8.3	30284	111	33	3	9.1	5	857|3488|5764	CAV1|IGFBP5|PTN	-1.2	MyList
GO Biological Processes	19	GO:0045229	external encapsulating structure organization	19_GO:0009987 cellular process	-3.6	13	6.7	30284	282	33	4	12	5.7	857|1299|7042|7101	CAV1|COL9A3|TGFB2|NR2E1	-1.2	MyList
GO Biological Processes	19	GO:0007611	learning or memory	19_GO:0032501 multicellular organismal process	-3.6	13	6.7	30284	282	33	4	12	5.7	348|5764|7162|10882	APOE|PTN|TPBG|C1QL1	-1.2	MyList
GO Biological Processes	19	GO:0016055	Wnt signaling pathway	19_GO:0050896 response to stimulus	-3.6	13	6.7	30284	284	33	4	12	5.7	857|2487|4919|11197	CAV1|FRZB|ROR1|WIF1	-1.2	MyList
GO Biological Processes	19	GO:0071363	cellular response to growth factor stimulus	19_GO:0050896 response to stimulus	-3.6	8.7	5.9	30284	530	33	5	15	6.2	677|857|5076|6347|7042	ZFP36L1|CAV1|PAX2|CCL2|TGFB2	-1.2	MyList
GO Biological Processes	19	GO:0060627	regulation of vesicle-mediated transport	19_GO:0051179 localization	-3.5	8.4	5.8	30284	547	33	5	15	6.2	284|348|857|6347|7018	ANGPT1|APOE|CAV1|CCL2|TF	-1.1	MyList
GO Biological Processes	19	GO:0070848	response to growth factor	19_GO:0050896 response to stimulus	-3.5	8.2	5.7	30284	562	33	5	15	6.2	677|857|5076|6347|7042	ZFP36L1|CAV1|PAX2|CCL2|TGFB2	-1.1	MyList
GO Biological Processes	19	GO:0001822	kidney development	19_GO:0032502 developmental process	-3.5	12	6.4	30284	308	33	4	12	5.7	284|3399|5076|7042	ANGPT1|ID3|PAX2|TGFB2	-1.1	MyList
GO Cellular Components	20	GO:0031012	extracellular matrix		-3.5	8.1	5.6	30284	568	33	5	15	6.2	284|348|1299|7042|7044	ANGPT1|APOE|COL9A3|TGFB2|LEFTY2	-1.1	MyList
GO Cellular Components	20	GO:0030312	external encapsulating structure		-3.5	8.1	5.6	30284	569	33	5	15	6.2	284|348|1299|7042|7044	ANGPT1|APOE|COL9A3|TGFB2|LEFTY2	-1.1	MyList
GO Biological Processes	19	GO:0043065	positive regulation of apoptotic process	19_GO:0048518 positive regulation of biological process	-3.5	8.1	5.6	30284	569	33	5	15	6.2	857|2487|3399|6347|7042	CAV1|FRZB|ID3|CCL2|TGFB2	-1.1	MyList
GO Cellular Components	20	GO:0005788	endoplasmic reticulum lumen		-3.4	12	6.3	30284	315	33	4	12	5.7	348|1299|3488|7018	APOE|COL9A3|IGFBP5|TF	-1	MyList
GO Cellular Components	20	GO:0010008	endosome membrane		-3.4	7.9	5.6	30284	579	33	5	15	6.2	857|7018|10410|10581|24141	CAV1|TF|IFITM3|IFITM2|LAMP5	-1	MyList
GO Biological Processes	19	GO:0072001	renal system development	19_GO:0032502 developmental process	-3.4	12	6.2	30284	319	33	4	12	5.7	284|3399|5076|7042	ANGPT1|ID3|PAX2|TGFB2	-1	MyList
GO Biological Processes	19	GO:0043068	positive regulation of programmed cell death	19_GO:0048518 positive regulation of biological process	-3.4	7.8	5.5	30284	586	33	5	15	6.2	857|2487|3399|6347|7042	CAV1|FRZB|ID3|CCL2|TGFB2	-1	MyList
GO Biological Processes	19	GO:0055082	intracellular chemical homeostasis	19_GO:0042592 homeostatic process	-3.4	7.7	5.5	30284	593	33	5	15	6.2	348|857|5076|6507|7018	APOE|CAV1|PAX2|SLC1A3|TF	-1	MyList
GO Biological Processes	19	GO:0050890	cognition	19_GO:0032501 multicellular organismal process	-3.4	11	6.1	30284	329	33	4	12	5.7	348|5764|7162|10882	APOE|PTN|TPBG|C1QL1	-1	MyList
GO Biological Processes	19	GO:0030595	leukocyte chemotaxis	19_GO:0040011 locomotion	-3.3	19	7.3	30284	142	33	3	9.1	5	5764|6347|7042	PTN|CCL2|TGFB2	-0.95	MyList
GO Biological Processes	19	GO:0001525	angiogenesis	19_GO:0032502 developmental process	-3.3	11	5.9	30284	347	33	4	12	5.7	284|857|6347|7101	ANGPT1|CAV1|CCL2|NR2E1	-0.92	MyList
GO Biological Processes	19	GO:0045598	regulation of fat cell differentiation	19_GO:0032502 developmental process	-3.3	19	7.1	30284	147	33	3	9.1	5	677|2487|11197	ZFP36L1|FRZB|WIF1	-0.91	MyList
GO Biological Processes	19	GO:1901699	cellular response to nitrogen compound	19_GO:0050896 response to stimulus	-3.2	7.2	5.2	30284	633	33	5	15	6.2	677|857|3488|6507|7431	ZFP36L1|CAV1|IGFBP5|SLC1A3|VIM	-0.9	MyList
GO Biological Processes	19	GO:0043010	camera-type eye development	19_GO:0032502 developmental process	-3.2	10	5.8	30284	355	33	4	12	5.7	5076|7042|7101|7431	PAX2|TGFB2|NR2E1|VIM	-0.9	MyList
GO Cellular Components	20	GO:0030139	endocytic vesicle		-3.2	10	5.8	30284	358	33	4	12	5.7	348|857|7018|7431	APOE|CAV1|TF|VIM	-0.89	MyList
GO Biological Processes	19	GO:0021915	neural tube development	19_GO:0032502 developmental process	-3.2	18	6.9	30284	156	33	3	9.1	5	677|5076|7042	ZFP36L1|PAX2|TGFB2	-0.86	MyList
GO Biological Processes	19	GO:0050806	positive regulation of synaptic transmission	19_GO:0048518 positive regulation of biological process	-3.2	18	6.9	30284	156	33	3	9.1	5	6347|6507|7101	CCL2|SLC1A3|NR2E1	-0.86	MyList
GO Biological Processes	19	GO:0043535	regulation of blood vessel endothelial cell migration	19_GO:0040011 locomotion	-3.2	18	6.9	30284	157	33	3	9.1	5	284|348|7101	ANGPT1|APOE|NR2E1	-0.86	MyList
GO Biological Processes	19	GO:0050767	regulation of neurogenesis	19_GO:0032502 developmental process	-3.2	9.9	5.7	30284	372	33	4	12	5.7	1638|5764|7101|79006	DCT|PTN|NR2E1|METRN	-0.84	MyList
GO Biological Processes	19	GO:0043408	regulation of MAPK cascade	19_GO:0050896 response to stimulus	-3.2	6.9	5.1	30284	662	33	5	15	6.2	284|348|857|7042|7162	ANGPT1|APOE|CAV1|TGFB2|TPBG	-0.84	MyList
GO Biological Processes	19	GO:0007612	learning	19_GO:0032501 multicellular organismal process	-3.2	17	6.8	30284	160	33	3	9.1	5	5764|7162|10882	PTN|TPBG|C1QL1	-0.84	MyList
GO Molecular Functions	21	GO:0008083	growth factor activity		-3.1	17	6.7	30284	162	33	3	9.1	5	5764|7042|7044	PTN|TGFB2|LEFTY2	-0.83	MyList
GO Biological Processes	19	GO:0071560	cellular response to transforming growth factor beta stimulus	19_GO:0050896 response to stimulus	-3.1	17	6.7	30284	163	33	3	9.1	5	677|857|7042	ZFP36L1|CAV1|TGFB2	-0.83	MyList
GO Biological Processes	19	GO:0060041	retina development in camera-type eye	19_GO:0032502 developmental process	-3.1	16	6.6	30284	170	33	3	9.1	5	5076|7042|7101	PAX2|TGFB2|NR2E1	-0.78	MyList
GO Biological Processes	19	GO:0071559	response to transforming growth factor beta	19_GO:0050896 response to stimulus	-3.1	16	6.6	30284	170	33	3	9.1	5	677|857|7042	ZFP36L1|CAV1|TGFB2	-0.78	MyList
GO Biological Processes	19	GO:0042325	regulation of phosphorylation	19_GO:0050789 regulation of biological process	-3.1	6.6	4.9	30284	694	33	5	15	6.2	284|348|857|7018|7042	ANGPT1|APOE|CAV1|TF|TGFB2	-0.77	MyList
KEGG Pathway	24	hsa04310	Wnt signaling pathway		-3	16	6.5	30284	174	33	3	9.1	5	2487|4919|11197	FRZB|ROR1|WIF1	-0.76	MyList
GO Biological Processes	19	GO:0048762	mesenchymal cell differentiation	19_GO:0032502 developmental process	-3	16	6.5	30284	175	33	3	9.1	5	2487|5076|7042	FRZB|PAX2|TGFB2	-0.76	MyList
GO Biological Processes	19	GO:0001654	eye development	19_GO:0032502 developmental process	-3	9.1	5.4	30284	403	33	4	12	5.7	5076|7042|7101|7431	PAX2|TGFB2|NR2E1|VIM	-0.75	MyList
GO Cellular Components	20	GO:0031902	late endosome membrane		-3	16	6.4	30284	177	33	3	9.1	5	10410|10581|24141	IFITM3|IFITM2|LAMP5	-0.75	MyList
GO Biological Processes	19	GO:0150063	visual system development	19_GO:0032502 developmental process	-3	9	5.4	30284	407	33	4	12	5.7	5076|7042|7101|7431	PAX2|TGFB2|NR2E1|VIM	-0.74	MyList
GO Biological Processes	19	GO:0001936	regulation of endothelial cell proliferation	19_GO:0050789 regulation of biological process	-3	15	6.4	30284	180	33	3	9.1	5	348|857|6347	APOE|CAV1|CCL2	-0.74	MyList
GO Biological Processes	19	GO:0001558	regulation of cell growth	19_GO:0040007 growth	-3	9	5.4	30284	410	33	4	12	5.7	348|2487|3488|7042	APOE|FRZB|IGFBP5|TGFB2	-0.74	MyList
GO Biological Processes	19	GO:0019058	viral life cycle	19_GO:0016032 viral process	-3	15	6.3	30284	181	33	3	9.1	5	348|857|6347	APOE|CAV1|CCL2	-0.74	MyList
GO Biological Processes	19	GO:1903034	regulation of response to wounding	19_GO:0050896 response to stimulus	-3	15	6.3	30284	181	33	3	9.1	5	348|857|5764	APOE|CAV1|PTN	-0.74	MyList
GO Biological Processes	19	GO:0048880	sensory system development	19_GO:0032502 developmental process	-3	8.9	5.3	30284	414	33	4	12	5.7	5076|7042|7101|7431	PAX2|TGFB2|NR2E1|VIM	-0.73	MyList
GO Molecular Functions	21	GO:0031406	carboxylic acid binding		-3	15	6.2	30284	187	33	3	9.1	5	3399|5730|6507	ID3|PTGDS|SLC1A3	-0.71	MyList
GO Molecular Functions	21	GO:0043177	organic acid binding		-2.9	15	6.2	30284	189	33	3	9.1	5	3399|5730|6507	ID3|PTGDS|SLC1A3	-0.7	MyList
GO Biological Processes	19	GO:0048863	stem cell differentiation	19_GO:0032502 developmental process	-2.9	15	6.2	30284	189	33	3	9.1	5	2487|5076|7042	FRZB|PAX2|TGFB2	-0.7	MyList
GO Biological Processes	19	GO:0048732	gland development	19_GO:0032502 developmental process	-2.9	8.6	5.2	30284	428	33	4	12	5.7	857|2487|3488|7042	CAV1|FRZB|IGFBP5|TGFB2	-0.69	MyList
GO Cellular Components	20	GO:0048471	perinuclear region of cytoplasm		-2.9	6.2	4.7	30284	745	33	5	15	6.2	857|5730|6507|7018|10410	CAV1|PTGDS|SLC1A3|TF|IFITM3	-0.69	MyList
GO Biological Processes	19	GO:0019221	cytokine-mediated signaling pathway	19_GO:0050896 response to stimulus	-2.9	8.5	5.2	30284	431	33	4	12	5.7	857|6347|10410|10581	CAV1|CCL2|IFITM3|IFITM2	-0.69	MyList
GO Biological Processes	19	GO:0030003	intracellular monoatomic cation homeostasis	19_GO:0042592 homeostatic process	-2.9	8.5	5.2	30284	433	33	4	12	5.7	348|857|6507|7018	APOE|CAV1|SLC1A3|TF	-0.69	MyList
GO Biological Processes	19	GO:0042327	positive regulation of phosphorylation	19_GO:0048518 positive regulation of biological process	-2.9	8.4	5.1	30284	437	33	4	12	5.7	284|857|7018|7042	ANGPT1|CAV1|TF|TGFB2	-0.68	MyList
GO Biological Processes	19	GO:0070374	positive regulation of ERK1 and ERK2 cascade	19_GO:0048518 positive regulation of biological process	-2.9	14	6	30284	198	33	3	9.1	5	284|348|7162	ANGPT1|APOE|TPBG	-0.67	MyList
GO Biological Processes	19	GO:0006873	intracellular monoatomic ion homeostasis	19_GO:0042592 homeostatic process	-2.9	8.3	5.1	30284	442	33	4	12	5.7	348|857|6507|7018	APOE|CAV1|SLC1A3|TF	-0.67	MyList
GO Biological Processes	19	GO:0098771	inorganic ion homeostasis	19_GO:0042592 homeostatic process	-2.9	8.3	5.1	30284	442	33	4	12	5.7	348|857|6507|7018	APOE|CAV1|SLC1A3|TF	-0.67	MyList
GO Biological Processes	19	GO:0061136	regulation of proteasomal protein catabolic process	19_GO:0050789 regulation of biological process	-2.9	14	6	30284	200	33	3	9.1	5	348|857|7018	APOE|CAV1|TF	-0.66	MyList
GO Cellular Components	20	GO:0031901	early endosome membrane		-2.9	14	6	30284	200	33	3	9.1	5	857|10410|24141	CAV1|IFITM3|LAMP5	-0.66	MyList
GO Biological Processes	19	GO:0009611	response to wounding	19_GO:0050896 response to stimulus	-2.9	8.2	5.1	30284	448	33	4	12	5.7	284|677|6507|7042	ANGPT1|ZFP36L1|SLC1A3|TGFB2	-0.65	MyList
GO Cellular Components	20	GO:0030666	endocytic vesicle membrane		-2.8	13	5.9	30284	207	33	3	9.1	5	348|857|7018	APOE|CAV1|TF	-0.63	MyList
GO Biological Processes	19	GO:0002009	morphogenesis of an epithelium	19_GO:0032502 developmental process	-2.8	7.9	5	30284	462	33	4	12	5.7	2487|3488|5076|7042	FRZB|IGFBP5|PAX2|TGFB2	-0.61	MyList
GO Biological Processes	19	GO:0043410	positive regulation of MAPK cascade	19_GO:0048518 positive regulation of biological process	-2.8	7.9	5	30284	464	33	4	12	5.7	284|348|7042|7162	ANGPT1|APOE|TGFB2|TPBG	-0.61	MyList
GO Biological Processes	19	GO:0045732	positive regulation of protein catabolic process	19_GO:0048518 positive regulation of biological process	-2.8	13	5.8	30284	214	33	3	9.1	5	348|857|7018	APOE|CAV1|TF	-0.6	MyList
GO Biological Processes	19	GO:0072657	protein localization to membrane	19_GO:0051179 localization	-2.8	7.8	4.9	30284	472	33	4	12	5.7	348|857|5764|7162	APOE|CAV1|PTN|TPBG	-0.59	MyList
GO Biological Processes	19	GO:0050920	regulation of chemotaxis	19_GO:0040011 locomotion	-2.8	13	5.7	30284	217	33	3	9.1	5	5764|6347|7162	PTN|CCL2|TPBG	-0.58	MyList
GO Biological Processes	19	GO:0000165	MAPK cascade	19_GO:0050896 response to stimulus	-2.7	12	5.6	30284	221	33	3	9.1	5	677|857|7018	ZFP36L1|CAV1|TF	-0.56	MyList
GO Biological Processes	19	GO:0048167	regulation of synaptic plasticity	19_GO:0050789 regulation of biological process	-2.7	12	5.6	30284	223	33	3	9.1	5	348|5764|7101	APOE|PTN|NR2E1	-0.56	MyList
GO Biological Processes	19	GO:0045937	positive regulation of phosphate metabolic process	19_GO:0048518 positive regulation of biological process	-2.7	7.4	4.8	30284	493	33	4	12	5.7	284|857|7018|7042	ANGPT1|CAV1|TF|TGFB2	-0.53	MyList
GO Biological Processes	19	GO:0010562	positive regulation of phosphorus metabolic process	19_GO:0048518 positive regulation of biological process	-2.7	7.4	4.8	30284	493	33	4	12	5.7	284|857|7018|7042	ANGPT1|CAV1|TF|TGFB2	-0.53	MyList
GO Biological Processes	19	GO:0045785	positive regulation of cell adhesion	19_GO:0048518 positive regulation of biological process	-2.7	7.4	4.7	30284	499	33	4	12	5.7	284|857|6347|7042	ANGPT1|CAV1|CCL2|TGFB2	-0.52	MyList
GO Biological Processes	19	GO:0045926	negative regulation of growth	19_GO:0040007 growth	-2.7	12	5.5	30284	233	33	3	9.1	5	2487|3488|7042	FRZB|IGFBP5|TGFB2	-0.51	MyList
GO Molecular Functions	21	GO:0005125	cytokine activity		-2.7	12	5.5	30284	234	33	3	9.1	5	6347|7042|7044	CCL2|TGFB2|LEFTY2	-0.51	MyList
GO Cellular Components	20	GO:0043025	neuronal cell body		-2.7	7.3	4.7	30284	503	33	4	12	5.7	348|5630|6507|7042	APOE|PRPH|SLC1A3|TGFB2	-0.51	MyList
GO Biological Processes	19	GO:1903050	regulation of proteolysis involved in protein catabolic process	19_GO:0050789 regulation of biological process	-2.7	12	5.4	30284	239	33	3	9.1	5	348|857|7018	APOE|CAV1|TF	-0.49	MyList
GO Biological Processes	19	GO:0055080	monoatomic cation homeostasis	19_GO:0042592 homeostatic process	-2.6	7.2	4.7	30284	512	33	4	12	5.7	348|857|6507|7018	APOE|CAV1|SLC1A3|TF	-0.49	MyList
GO Biological Processes	19	GO:0050900	leukocyte migration	19_GO:0002376 immune system process	-2.6	11	5.4	30284	241	33	3	9.1	5	5764|6347|7042	PTN|CCL2|TGFB2	-0.49	MyList
GO Biological Processes	19	GO:0003013	circulatory system process	19_GO:0032501 multicellular organismal process	-2.6	7.1	4.6	30284	519	33	4	12	5.7	284|348|857|6507	ANGPT1|APOE|CAV1|SLC1A3	-0.48	MyList
GO Biological Processes	19	GO:0050801	monoatomic ion homeostasis	19_GO:0042592 homeostatic process	-2.6	7	4.6	30284	522	33	4	12	5.7	348|857|6507|7018	APOE|CAV1|SLC1A3|TF	-0.47	MyList
GO Biological Processes	19	GO:0061061	muscle structure development	19_GO:0032502 developmental process	-2.6	6.9	4.6	30284	529	33	4	12	5.7	857|3399|3488|7042	CAV1|ID3|IGFBP5|TGFB2	-0.45	MyList
GO Biological Processes	19	GO:0043523	regulation of neuron apoptotic process	19_GO:0050789 regulation of biological process	-2.6	11	5.2	30284	255	33	3	9.1	5	284|6347|7042	ANGPT1|CCL2|TGFB2	-0.43	MyList
GO Biological Processes	19	GO:0030162	regulation of proteolysis	19_GO:0050789 regulation of biological process	-2.6	6.8	4.5	30284	538	33	4	12	5.7	348|857|5076|7018	APOE|CAV1|PAX2|TF	-0.43	MyList
GO Biological Processes	19	GO:0051347	positive regulation of transferase activity	19_GO:0065007 biological regulation	-2.5	10	5.1	30284	264	33	3	9.1	5	284|348|7042	ANGPT1|APOE|TGFB2	-0.39	MyList
GO Biological Processes	19	GO:0016032	viral process	19_GO:0016032 viral process	-2.5	10	5.1	30284	266	33	3	9.1	5	348|857|6347	APOE|CAV1|CCL2	-0.38	MyList
GO Biological Processes	19	GO:0051668	localization within membrane	19_GO:0051179 localization	-2.5	6.5	4.4	30284	561	33	4	12	5.7	348|857|5764|7162	APOE|CAV1|PTN|TPBG	-0.37	MyList
GO Biological Processes	19	GO:0034330	cell junction organization	19_GO:0009987 cellular process	-2.5	6.5	4.4	30284	566	33	4	12	5.7	348|1004|7042|10882	APOE|CDH6|TGFB2|C1QL1	-0.36	MyList
GO Cellular Components	20	GO:0044297	cell body		-2.5	6.4	4.3	30284	570	33	4	12	5.7	348|5630|6507|7042	APOE|PRPH|SLC1A3|TGFB2	-0.36	MyList
GO Biological Processes	19	GO:0048511	rhythmic process	19_GO:0048511 rhythmic process	-2.5	10	5	30284	275	33	3	9.1	5	3399|5764|7042	ID3|PTN|TGFB2	-0.36	MyList
GO Molecular Functions	21	GO:0005126	cytokine receptor binding		-2.5	10	5	30284	275	33	3	9.1	5	6347|7042|7044	CCL2|TGFB2|LEFTY2	-0.36	MyList
GO Cellular Components	20	GO:0150034	distal axon		-2.5	9.9	4.9	30284	277	33	3	9.1	5	4919|7162|24141	ROR1|TPBG|LAMP5	-0.35	MyList
GO Biological Processes	19	GO:0048729	tissue morphogenesis	19_GO:0032502 developmental process	-2.5	6.3	4.3	30284	579	33	4	12	5.7	2487|3488|5076|7042	FRZB|IGFBP5|PAX2|TGFB2	-0.34	MyList
GO Biological Processes	19	GO:0044057	regulation of system process	19_GO:0032501 multicellular organismal process	-2.4	6.3	4.3	30284	584	33	4	12	5.7	348|857|3488|7042	APOE|CAV1|IGFBP5|TGFB2	-0.33	MyList
GO Biological Processes	19	GO:0010721	negative regulation of cell development	19_GO:0032502 developmental process	-2.4	9.7	4.9	30284	285	33	3	9.1	5	2487|5764|7101	FRZB|PTN|NR2E1	-0.32	MyList
GO Biological Processes	19	GO:0048598	embryonic morphogenesis	19_GO:0032502 developmental process	-2.4	6.1	4.2	30284	597	33	4	12	5.7	677|2487|5076|7042	ZFP36L1|FRZB|PAX2|TGFB2	-0.3	MyList
GO Biological Processes	19	GO:0045862	positive regulation of proteolysis	19_GO:0048518 positive regulation of biological process	-2.4	9.4	4.8	30284	294	33	3	9.1	5	348|857|7018	APOE|CAV1|TF	-0.29	MyList
GO Biological Processes	19	GO:0070372	regulation of ERK1 and ERK2 cascade	19_GO:0050896 response to stimulus	-2.4	9.3	4.7	30284	296	33	3	9.1	5	284|348|7162	ANGPT1|APOE|TPBG	-0.29	MyList
GO Biological Processes	19	GO:0097435	supramolecular fiber organization	19_GO:0009987 cellular process	-2.4	6	4.1	30284	608	33	4	12	5.7	5630|7018|7042|7431	PRPH|TF|TGFB2|VIM	-0.28	MyList
GO Cellular Components	20	GO:0009925	basal plasma membrane		-2.4	9.2	4.7	30284	299	33	3	9.1	5	857|6507|7018	CAV1|SLC1A3|TF	-0.28	MyList
GO Biological Processes	19	GO:0043122	regulation of canonical NF-kappaB signal transduction	19_GO:0050896 response to stimulus	-2.4	9.2	4.7	30284	300	33	3	9.1	5	284|857|4919	ANGPT1|CAV1|ROR1	-0.28	MyList
GO Biological Processes	19	GO:0040008	regulation of growth	19_GO:0040007 growth	-2.4	6	4.1	30284	616	33	4	12	5.7	348|2487|3488|7042	APOE|FRZB|IGFBP5|TGFB2	-0.27	MyList
GO Biological Processes	19	GO:0001666	response to hypoxia	19_GO:0050896 response to stimulus	-2.4	9	4.7	30284	305	33	3	9.1	5	677|857|7042	ZFP36L1|CAV1|TGFB2	-0.26	MyList
GO Biological Processes	19	GO:0007167	enzyme-linked receptor protein signaling pathway	19_GO:0050896 response to stimulus	-2.3	5.8	4	30284	629	33	4	12	5.7	284|3488|5764|7042	ANGPT1|IGFBP5|PTN|TGFB2	-0.24	MyList
GO Biological Processes	19	GO:0009896	positive regulation of catabolic process	19_GO:0048518 positive regulation of biological process	-2.3	5.8	4	30284	631	33	4	12	5.7	348|677|857|7018	APOE|ZFP36L1|CAV1|TF	-0.24	MyList
GO Biological Processes	19	GO:0044092	negative regulation of molecular function	19_GO:0065007 biological regulation	-2.3	5.8	4	30284	634	33	4	12	5.7	348|857|3399|5076	APOE|CAV1|ID3|PAX2	-0.23	MyList
GO Biological Processes	19	GO:0050807	regulation of synapse organization	19_GO:0050789 regulation of biological process	-2.3	8.7	4.6	30284	315	33	3	9.1	5	348|7162|10882	APOE|TPBG|C1QL1	-0.23	MyList
GO Cellular Components	20	GO:0045178	basal part of cell		-2.3	8.7	4.5	30284	318	33	3	9.1	5	857|6507|7018	CAV1|SLC1A3|TF	-0.22	MyList
GO Cellular Components	20	GO:0098793	presynapse		-2.3	5.7	4	30284	640	33	4	12	5.7	4919|7162|10882|24141	ROR1|TPBG|C1QL1|LAMP5	-0.22	MyList
GO Biological Processes	19	GO:0036293	response to decreased oxygen levels	19_GO:0050896 response to stimulus	-2.3	8.6	4.5	30284	319	33	3	9.1	5	677|857|7042	ZFP36L1|CAV1|TGFB2	-0.22	MyList
GO Biological Processes	19	GO:0001932	regulation of protein phosphorylation	19_GO:0050789 regulation of biological process	-2.3	5.7	4	30284	644	33	4	12	5.7	284|348|857|7042	ANGPT1|APOE|CAV1|TGFB2	-0.22	MyList
GO Biological Processes	19	GO:0050803	regulation of synapse structure or activity	19_GO:0065007 biological regulation	-2.3	8.6	4.5	30284	321	33	3	9.1	5	348|7162|10882	APOE|TPBG|C1QL1	-0.22	MyList
GO Biological Processes	19	GO:0007517	muscle organ development	19_GO:0032502 developmental process	-2.3	8.5	4.5	30284	323	33	3	9.1	5	857|3399|7042	CAV1|ID3|TGFB2	-0.22	MyList
GO Cellular Components	20	GO:0034774	secretory granule lumen		-2.3	8.5	4.5	30284	324	33	3	9.1	5	7018|7042|7044	TF|TGFB2|LEFTY2	-0.21	MyList
GO Biological Processes	19	GO:0050865	regulation of cell activation	19_GO:0032501 multicellular organismal process	-2.3	5.6	3.9	30284	653	33	4	12	5.7	348|677|857|6347	APOE|ZFP36L1|CAV1|CCL2	-0.21	MyList
GO Cellular Components	20	GO:0060205	cytoplasmic vesicle lumen		-2.3	8.4	4.4	30284	329	33	3	9.1	5	7018|7042|7044	TF|TGFB2|LEFTY2	-0.2	MyList
GO Biological Processes	19	GO:0043009	chordate embryonic development	19_GO:0032502 developmental process	-2.3	5.6	3.9	30284	658	33	4	12	5.7	284|677|5076|7042	ANGPT1|ZFP36L1|PAX2|TGFB2	-0.2	MyList
GO Cellular Components	20	GO:0031983	vesicle lumen		-2.3	8.3	4.4	30284	330	33	3	9.1	5	7018|7042|7044	TF|TGFB2|LEFTY2	-0.2	MyList
GO Biological Processes	19	GO:0008544	epidermis development	19_GO:0032502 developmental process	-2.2	8.1	4.4	30284	339	33	3	9.1	5	1638|3488|7042	DCT|IGFBP5|TGFB2	-0.17	MyList
GO Biological Processes	19	GO:0009792	embryo development ending in birth or egg hatching	19_GO:0032502 developmental process	-2.2	5.4	3.8	30284	680	33	4	12	5.7	284|677|5076|7042	ANGPT1|ZFP36L1|PAX2|TGFB2	-0.16	MyList
GO Biological Processes	19	GO:0070482	response to oxygen levels	19_GO:0050896 response to stimulus	-2.2	7.9	4.3	30284	347	33	3	9.1	5	677|857|7042	ZFP36L1|CAV1|TGFB2	-0.15	MyList
GO Biological Processes	19	GO:0030097	hemopoiesis	19_GO:0032502 developmental process	-2.2	5.3	3.8	30284	690	33	4	12	5.7	284|677|7018|7042	ANGPT1|ZFP36L1|TF|TGFB2	-0.14	MyList
GO Biological Processes	19	GO:0031346	positive regulation of cell projection organization	19_GO:0048518 positive regulation of biological process	-2.2	7.6	4.2	30284	360	33	3	9.1	5	348|5764|79006	APOE|PTN|METRN	-0.11	MyList
GO Biological Processes	19	GO:0050808	synapse organization	19_GO:0009987 cellular process	-2.1	7.5	4.1	30284	368	33	3	9.1	5	348|1004|10882	APOE|CDH6|C1QL1	-0.085	MyList
GO Biological Processes	19	GO:0045859	regulation of protein kinase activity	19_GO:0050789 regulation of biological process	-2.1	7.5	4.1	30284	369	33	3	9.1	5	284|348|7042	ANGPT1|APOE|TGFB2	-0.085	MyList
GO Biological Processes	19	GO:0007409	axonogenesis	19_GO:0032502 developmental process	-2.1	7.4	4.1	30284	370	33	3	9.1	5	5076|7101|79006	PAX2|NR2E1|METRN	-0.085	MyList
GO Biological Processes	19	GO:0050878	regulation of body fluid levels	19_GO:0065007 biological regulation	-2.1	7.4	4.1	30284	370	33	3	9.1	5	284|348|857	ANGPT1|APOE|CAV1	-0.085	MyList
GO Biological Processes	19	GO:0009617	response to bacterium	19_GO:0044419 biological process involved in interspecies interaction between organisms	-2.1	5.1	3.7	30284	726	33	4	12	5.7	857|6347|7018|7431	CAV1|CCL2|TF|VIM	-0.076	MyList
GO Biological Processes	19	GO:0042176	regulation of protein catabolic process	19_GO:0050789 regulation of biological process	-2.1	7.3	4.1	30284	375	33	3	9.1	5	348|857|7018	APOE|CAV1|TF	-0.073	MyList
GO Biological Processes	19	GO:0030336	negative regulation of cell migration	19_GO:0040011 locomotion	-2.1	7.1	4	30284	388	33	3	9.1	5	348|3488|6347	APOE|IGFBP5|CCL2	-0.035	MyList
GO Biological Processes	19	GO:0043549	regulation of kinase activity	19_GO:0050789 regulation of biological process	-2	6.9	3.9	30284	397	33	3	9.1	5	284|348|7042	ANGPT1|APOE|TGFB2	-0.0098	MyList
GO Biological Processes	19	GO:2000146	negative regulation of cell motility	19_GO:0040011 locomotion	-2	6.8	3.9	30284	403	33	3	9.1	5	348|3488|6347	APOE|IGFBP5|CCL2	0	MyList
GO Biological Processes	19	GO:0010959	regulation of metal ion transport	19_GO:0051179 localization	-2	6.8	3.9	30284	403	33	3	9.1	5	857|6347|7018	CAV1|CCL2|TF	0	MyList
GO Biological Processes	19	GO:0051248	negative regulation of protein metabolic process	19_GO:0048519 negative regulation of biological process	-2	4.7	3.5	30284	782	33	4	12	5.7	348|857|3488|5076	APOE|CAV1|IGFBP5|PAX2	0	MyList
