# Supplementary material for: Human Pituitary Organoids: Transcriptional Landscape Deciphered by scRNA‐Seq and Stereo‐Seq, with Insights into SOX3's Role in Pituitary Development
Source: Adv Sci (Weinh). 2025 Feb 14;12(14):2414230. doi: 10.1002/advs.202414230 (PMC11984888; doi:10.1002/advs.202414230)
Supplement: Supplementary file 5 — Supplemental Table 4 [file ADVS-12-2414230-s001.xlsx]

## Sheet: Sheet1
features.plot	id	avg.exp	pct.exp	avg.exp.scaled
SIX1	APECs	1.01454	8.34753	1.47156
LHX3	APECs	1.21994	8.34753	1.49034
PITX1	APECs	5.8113	28.6201	1.49684
PITX2	APECs	1.02479	9.19932	1.49779
CDH1	APECs	1.54127	11.925	1.43319
EPCAM	APECs	2.02867	16.8654	1.49746
CDH2	APECs	1.3826	8.34753	-0.885683
PROP1	APECs	0.0189686	0.340716	1.5
POU1F1	APECs	0.0158694	0.170358	-1.32776
PRL	APECs	9.39023	26.0647	1.49816
DRD2	APECs	0	0	-0.5
CGA	APECs	8.99671	33.7308	1.49853
TBX19	APECs	0.151217	1.36286	0.974725
POMC	APECs	84.0109	81.7717	1.49696
CRHR2	APECs	0	0	-0.588387
NR5A1	APECs	0	0	-0.5
FSHB	APECs	0.022445	0.170358	1.5
SOX2	APECs	1.70966	11.5843	-1.09729
SOX9	APECs	0.710133	5.62181	-0.960622
NES	APECs	0.115282	1.53322	-1.49901
GFAP	APECs	0	0	-0.812868
NOTCH1	APECs	0.251999	1.87394	-0.854786
VIM	APECs	12.8459	47.1891	-1.11209
SLC1A3	APECs	0.234506	1.53322	-0.713921
TNC	APECs	0.512176	2.89608	1.17022
HES1	APECs	0.741377	6.47359	-0.834948
FABP7	APECs	0.0646933	0.681431	-0.992763
RAX	APECs	0.351964	2.04429	-1.4685
COL25A1	APECs	0.287537	2.04429	-1.3516
NKX2-1	APECs	0.918398	4.94037	-1.27304
DCX	APECs	0.0658999	0.681431	-1.10351
STMN1	APECs	4.4596	21.1244	-0.236002
STMN2	APECs	1.59678	10.7325	-1.159
TUBB3	APECs	0.310912	2.89608	-0.944044
SYT1	APECs	0.741033	5.11073	-1.20244
RBFOX3	APECs	0.0787172	0.340716	-1.31901
MAP2	APECs	1.9356	13.1175	-1.28925
NEFM	APECs	0.057931	0.511073	-0.574087
NEFH	APECs	0.0856221	0.340716	-0.283706
SYP	APECs	0.042194	0.511073	-0.62309
DLG4	APECs	0.10103	0.851789	-0.911078
GRIN2B	APECs	0.0162866	0.170358	-1.38637
SLC32A1	APECs	0.0986693	0.340716	-0.880339
DLX6-AS1	APECs	0.023115	0.170358	-1.37929
DLX5	APECs	0.0658725	0.681431	-0.751824
SLC6A1	APECs	0	0	-0.5
GABBR1	APECs	0.193538	1.70358	-1.46321
GAD2	APECs	0.577846	4.59966	1.49622
GAD1	APECs	0.376544	2.38501	-0.70111
TH	APECs	0	0	-1.29528
HDC	APECs	0.0723224	0.681431	-0.106897
ACHE	APECs	0.0733091	0.681431	-1.46454
SIX1	NSPCs	0.137241	0.762195	-0.446671
LHX3	NSPCs	0.0540244	0.457317	-0.620035
PITX1	NSPCs	0.58761	3.65854	-0.589304
PITX2	NSPCs	0.0833847	0.609756	-0.493703
CDH1	NSPCs	0.125935	0.914634	-0.891815
EPCAM	NSPCs	0.300739	2.28659	-0.509948
CDH2	NSPCs	2.72025	19.8171	1.09902
PROP1	NSPCs	0	0	-0.5
POU1F1	NSPCs	0.0413114	0.152439	0.627934
PRL	NSPCs	0.188114	1.06707	-0.537803
DRD2	NSPCs	0	0	-0.5
CGA	NSPCs	0.383848	1.98171	-0.522227
TBX19	NSPCs	0.0322288	0.457317	-1.35856
POMC	NSPCs	3.60507	24.2378	-0.545438
CRHR2	NSPCs	0.00660767	0.152439	-0.31028
NR5A1	NSPCs	0	0	-0.5
FSHB	NSPCs	0	0	-0.5
SOX2	NSPCs	4.33752	31.7073	0.818267
SOX9	NSPCs	2.33305	19.0549	1.22182
NES	NSPCs	0.519479	4.42073	0.547312
GFAP	NSPCs	0.020003	0.304878	1.23535
NOTCH1	NSPCs	0.357036	3.65854	0.00538958
VIM	NSPCs	26.7604	79.7256	1.31484
SLC1A3	NSPCs	0.49662	4.57317	0.429356
TNC	NSPCs	0.223736	2.13415	-0.261778
HES1	NSPCs	1.47486	11.5854	1.14087
FABP7	NSPCs	0.442933	4.26829	1.31186
RAX	NSPCs	1.27963	12.0427	0.725998
COL25A1	NSPCs	2.38427	16.9207	0.593944
NKX2-1	NSPCs	1.93112	15.0915	0.506287
DCX	NSPCs	0.477849	5.03049	-0.193017
STMN1	NSPCs	3.87643	30.1829	-1.29761
STMN2	NSPCs	3.30369	22.8659	-0.491814
TUBB3	NSPCs	0.369633	3.96341	-0.664696
SYT1	NSPCs	2.6066	18.4451	0.0857319
RBFOX3	NSPCs	0.170066	1.37195	-0.0333439
MAP2	NSPCs	5.84794	40.5488	0.363978
NEFM	NSPCs	0.146013	1.67683	-0.396929
NEFH	NSPCs	0.102065	0.609756	0.027085
SYP	NSPCs	0.316483	2.28659	1.30755
DLG4	NSPCs	0.509669	4.11585	1.16207
GRIN2B	NSPCs	0.105597	0.762195	0.150479
SLC32A1	NSPCs	0.124117	1.21951	-0.742458
DLX6-AS1	NSPCs	0.129662	1.06707	0.777805
DLX5	NSPCs	0.485672	2.43902	-0.0719738
SLC6A1	NSPCs	0	0	-0.5
GABBR1	NSPCs	0.476348	4.26829	0.591616
GAD2	NSPCs	0.136271	1.37195	-0.421261
GAD1	NSPCs	0.684175	6.40244	0.800439
TH	NSPCs	0.191845	2.28659	0.837497
HDC	NSPCs	0.0205946	0.304878	-0.665958
ACHE	NSPCs	0.393698	3.20122	0.709958
SIX1	Neurons	0	0	-0.746752
LHX3	Neurons	0.10716	0.662252	-0.523856
PITX1	Neurons	0.891922	3.97351	-0.467773
PITX2	Neurons	0.110793	1.3245	-0.435722
CDH1	Neurons	0.531607	1.3245	-0.225407
EPCAM	Neurons	0.375482	3.31126	-0.423117
CDH2	Neurons	2.38062	22.5166	0.595103
PROP1	Neurons	0	0	-0.5
POU1F1	Neurons	0.0448073	0.662252	0.89666
PRL	Neurons	0.219192	1.98675	-0.530927
DRD2	Neurons	0	0	-0.5
CGA	Neurons	0.313536	3.97351	-0.538723
TBX19	Neurons	0.124327	1.98675	0.447423
POMC	Neurons	3.72047	29.8013	-0.542507
CRHR2	Neurons	0.0493114	0.662252	1.48705
NR5A1	Neurons	0	0	-0.5
FSHB	Neurons	0	0	-0.5
SOX2	Neurons	4.41795	36.4238	0.876894
SOX9	Neurons	1.7174	16.5563	0.39392
NES	Neurons	0.508707	6.62252	0.492776
GFAP	Neurons	0	0	-0.812868
NOTCH1	Neurons	0.288951	3.31126	-0.552178
VIM	Neurons	19.1187	70.8609	-0.0179989
SLC1A3	Neurons	0.186795	2.64901	-0.922021
TNC	Neurons	0.0322735	0.662252	-1.21232
HES1	Neurons	0.738096	9.27152	-0.843786
FABP7	Neurons	0.258596	2.64901	0.188688
RAX	Neurons	1.19005	12.5828	0.514074
COL25A1	Neurons	2.70899	21.1921	0.895252
NKX2-1	Neurons	2.22762	22.5166	1.02723
DCX	Neurons	0.554215	6.62252	-0.0242319
STMN1	Neurons	5.12338	35.0993	0.972369
STMN2	Neurons	6.2601	39.0728	0.663769
TUBB3	Neurons	0.769216	6.62252	1.23619
SYT1	Neurons	4.27503	30.4636	1.23779
RBFOX3	Neurons	0.190982	1.98675	0.261033
MAP2	Neurons	7.55672	49.6689	1.08605
NEFM	Neurons	1.08707	6.62252	1.49581
NEFH	Neurons	0.170972	1.98675	1.32953
SYP	Neurons	0	0	-0.920082
DLG4	Neurons	0.132149	1.98675	-0.753201
GRIN2B	Neurons	0.110573	1.3245	0.236093
SLC32A1	Neurons	0.488884	3.97351	1.2339
DLX6-AS1	Neurons	0.125597	1.98675	0.695505
DLX5	Neurons	1.41573	15.894	1.43421
SLC6A1	Neurons	0	0	-0.5
GABBR1	Neurons	0.419924	3.97351	0.181657
GAD2	Neurons	0.122225	1.3245	-0.482256
GAD1	Neurons	0.312286	3.31126	-1.01476
TH	Neurons	0.0914081	0.662252	-0.279079
HDC	Neurons	0.216029	1.98675	1.44624
ACHE	Neurons	0.371527	3.97351	0.559485
SIX1	Others	0.21432	0.738552	-0.278136
LHX3	Others	0.205174	0.886263	-0.346446
PITX1	Others	0.962067	2.95421	-0.43976
PITX2	Others	0.0480918	0.443131	-0.568363
CDH1	Others	0.476481	1.32939	-0.315965
EPCAM	Others	0.253873	1.62482	-0.564394
CDH2	Others	1.43466	6.49926	-0.808439
PROP1	Others	0	0	-0.5
POU1F1	Others	0.0305819	0.14771	-0.19683
PRL	Others	0.677952	2.95421	-0.429427
DRD2	Others	0.0173573	0.14771	1.5
CGA	Others	0.744643	3.54505	-0.437577
TBX19	Others	0.0982672	0.590842	-0.0635897
POMC	Others	8.97585	25.997	-0.409015
CRHR2	Others	0	0	-0.588387
NR5A1	Others	0.0275066	0.14771	1.5
FSHB	Others	0	0	-0.5
SOX2	Others	2.39478	13.5894	-0.597873
SOX9	Others	0.937311	6.35155	-0.65512
NES	Others	0.502019	3.39734	0.458917
GFAP	Others	0.011751	0.14771	0.390387
NOTCH1	Others	0.527527	2.95421	1.40157
VIM	Others	18.1627	46.6765	-0.184745
SLC1A3	Others	0.674812	2.51108	1.20659
TNC	Others	0.337674	1.77253	0.30388
HES1	Others	1.251	6.79468	0.537861
FABP7	Others	0.144289	1.18168	-0.507784
RAX	Others	1.0693	4.43131	0.228423
COL25A1	Others	1.59588	8.12408	-0.137596
NKX2-1	Others	1.49471	7.53323	-0.260471
DCX	Others	1.16275	4.72674	1.32076
STMN1	Others	4.89754	19.9409	0.561247
STMN2	Others	7.08715	23.6337	0.987043
TUBB3	Others	0.587672	4.13589	0.372551
SYT1	Others	2.30709	11.0783	-0.121076
RBFOX3	Others	0.249975	0.886263	1.09132
MAP2	Others	4.60611	19.0547	-0.160781
NEFM	Others	0.0824372	0.590842	-0.524798
NEFH	Others	0.0438687	0.295421	-1.07291
SYP	Others	0.164192	1.18168	0.235619
DLG4	Others	0.379602	2.21566	0.502205
GRIN2B	Others	0.154954	1.03397	0.999797
SLC32A1	Others	0.332925	2.65879	0.388893
DLX6-AS1	Others	0.0865995	0.590842	-0.0940144
DLX5	Others	0.15319	1.18168	-0.610417
SLC6A1	Others	0.0758463	0.295421	1.5
GABBR1	Others	0.48988	2.36337	0.689936
GAD2	Others	0.0967901	0.738552	-0.592703
GAD1	Others	0.707733	3.54505	0.915429
TH	Others	0.182793	1.03397	0.736861
HDC	Others	0.0199071	0.14771	-0.673389
ACHE	Others	0.317839	1.77253	0.195096
