# Supplementary material for: Human Pituitary Organoids: Transcriptional Landscape Deciphered by scRNA‐Seq and Stereo‐Seq, with Insights into SOX3's Role in Pituitary Development
Source: Adv Sci (Weinh). 2025 Feb 14;12(14):2414230. doi: 10.1002/advs.202414230 (PMC11984888; doi:10.1002/advs.202414230)
Supplement: Supplementary file 6 — Supplemental Table 5 [file ADVS-12-2414230-s004.xlsx]

## Sheet: Sheet1
REAGENT or RESOURCE	SOURCE	IDENTIFIER
Antibodies
E-Cadherin Mouse Monoclonal Antibody	Cell Signaling Technology	14472
PITX1 Rabbit Polyclonal Antibody	proteintech	10873-1-AP
LHX3 Rabbit Polyclonal Antibody	Sigma-Aldrich	AB3202
ACTH Mouse Monoclonal Antibody	ZSGB-BIO	ZM-0004
PRL Rabbit Monoclonal Antibody	ZSGB-BIO	ZA-0596
T-PIT Mouse Monoclonal Antibody	ZSGB-BIO	ZM-0208
PIT1 Mouse Monoclonal Antibody	ZSGB-BIO	ZM-0318
RX Mouse Monoclonal Antibody	Santa Cruz	sc-271889
NKX2.1 Mouse Monoclonal Antibody	Santa Cruz	sc-53136
Anti-MAP2 antibody	abcam	ab32454
Anti-NeuN antibody	abcam	ab104225
OCT4/POU5F1 Polyclonal antibody	proteintech	11263-1-AP
NANOG Rabbit Polyclonal Antibody	proteintech	14295-1-AP
Goat Anti-Mouse IgG H&L (Alexa Fluor 488)	abcam	ab150113
Goat Anti-Rabbit IgG H&L (Cy3 )	abcam	ab6939
Goat Anti-Mouse IgG H&L (Cy3 )	Beyotime	A0521
Chemicals, peptides, and recombinant proteins
Matrigel	CORNING	354277
mTeSR™1	STEM CELL	85850
0.02% EDTA	Procell	PB180320
IMDM	Gbico	31980030
Ham’s F12	Gbico	31765035
CDLC	Gbico	11905031
1-Thioglycerol	Sigma-Albrich	M6145
BSA	aladdin	B265993
KSR	Gibco	10828010
Y27632	STEM CELL	72302
LDN-193189	AbMole	M1873
SB431542	AbMole	M1794
AKT inhibitor VIII	AbMole	M4988
BMP4	Peprotech	120-05
SAG	AbMole	M14928
FGF2	Peprotech	100-18B
StemPro™ Accutase™ Cell Dissociation Reagent	Gbico	A1110501
96-well V-bottom ultra-low attachment microplates	Sumitomo Bakelite	MS-9096V
TRIzol	Invitrogen	15596026
HiScript III All-in-one RT SuperMix Perfect for qPCR	Vazyme	R333-01
Taq Pro Universal SYBR qPCR Master Mix	Vazyme	Q712-02
4% PFA Fix Solution	Beyotime	P0099
Tissue-Tek® O.C.T. Compound	SAKURA	4583
DPBS	Procell	PB180329
Immunostaining Blocking Buffer	Beyotime	P0102
Fluoroshield with DAPI, histology mounting medium	Sigma-Aldrich	F6057
ACTH assay kit	SIEMENS Healthineers	L2KAC2
PRL assay kit	SIEMENS Healthineers	10995655
DMEM low glucose	Gibco	11885092
DMEM no glucose	Gibco	11966025
CRH	Origene	TP760258
Dexamethasone	AbMole	M2176
DDAVP	AbMole	M9862
Bromocriptine	Abmole	M2472
Metoclopramide	Abmole	M4942
DNaseI	Thermo Scientific	90083
neutral protease	Gibco	17105041
collagenase I	Gibco	17100017
TryPLE	Gibco	12604013
HitransG A	Genechem	REVG004
Experimental models: Cell lines
iPSCs	Stem Cell Bank, Chinese Academy of Sciences.	DYR0100
Oligonucleotides
Forward primer for ACTB: 5’-GCAAGCAGGAGTATGACGAG -3’	Sangon Biotech	N/A
Reverse primer for ACTB: 5’-CAAATAAAGCCATGCCAATC-3’	Sangon Biotech	N/A
Forward primer for LHX3: 5’-TCGGACAAGGACAGCGTTCA-3’	Sangon Biotech	N/A
Reverse primer for LHX3: 5’-GCCCATTTCCGCCAAGGAA-3’	Sangon Biotech	N/A
Forward primer for PITX1: 5’-TCCACCAAGAGCTTCACCTT-3’	Sangon Biotech	N/A
Reverse primer for PITX1: 5’-CGGTGAGGTTGTTGATGTTG-3’	Sangon Biotech	N/A
Forward primer for POMC: 5’-CTCACCACGGAAAGCAACC-3’	Sangon Biotech	N/A
Reverse primer for POMC: 5’-CTGCTCGTCGCCATTTCC-3’	Sangon Biotech	N/A
Forward primer for PRL: 5’-GGAGCAAGCCCAACAGATGAA-3’	Sangon Biotech	N/A
Reverse primer for PRL: 5’-GGCTCATTCCAGGATCGCAAT-3’	Sangon Biotech	N/A
Forward primer for SOX3: 5’-TCAAGAACCCCGTAGGGACA-3’	Sangon Biotech	N/A
Reverse primer for SOX3: 5’-GTTTCACACGGTCCTGGTCT-3’	Sangon Biotech	N/A
Forward primer for SHH: 5’-TCCAAGGCACATATCCACTG-3’	Sangon Biotech	N/A
Reverse primer for SHH: 5’-CCAGGAAAGTGAGGAAGTCG-3’	Sangon Biotech	N/A
Forward primer for GLI2: 5’-CATGGAGCACTACCTCCGTTC-3’	Sangon Biotech	N/A
Reverse primer for GLI2: 5’-CGAGGGTCATCTGGTGGTAAT-3’	Sangon Biotech	N/A
Forward primer for GLI3: 5’-GAAGTGCTCCACTCGAACAGA-3’	Sangon Biotech	N/A
Reverse primer for GLI3: 5’-GTGGCTGCATAGTGATTGCG-3’	Sangon Biotech	N/A
Software and algorithms
Cell Ranger (v5.0.1)	10x Genomics	https://www.10xgenomics.com
Seurat (v3.2.2)	Stuart et al.	https://satijalab.org/seurat/
Monocle3 (v0.2.2)	Cao et al.	https://cole-trapnell-lab.github.io/monocle3/
CellChat (v1.1.0)	Jin et al.	https://github.com/sqjin/CellChat
ggplot2_3.3.3	N/A	https://ggplot2.tidyverse.org/
STAR (v2.7.5a)	Dobin et al.	https://pubmed.ncbi.nlm.nih.gov/23104886/
